# Supplementary material for: Natural Selection Towards Wild-Type in Composite Cross Populations of Winter Wheat
Source: Front Plant Sci. 2020 Feb 25;10:1757. doi: 10.3389/fpls.2019.01757 (PMC7053226; doi:10.3389/fpls.2019.01757)
Supplement: Presentation 1 — Supplementary Figures and Tables [file DataSheet_1.xlsx]

## Sheet: List of markers
marker	set	shortname	nralleles	chr	position
PpdA1Cdex_2A	SNP	PpdA1	2	2A	90
PpdB1L5_2B	SNP	PpdB1	2	2B	80
PpdD1_2D	SNP	PpdD1	2	2D	20
PpdD1D2_2D	SNP	PpdD1D2	2	2D	20
VrnA1prom_5A	SNP	VrnA1	2	5A	100
RhtB1_4B	SNP	RhtB1	2	4B	30
RhtD1_4D	SNP	RhtD1	2	4D	100
B1R_1B	SNP	1B1R	2	1B	30
barc134_6B	SSR	barc134-6B	7	6B	90
gwm165_4B	SSR	gwm165-4B	4	4B	10
gwm165_4D	SSR	gwm165-4D	4	4D	38
gwm186_5A	SSR	gwm186-5A	5	5A	53
gwm190_5D	SSR	gwm190-5D	4	5D	10
gwm213_5B	SSR	gwm213-5B	6	5B	60
gwm234_5B	SSR	gwm234-5B	5	5B	20
gwm325_6D	SSR	gwm325-6D	4	6D	50
gwm337_1D	SSR	gwm337-1D	5	1D	48
gwm44_4A	SSR	gwm44-4A	2	4A	10
gwm44_7D	SSR	gwm44-7D	4	7D	78
gwm46_7B	SSR	gwm46-7B	4	7B	54
gwm469_6D	SSR	gwm469-6D	5	6D	110
gwm539_2D	SSR	gwm539-2D	5	2D	50
gwm583_5D	SSR	gwm583-5D	4	5D	44
gwm610_4A	SSR	gwm610-4A	2	4A	12
gwm626_6B	SSR	gwm626-6B	2	6B	48
psp3100_1B	SSR	psp3100-1B	7	1B	93
psp3103A_4D	SSR	psp3103A-4D	7	4D	47
wmc56_3B	SSR	wmc56-3B	5	3B	107

## Sheet: Markerdata_Populations
id	psp3100_1B	B1R_1B	gwm337_1D	PpdA1Cdex_2A	PpdB1L5_2B	gwm539_2D	PpdD1_2D	PpdD1D2_2D	wmc56_3B	gwm44_4A	gwm610_4A	gwm165_4B	RhtB1_4B	gwm165_4D	psp3103A_4D	RhtD1_4D	gwm186_5A	VrnA1prom_5A	gwm213_5B	gwm234_5B	gwm190_5D	gwm583_5D	barc134_6B	gwm626_6B	gwm325_6D	gwm469_6D	gwm46_7B	gwm44_7D
MET03_001	NA	Y/Y	NA	X/X	X/X	NA	X/X	X/X	NA	NA	NA	NA	NA	NA	NA	X/X	NA	Y/Y	NA	NA	NA	NA	NA	NA	NA	NA	NA	NA
MET03_002	NA	Y/Y	NA	Y/Y	X/X	NA	X/X	X/X	NA	NA	NA	NA	X/X	NA	NA	X/X	NA	Y/Y	NA	NA	NA	NA	NA	NA	NA	NA	NA	NA
MET03_003	NA	Y/Y	NA	X/X	X/X	NA	Y/X	X/X	NA	NA	NA	NA	X/X	NA	NA	X/X	NA	Y/Y	NA	NA	NA	NA	NA	NA	NA	NA	NA	NA
MET03_004	NA	Y/Y	NA	X/X	X/X	NA	Y/Y	X/X	NA	NA	NA	NA	X/X	NA	NA	X/X	NA	Y/Y	NA	NA	NA	NA	NA	NA	NA	NA	NA	NA
MET03_005	NA	Y/Y	NA	X/X	X/X	NA	Y/Y	X/X	NA	NA	NA	NA	X/X	NA	NA	Y/Y	NA	Y/Y	NA	NA	NA	NA	NA	NA	NA	NA	NA	NA
MET03_006	NA	Y/Y	NA	Y/X	X/X	NA	X/X	Y/X	NA	NA	NA	NA	NA	NA	NA	Y/Y	NA	Y/Y	NA	NA	NA	NA	NA	NA	NA	NA	NA	NA
MET03_007	NA	Y/Y	NA	Y/Y	X/X	NA	X/X	Y/X	NA	NA	NA	NA	X/X	NA	NA	NA	NA	Y/Y	NA	NA	NA	NA	NA	NA	NA	NA	NA	NA
MET03_008	NA	Y/Y	NA	X/X	X/X	NA	X/X	X/X	NA	NA	NA	NA	X/X	NA	NA	Y/Y	NA	Y/Y	NA	NA	NA	NA	NA	NA	NA	NA	NA	NA
MET03_009	NA	Y/Y	NA	X/X	Y/Y	NA	X/X	X/X	NA	NA	NA	NA	X/X	NA	NA	X/X	NA	X/X	NA	NA	NA	NA	NA	NA	NA	NA	NA	NA
MET03_010	NA	Y/Y	NA	X/X	X/X	NA	X/X	X/X	NA	NA	NA	NA	Y/Y	NA	NA	X/X	NA	Y/Y	NA	NA	NA	NA	NA	NA	NA	NA	NA	NA
MET03_011	NA	Y/Y	NA	X/X	X/X	NA	X/X	X/X	NA	NA	NA	NA	X/X	NA	NA	X/X	NA	Y/Y	NA	NA	NA	NA	NA	NA	NA	NA	NA	NA
MET03_012	NA	Y/Y	NA	X/X	X/X	NA	X/X	Y/Y	NA	NA	NA	NA	X/X	NA	NA	Y/Y	NA	Y/Y	NA	NA	NA	NA	NA	NA	NA	NA	NA	NA
MET03_013	NA	Y/Y	NA	X/X	Y/Y	NA	X/X	Y/Y	NA	NA	NA	NA	X/X	NA	NA	X/X	NA	Y/Y	NA	NA	NA	NA	NA	NA	NA	NA	NA	NA
MET03_014	NA	Y/Y	NA	X/X	X/X	NA	X/X	Y/Y	NA	NA	NA	NA	X/X	NA	NA	Y/Y	NA	Y/Y	NA	NA	NA	NA	NA	NA	NA	NA	NA	NA
MET03_015	NA	Y/X	NA	X/X	X/X	NA	X/X	X/X	NA	NA	NA	NA	X/X	NA	NA	X/X	NA	Y/Y	NA	NA	NA	NA	NA	NA	NA	NA	NA	NA
MET03_016	NA	Y/Y	NA	X/X	X/X	NA	X/X	X/X	NA	NA	NA	NA	X/X	NA	NA	Y/X	NA	Y/Y	NA	NA	NA	NA	NA	NA	NA	NA	NA	NA
MET03_017	NA	Y/Y	NA	X/X	X/X	NA	X/X	X/X	NA	NA	NA	NA	X/X	NA	NA	Y/X	NA	Y/Y	NA	NA	NA	NA	NA	NA	NA	NA	NA	NA
MET03_018	NA	Y/Y	NA	X/X	Y/Y	NA	X/X	X/X	NA	NA	NA	NA	Y/Y	NA	NA	X/X	NA	Y/Y	NA	NA	NA	NA	NA	NA	NA	NA	NA	NA
MET03_019	NA	Y/Y	NA	X/X	X/X	NA	X/X	X/X	NA	NA	NA	NA	X/X	NA	NA	X/X	NA	X/X	NA	NA	NA	NA	NA	NA	NA	NA	NA	NA
MET03_020	NA	Y/Y	NA	Y/Y	X/X	NA	X/X	X/X	NA	NA	NA	NA	X/X	NA	NA	Y/Y	NA	Y/Y	NA	NA	NA	NA	NA	NA	NA	NA	NA	NA
MET03_021	NA	Y/Y	NA	X/X	Y/X	NA	X/X	X/X	NA	NA	NA	NA	X/X	NA	NA	X/X	NA	X/X	NA	NA	NA	NA	NA	NA	NA	NA	NA	NA
MET03_022	NA	Y/Y	NA	X/X	X/X	NA	X/X	X/X	NA	NA	NA	NA	Y/X	NA	NA	X/X	NA	Y/Y	NA	NA	NA	NA	NA	NA	NA	NA	NA	NA
MET03_023	NA	Y/Y	NA	X/X	Y/Y	NA	X/X	X/X	NA	NA	NA	NA	Y/X	NA	NA	X/X	NA	X/X	NA	NA	NA	NA	NA	NA	NA	NA	NA	NA
MET03_024	NA	X/X	NA	X/X	X/X	NA	X/X	X/X	NA	NA	NA	NA	X/X	NA	NA	Y/X	NA	Y/Y	NA	NA	NA	NA	NA	NA	NA	NA	NA	NA
MET03_025	NA	Y/Y	NA	Y/Y	X/X	NA	X/X	X/X	NA	NA	NA	NA	X/X	NA	NA	X/X	NA	Y/Y	NA	NA	NA	NA	NA	NA	NA	NA	NA	NA
MET03_026	NA	Y/Y	NA	X/X	Y/Y	NA	X/X	X/X	NA	NA	NA	NA	Y/X	NA	NA	Y/Y	NA	Y/Y	NA	NA	NA	NA	NA	NA	NA	NA	NA	NA
MET03_027	NA	Y/Y	NA	X/X	Y/X	NA	X/X	Y/X	NA	NA	NA	NA	X/X	NA	NA	Y/X	NA	Y/Y	NA	NA	NA	NA	NA	NA	NA	NA	NA	NA
MET03_028	NA	Y/Y	NA	X/X	X/X	NA	X/X	X/X	NA	NA	NA	NA	X/X	NA	NA	Y/X	NA	Y/Y	NA	NA	NA	NA	NA	NA	NA	NA	NA	NA
MET03_029	NA	Y/Y	NA	X/X	X/X	NA	Y/X	Y/X	NA	NA	NA	NA	Y/X	NA	NA	Y/Y	NA	Y/Y	NA	NA	NA	NA	NA	NA	NA	NA	NA	NA
MET03_030	NA	Y/X	NA	X/X	X/X	NA	X/X	X/X	NA	NA	NA	NA	X/X	NA	NA	Y/Y	NA	Y/Y	NA	NA	NA	NA	NA	NA	NA	NA	NA	NA
MET03_031	NA	Y/Y	NA	X/X	Y/X	NA	X/X	X/X	NA	NA	NA	NA	X/X	NA	NA	X/X	NA	Y/Y	NA	NA	NA	NA	NA	NA	NA	NA	NA	NA
MET03_032	NA	Y/Y	NA	X/X	X/X	NA	X/X	Y/X	NA	NA	NA	NA	X/X	NA	NA	X/X	NA	Y/Y	NA	NA	NA	NA	NA	NA	NA	NA	NA	NA
MET03_033	NA	Y/Y	NA	X/X	X/X	NA	X/X	X/X	NA	NA	NA	NA	X/X	NA	NA	Y/X	NA	Y/Y	NA	NA	NA	NA	NA	NA	NA	NA	NA	NA
MET03_034	NA	Y/Y	NA	X/X	X/X	NA	X/X	X/X	NA	NA	NA	NA	X/X	NA	NA	X/X	NA	Y/Y	NA	NA	NA	NA	NA	NA	NA	NA	NA	NA
MET03_035	NA	Y/Y	NA	Y/Y	X/X	NA	X/X	X/X	NA	NA	NA	NA	X/X	NA	NA	X/X	NA	Y/Y	NA	NA	NA	NA	NA	NA	NA	NA	NA	NA
MET03_036	NA	Y/Y	NA	X/X	Y/Y	NA	X/X	X/X	NA	NA	NA	NA	X/X	NA	NA	Y/X	NA	Y/Y	NA	NA	NA	NA	NA	NA	NA	NA	NA	NA
MET03_037	NA	Y/Y	NA	Y/Y	NA	NA	X/X	X/X	NA	NA	NA	NA	X/X	NA	NA	X/X	NA	Y/Y	NA	NA	NA	NA	NA	NA	NA	NA	NA	NA
MET03_038	NA	Y/Y	NA	Y/Y	X/X	NA	X/X	Y/X	NA	NA	NA	NA	X/X	NA	NA	Y/X	NA	Y/Y	NA	NA	NA	NA	NA	NA	NA	NA	NA	NA
MET03_039	NA	X/X	NA	X/X	X/X	NA	X/X	X/X	NA	NA	NA	NA	Y/Y	NA	NA	X/X	NA	Y/Y	NA	NA	NA	NA	NA	NA	NA	NA	NA	NA
MET03_040	NA	Y/Y	NA	X/X	X/X	NA	X/X	X/X	NA	NA	NA	NA	X/X	NA	NA	X/X	NA	Y/Y	NA	NA	NA	NA	NA	NA	NA	NA	NA	NA
MET03_041	NA	Y/Y	NA	X/X	X/X	NA	X/X	X/X	NA	NA	NA	NA	X/X	NA	NA	Y/X	NA	Y/Y	NA	NA	NA	NA	NA	NA	NA	NA	NA	NA
MET03_042	NA	Y/Y	NA	X/X	Y/Y	NA	Y/Y	X/X	NA	NA	NA	NA	X/X	NA	NA	X/X	NA	Y/Y	NA	NA	NA	NA	NA	NA	NA	NA	NA	NA
MET03_043	NA	Y/Y	NA	X/X	Y/Y	NA	X/X	X/X	NA	NA	NA	NA	Y/X	NA	NA	X/X	NA	X/X	NA	NA	NA	NA	NA	NA	NA	NA	NA	NA
MET03_044	NA	Y/Y	NA	Y/Y	X/X	NA	X/X	X/X	NA	NA	NA	NA	X/X	NA	NA	X/X	NA	Y/Y	NA	NA	NA	NA	NA	NA	NA	NA	NA	NA
MET03_045	NA	Y/X	NA	X/X	Y/Y	NA	X/X	X/X	NA	NA	NA	NA	Y/X	NA	NA	X/X	NA	Y/Y	NA	NA	NA	NA	NA	NA	NA	NA	NA	NA
MET03_046	NA	Y/Y	NA	X/X	X/X	NA	X/X	X/X	NA	NA	NA	NA	X/X	NA	NA	Y/X	NA	X/X	NA	NA	NA	NA	NA	NA	NA	NA	NA	NA
MET03_047	NA	Y/Y	NA	X/X	Y/Y	NA	X/X	X/X	NA	NA	NA	NA	X/X	NA	NA	Y/X	NA	Y/X	NA	NA	NA	NA	NA	NA	NA	NA	NA	NA
MET03_048	NA	Y/Y	NA	X/X	Y/X	NA	X/X	X/X	NA	NA	NA	NA	X/X	NA	NA	X/X	NA	Y/Y	NA	NA	NA	NA	NA	NA	NA	NA	NA	NA
MET03_049	NA	Y/Y	NA	X/X	Y/X	NA	X/X	X/X	NA	NA	NA	NA	X/X	NA	NA	Y/Y	NA	Y/X	NA	NA	NA	NA	NA	NA	NA	NA	NA	NA
MET03_050	NA	Y/Y	NA	X/X	Y/Y	NA	X/X	X/X	NA	NA	NA	NA	X/X	NA	NA	Y/Y	NA	X/X	NA	NA	NA	NA	NA	NA	NA	NA	NA	NA
MET03_051	NA	Y/Y	NA	X/X	Y/X	NA	X/X	Y/X	NA	NA	NA	NA	X/X	NA	NA	Y/X	NA	Y/Y	NA	NA	NA	NA	NA	NA	NA	NA	NA	NA
MET03_052	NA	Y/Y	NA	X/X	X/X	NA	X/X	X/X	NA	NA	NA	NA	X/X	NA	NA	Y/X	NA	Y/Y	NA	NA	NA	NA	NA	NA	NA	NA	NA	NA
MET03_053	NA	Y/Y	NA	X/X	X/X	NA	X/X	X/X	NA	NA	NA	NA	X/X	NA	NA	X/X	NA	Y/Y	NA	NA	NA	NA	NA	NA	NA	NA	NA	NA
MET03_054	NA	Y/Y	NA	X/X	X/X	NA	X/X	X/X	NA	NA	NA	NA	X/X	NA	NA	X/X	NA	Y/Y	NA	NA	NA	NA	NA	NA	NA	NA	NA	NA
MET03_055	NA	Y/Y	NA	X/X	Y/Y	NA	X/X	X/X	NA	NA	NA	NA	Y/X	NA	NA	Y/Y	NA	Y/Y	NA	NA	NA	NA	NA	NA	NA	NA	NA	NA
MET03_056	NA	Y/Y	NA	Y/X	X/X	NA	X/X	X/X	NA	NA	NA	NA	X/X	NA	NA	X/X	NA	X/X	NA	NA	NA	NA	NA	NA	NA	NA	NA	NA
MET03_057	NA	Y/Y	NA	X/X	X/X	NA	X/X	X/X	NA	NA	NA	NA	X/X	NA	NA	X/X	NA	Y/Y	NA	NA	NA	NA	NA	NA	NA	NA	NA	NA
MET03_058	NA	NA	NA	Y/Y	X/X	NA	X/X	X/X	NA	NA	NA	NA	X/X	NA	NA	X/X	NA	Y/Y	NA	NA	NA	NA	NA	NA	NA	NA	NA	NA
MET03_059	NA	Y/Y	NA	X/X	X/X	NA	X/X	Y/Y	NA	NA	NA	NA	X/X	NA	NA	X/X	NA	Y/Y	NA	NA	NA	NA	NA	NA	NA	NA	NA	NA
MET03_060	NA	Y/Y	NA	Y/Y	X/X	NA	X/X	X/X	NA	NA	NA	NA	X/X	NA	NA	Y/X	NA	X/X	NA	NA	NA	NA	NA	NA	NA	NA	NA	NA
MET03_061	NA	X/X	NA	X/X	X/X	NA	X/X	Y/Y	NA	NA	NA	NA	X/X	NA	NA	Y/X	NA	Y/Y	NA	NA	NA	NA	NA	NA	NA	NA	NA	NA
MET03_062	NA	Y/Y	NA	X/X	X/X	NA	X/X	X/X	NA	NA	NA	NA	X/X	NA	NA	Y/X	NA	X/X	NA	NA	NA	NA	NA	NA	NA	NA	NA	NA
MET03_063	NA	Y/Y	NA	X/X	X/X	NA	X/X	Y/Y	NA	NA	NA	NA	X/X	NA	NA	Y/Y	NA	Y/Y	NA	NA	NA	NA	NA	NA	NA	NA	NA	NA
MET03_064	NA	Y/Y	NA	X/X	X/X	NA	X/X	X/X	NA	NA	NA	NA	X/X	NA	NA	X/X	NA	Y/Y	NA	NA	NA	NA	NA	NA	NA	NA	NA	NA
MET03_065	NA	Y/Y	NA	X/X	X/X	NA	X/X	X/X	NA	NA	NA	NA	X/X	NA	NA	X/X	NA	Y/X	NA	NA	NA	NA	NA	NA	NA	NA	NA	NA
MET03_066	NA	X/X	NA	X/X	X/X	NA	X/X	X/X	NA	NA	NA	NA	X/X	NA	NA	X/X	NA	Y/Y	NA	NA	NA	NA	NA	NA	NA	NA	NA	NA
MET03_067	NA	Y/Y	NA	X/X	X/X	NA	Y/Y	X/X	NA	NA	NA	NA	X/X	NA	NA	X/X	NA	Y/Y	NA	NA	NA	NA	NA	NA	NA	NA	NA	NA
MET03_068	NA	Y/Y	NA	X/X	Y/Y	NA	X/X	X/X	NA	NA	NA	NA	X/X	NA	NA	Y/Y	NA	X/X	NA	NA	NA	NA	NA	NA	NA	NA	NA	NA
MET03_069	NA	Y/Y	NA	X/X	Y/Y	NA	X/X	X/X	NA	NA	NA	NA	Y/X	NA	NA	X/X	NA	Y/X	NA	NA	NA	NA	NA	NA	NA	NA	NA	NA
MET03_070	NA	Y/Y	NA	X/X	X/X	NA	X/X	X/X	NA	NA	NA	NA	X/X	NA	NA	Y/Y	NA	Y/Y	NA	NA	NA	NA	NA	NA	NA	NA	NA	NA
MET03_071	NA	Y/Y	NA	X/X	Y/Y	NA	X/X	X/X	NA	NA	NA	NA	X/X	NA	NA	X/X	NA	X/X	NA	NA	NA	NA	NA	NA	NA	NA	NA	NA
MET03_072	NA	Y/Y	NA	Y/Y	X/X	NA	X/X	X/X	NA	NA	NA	NA	X/X	NA	NA	Y/Y	NA	Y/Y	NA	NA	NA	NA	NA	NA	NA	NA	NA	NA
MET03_073	NA	Y/Y	NA	X/X	X/X	NA	X/X	X/X	NA	NA	NA	NA	X/X	NA	NA	X/X	NA	Y/Y	NA	NA	NA	NA	NA	NA	NA	NA	NA	NA
MET03_074	NA	Y/Y	NA	X/X	X/X	NA	Y/Y	X/X	NA	NA	NA	NA	X/X	NA	NA	X/X	NA	X/X	NA	NA	NA	NA	NA	NA	NA	NA	NA	NA
MET03_075	NA	Y/Y	NA	X/X	Y/Y	NA	X/X	X/X	NA	NA	NA	NA	X/X	NA	NA	Y/X	NA	Y/Y	NA	NA	NA	NA	NA	NA	NA	NA	NA	NA
MET03_076	NA	Y/Y	NA	X/X	X/X	NA	X/X	Y/Y	NA	NA	NA	NA	X/X	NA	NA	Y/Y	NA	Y/Y	NA	NA	NA	NA	NA	NA	NA	NA	NA	NA
MET03_077	NA	Y/Y	NA	X/X	Y/X	NA	Y/X	X/X	NA	NA	NA	NA	X/X	NA	NA	X/X	NA	Y/Y	NA	NA	NA	NA	NA	NA	NA	NA	NA	NA
MET03_078	NA	Y/Y	NA	X/X	X/X	NA	X/X	X/X	NA	NA	NA	NA	X/X	NA	NA	X/X	NA	X/X	NA	NA	NA	NA	NA	NA	NA	NA	NA	NA
MET03_079	NA	Y/Y	NA	Y/Y	X/X	NA	X/X	X/X	NA	NA	NA	NA	X/X	NA	NA	Y/X	NA	Y/Y	NA	NA	NA	NA	NA	NA	NA	NA	NA	NA
MET03_080	NA	Y/Y	NA	X/X	Y/Y	NA	X/X	X/X	NA	NA	NA	NA	Y/X	NA	NA	Y/Y	NA	X/X	NA	NA	NA	NA	NA	NA	NA	NA	NA	NA
MET03_081	NA	Y/Y	NA	Y/Y	X/X	NA	X/X	X/X	NA	NA	NA	NA	X/X	NA	NA	Y/Y	NA	Y/Y	NA	NA	NA	NA	NA	NA	NA	NA	NA	NA
MET03_082	NA	Y/Y	NA	X/X	Y/Y	NA	X/X	X/X	NA	NA	NA	NA	X/X	NA	NA	X/X	NA	Y/X	NA	NA	NA	NA	NA	NA	NA	NA	NA	NA
MET03_083	NA	NA	NA	X/X	X/X	NA	X/X	X/X	NA	NA	NA	NA	X/X	NA	NA	X/X	NA	Y/Y	NA	NA	NA	NA	NA	NA	NA	NA	NA	NA
MET03_084	NA	Y/Y	NA	X/X	Y/Y	NA	X/X	X/X	NA	NA	NA	NA	X/X	NA	NA	Y/Y	NA	Y/Y	NA	NA	NA	NA	NA	NA	NA	NA	NA	NA
MET03_085	NA	Y/Y	NA	Y/Y	X/X	NA	X/X	X/X	NA	NA	NA	NA	X/X	NA	NA	X/X	NA	X/X	NA	NA	NA	NA	NA	NA	NA	NA	NA	NA
MET03_086	NA	Y/Y	NA	Y/Y	X/X	NA	X/X	X/X	NA	NA	NA	NA	X/X	NA	NA	X/X	NA	Y/Y	NA	NA	NA	NA	NA	NA	NA	NA	NA	NA
MET03_087	NA	Y/Y	NA	Y/X	X/X	NA	X/X	Y/X	NA	NA	NA	NA	X/X	NA	NA	X/X	NA	Y/Y	NA	NA	NA	NA	NA	NA	NA	NA	NA	NA
MET03_088	NA	Y/Y	NA	X/X	Y/Y	NA	Y/X	X/X	NA	NA	NA	NA	Y/Y	NA	NA	X/X	NA	Y/Y	NA	NA	NA	NA	NA	NA	NA	NA	NA	NA
MET03_089	NA	Y/Y	NA	X/X	Y/Y	NA	X/X	X/X	NA	NA	NA	NA	X/X	NA	NA	Y/X	NA	Y/Y	NA	NA	NA	NA	NA	NA	NA	NA	NA	NA
MET03_090	NA	Y/X	NA	X/X	X/X	NA	X/X	X/X	NA	NA	NA	NA	X/X	NA	NA	X/X	NA	Y/Y	NA	NA	NA	NA	NA	NA	NA	NA	NA	NA
MET03_091	NA	Y/Y	NA	X/X	Y/Y	NA	X/X	X/X	NA	NA	NA	NA	X/X	NA	NA	Y/X	NA	Y/Y	NA	NA	NA	NA	NA	NA	NA	NA	NA	NA
MET03_092	NA	Y/Y	NA	Y/X	X/X	NA	X/X	X/X	NA	NA	NA	NA	X/X	NA	NA	Y/X	NA	Y/Y	NA	NA	NA	NA	NA	NA	NA	NA	NA	NA
MET03_093	NA	Y/Y	NA	Y/Y	X/X	NA	X/X	X/X	NA	NA	NA	NA	X/X	NA	NA	X/X	NA	Y/Y	NA	NA	NA	NA	NA	NA	NA	NA	NA	NA
MET03_094	NA	Y/Y	NA	Y/Y	X/X	NA	X/X	Y/X	NA	NA	NA	NA	X/X	NA	NA	Y/X	NA	Y/Y	NA	NA	NA	NA	NA	NA	NA	NA	NA	NA
MET03_095	NA	Y/Y	NA	X/X	X/X	NA	X/X	Y/Y	NA	NA	NA	NA	X/X	NA	NA	X/X	NA	Y/X	NA	NA	NA	NA	NA	NA	NA	NA	NA	NA
MET03_096	NA	Y/Y	NA	X/X	X/X	NA	X/X	X/X	NA	NA	NA	NA	X/X	NA	NA	Y/X	NA	Y/Y	NA	NA	NA	NA	NA	NA	NA	NA	NA	NA
MET10_001	178/178	Y/Y	185/185	X/X	X/X	157/157	X/X	X/X	183/183	NA	188/188	NA	X/X	197/197	194/194	Y/Y	121/121	Y/Y	177/177	226/226	230/230	172/172	204/204	122/122	141/141	168/168	187/187	181/181
MET10_002	192/192	Y/Y	183/183	X/X	X/X	NA	X/X	X/X	193/193	NA	188/188	NA	X/X	197/197	200/200	X/X	NA	Y/Y	171/171	238/238	230/230	172/172	196/196	122/122	141/141	166/166	191/191	NA
MET10_003	188/188	X/X	187/187	X/X	X/X	155/155	X/X	X/X	193/193	NA	188/188	NA	X/X	199/199	190/190	X/X	127/127	Y/Y	177/177	242/242	220/232	170/170	204/204	122/122	139/139	166/166	187/187	183/183
MET10_004	198/198	Y/Y	187/187	Y/Y	X/X	NA	X/X	X/X	193/193	NA	188/188	259/259	X/X	195/195	196/196	X/X	137/137	Y/Y	171/171	236/236	232/232	174/174	NA	122/122	139/139	170/170	187/187	181/181
MET10_005	170/170	Y/Y	185/185	X/X	Y/Y	157/157	X/X	X/X	183/183	NA	188/188	NA	X/X	197/197	196/196	X/X	121/121	Y/Y	152/152	242/242	230/230	170/170	NA	122/122	139/139	168/168	191/191	NA
MET10_006	188/188	X/X	183/183	Y/Y	X/X	NA	X/X	X/X	193/193	NA	188/188	257/257	X/X	201/201	190/190	NA	137/137	Y/Y	171/171	242/242	230/230	174/174	NA	122/122	139/139	166/166	187/187	181/181
MET10_007	178/178	Y/Y	183/183	X/X	X/X	NA	X/X	Y/Y	193/193	NA	190/190	259/259	X/X	197/197	200/200	X/X	137/137	Y/Y	177/177	236/236	230/230	170/170	NA	152/152	137/137	170/170	193/193	181/181
MET10_008	196/196	Y/Y	185/185	X/X	X/X	157/157	X/X	Y/Y	183/183	NA	188/188	257/259	X/X	199/199	194/194	X/X	127/127	X/X	177/177	242/242	230/232	170/170	194/194	152/152	139/139	166/166	187/187	177/177
MET10_009	188/188	Y/Y	183/183	X/X	X/X	157/157	X/X	X/X	193/193	138/138	188/188	257/257	X/X	197/197	200/200	X/X	121/121	Y/Y	171/171	226/226	230/230	170/170	206/206	122/122	141/141	166/166	187/191	183/183
MET10_010	198/198	Y/Y	187/187	X/X	X/X	NA	X/X	X/X	183/183	NA	188/188	259/259	X/X	195/195	198/198	X/X	137/137	Y/Y	171/171	242/242	228/230	174/174	204/204	122/122	139/139	166/166	187/187	NA
MET10_011	178/178	Y/Y	183/183	X/X	X/X	NA	X/X	Y/Y	183/183	NA	188/188	259/259	X/X	201/201	192/192	Y/Y	137/137	Y/Y	167/167	242/242	228/228	176/176	196/196	122/122	139/139	166/166	NA	NA
MET10_012	170/178	Y/Y	187/187	X/X	X/X	NA	X/X	X/X	193/193	NA	188/188	259/259	X/X	197/197	190/190	X/X	137/137	Y/Y	171/171	226/242	230/230	170/170	NA	122/122	139/139	168/168	187/187	181/181
MET10_013	192/192	Y/Y	183/183	X/X	Y/Y	NA	Y/Y	X/X	183/193	NA	190/190	261/261	Y/Y	197/197	190/190	X/X	121/121	Y/Y	171/171	242/242	232/232	174/174	NA	122/122	137/137	166/166	187/187	183/183
MET10_014	178/178	X/X	183/183	X/X	X/X	NA	X/X	Y/Y	193/193	NA	188/188	259/259	X/X	197/197	200/200	X/X	121/121	Y/Y	152/152	236/236	230/230	170/170	NA	122/122	141/141	168/168	187/187	NA
MET10_015	188/188	Y/Y	185/185	X/X	X/X	NA	X/X	X/X	193/193	NA	188/190	259/259	X/X	197/197	198/198	X/X	137/137	Y/Y	177/177	246/246	228/228	170/170	NA	122/122	139/139	166/166	187/187	181/181
MET10_016	188/188	Y/Y	185/185	X/X	X/X	153/157	X/X	X/X	197/197	NA	190/190	259/259	X/X	199/199	190/190	X/X	121/121	X/X	171/177	242/242	232/232	170/170	NA	152/152	135/135	166/166	191/191	183/183
MET10_017	198/198	Y/Y	183/183	X/X	X/X	NA	X/X	X/X	183/183	NA	188/188	NA	X/X	197/197	198/198	X/X	137/137	Y/Y	NA	246/246	220/220	170/170	NA	122/122	139/139	166/166	187/187	183/183
MET10_018	178/178	Y/Y	181/181	X/X	X/X	NA	X/X	Y/Y	199/199	NA	188/188	NA	X/X	197/197	196/198	X/X	121/121	Y/Y	171/171	242/242	230/230	170/172	196/196	122/122	139/139	166/166	187/187	NA
MET10_019	178/178	Y/Y	191/191	X/X	X/X	NA	X/X	Y/Y	183/183	NA	188/188	259/259	X/X	197/197	190/190	X/X	137/137	Y/Y	152/152	238/238	220/220	172/172	NA	152/152	139/139	170/170	191/191	NA
MET10_020	178/178	Y/Y	183/183	Y/Y	X/X	NA	X/X	X/X	193/193	NA	188/188	259/259	X/X	197/197	198/198	X/X	121/121	Y/Y	171/171	242/242	232/232	172/174	NA	122/122	139/139	168/168	187/187	NA
MET10_021	188/188	Y/Y	183/183	X/X	X/X	NA	X/X	X/X	193/193	NA	188/188	259/259	X/X	197/197	190/190	Y/Y	121/121	Y/Y	171/171	238/242	232/232	174/174	NA	122/122	139/139	166/166	191/191	NA
MET10_022	188/188	Y/Y	181/181	X/X	X/X	NA	X/X	X/X	197/197	NA	188/188	257/257	X/X	201/201	194/194	X/X	121/121	Y/Y	171/171	226/226	228/228	174/174	NA	122/122	141/141	168/168	187/187	NA
MET10_023	192/192	Y/Y	183/183	X/X	X/X	NA	Y/Y	X/X	193/193	NA	188/188	257/259	X/X	197/197	198/198	X/X	121/121	Y/Y	171/171	242/242	230/230	170/170	NA	NA	139/139	170/170	187/187	NA
MET10_024	188/188	Y/Y	185/185	Y/Y	X/X	157/157	X/X	X/X	183/183	NA	188/188	259/259	X/X	197/197	194/194	X/X	137/137	Y/Y	177/177	242/242	230/230	170/170	204/204	122/122	139/139	166/166	187/187	183/183
MET10_025	192/192	Y/Y	183/183	NA	Y/Y	NA	Y/Y	X/X	193/193	138/138	188/188	259/259	Y/Y	195/195	198/198	X/X	121/121	Y/Y	152/152	236/236	220/220	174/174	194/196	122/122	137/137	170/170	187/187	181/181
MET10_026	178/178	Y/Y	183/183	Y/Y	X/X	NA	X/X	X/X	193/193	NA	188/188	NA	X/X	197/197	198/198	X/X	121/121	Y/Y	NA	242/242	230/230	174/174	NA	122/122	NA	168/168	187/187	NA
MET10_027	188/188	Y/Y	185/185	X/X	X/X	NA	X/X	X/X	199/199	NA	188/188	261/261	X/X	201/201	196/196	X/X	121/121	Y/Y	NA	238/238	232/232	170/170	NA	122/122	139/139	166/166	191/191	NA
MET10_028	178/178	Y/Y	183/183	NA	X/X	NA	X/X	Y/Y	NA	NA	190/190	259/259	X/X	197/197	198/198	X/X	121/121	Y/Y	177/177	236/236	232/232	174/174	NA	152/152	137/137	170/170	193/193	183/183
MET10_029	178/178	Y/Y	185/185	NA	Y/Y	NA	X/X	Y/Y	183/183	NA	188/188	261/261	X/X	197/197	198/198	X/X	137/137	Y/Y	177/177	236/236	230/230	170/170	NA	152/152	137/137	170/170	187/187	181/181
MET10_030	198/198	Y/Y	183/183	X/X	X/X	NA	X/X	X/X	183/183	NA	188/188	257/257	X/X	197/197	198/198	X/X	121/121	Y/Y	171/171	242/242	230/230	170/170	NA	152/152	141/141	NA	187/187	NA
MET10_031	178/178	Y/Y	191/191	X/X	X/X	NA	X/X	X/X	183/183	NA	188/188	259/259	X/X	195/195	190/190	Y/Y	137/137	Y/Y	152/152	242/242	220/220	172/172	NA	122/122	139/139	166/166	187/187	181/181
MET10_032	178/188	Y/Y	183/183	X/X	Y/Y	151/151	X/X	X/X	193/193	NA	188/188	257/257	X/X	197/197	192/192	Y/Y	121/121	Y/Y	171/171	242/242	230/230	170/170	NA	122/122	139/141	166/166	187/191	183/183
MET10_033	188/188	Y/Y	183/183	X/X	Y/Y	NA	Y/Y	X/X	193/193	NA	190/190	NA	X/X	197/197	200/200	X/X	121/121	Y/Y	177/177	236/236	230/230	170/170	NA	122/122	137/137	166/166	187/187	183/183
MET10_034	178/178	Y/Y	185/185	Y/Y	X/X	157/157	X/X	X/X	193/193	NA	188/188	259/259	X/X	197/197	190/190	X/X	137/137	Y/Y	177/177	226/226	232/232	170/170	NA	122/122	139/139	168/168	187/187	181/181
MET10_035	188/188	Y/Y	185/185	X/X	Y/Y	NA	X/X	X/X	199/199	NA	NA	NA	X/X	NA	190/190	Y/Y	137/137	X/X	177/177	242/242	230/230	174/174	NA	152/152	139/139	166/166	187/191	NA
MET10_036	198/198	Y/Y	185/185	X/X	X/X	NA	X/X	X/X	193/193	NA	188/188	259/259	X/X	199/199	198/198	X/X	119/119	X/X	177/177	236/236	232/232	170/170	NA	152/152	139/139	166/166	NA	181/181
MET10_037	178/178	Y/Y	185/185	X/X	X/X	NA	X/X	X/X	193/193	NA	188/188	259/259	X/X	201/201	190/190	X/X	137/137	Y/Y	179/179	236/236	230/230	172/172	NA	122/122	139/139	170/170	187/187	181/181
MET10_038	184/184	Y/Y	185/185	X/X	Y/Y	NA	X/X	X/X	183/183	NA	188/188	257/257	X/X	201/201	198/198	X/X	121/121	Y/Y	167/167	242/242	230/230	176/176	NA	122/122	139/139	166/166	191/191	183/183
MET10_039	184/184	Y/Y	183/183	X/X	X/X	NA	X/X	X/X	193/193	NA	188/188	257/257	X/X	201/201	200/200	Y/Y	121/121	Y/Y	152/152	242/242	230/230	170/170	NA	122/122	141/141	174/174	191/191	183/183
MET10_040	170/170	Y/Y	187/187	X/X	Y/Y	153/153	X/X	X/X	193/193	NA	188/188	NA	X/X	197/197	198/198	X/X	137/137	Y/Y	171/171	242/242	232/232	174/174	204/204	152/152	139/139	166/166	191/191	NA
MET10_041	192/192	Y/Y	191/191	X/X	Y/Y	NA	X/X	X/X	193/193	135/135	190/190	257/257	X/X	197/197	198/198	X/X	121/121	Y/Y	152/152	236/236	230/230	174/174	206/206	122/122	139/139	170/170	187/187	181/181
MET10_042	192/192	Y/Y	187/187	X/X	X/X	NA	X/X	X/X	183/183	NA	188/188	NA	X/X	197/197	198/198	X/X	121/137	Y/Y	171/171	226/226	230/230	174/174	NA	122/122	141/141	168/170	187/187	NA
MET10_043	188/188	Y/Y	183/183	X/X	NA	NA	X/X	X/X	183/183	NA	188/188	NA	X/X	197/197	190/198	X/X	121/121	Y/Y	177/177	242/242	220/220	170/170	NA	122/122	139/139	166/166	187/187	181/181
MET10_044	196/196	Y/Y	185/185	X/X	X/X	NA	X/X	X/X	193/193	NA	190/190	259/259	X/X	199/199	190/190	X/X	127/127	X/X	177/177	236/236	232/232	170/170	NA	152/152	135/135	166/166	NA	NA
MET10_045	178/178	Y/Y	183/183	Y/Y	X/X	NA	X/X	Y/Y	199/199	NA	190/190	259/259	X/X	197/197	198/198	X/X	137/137	Y/Y	171/177	236/236	220/220	174/174	NA	152/152	137/139	170/170	193/193	181/181
MET10_046	188/188	Y/Y	183/183	X/X	Y/Y	NA	X/X	X/X	183/183	NA	188/188	NA	X/X	199/199	192/192	Y/Y	127/127	Y/Y	171/171	242/242	NA	174/174	NA	152/152	135/135	166/166	191/191	NA
MET10_047	178/178	Y/Y	183/183	Y/Y	X/X	NA	X/X	X/X	183/183	NA	188/188	NA	X/X	197/197	198/198	X/X	121/121	Y/Y	152/171	226/226	230/232	172/172	NA	122/122	139/139	166/166	187/187	NA
MET10_048	188/188	X/X	183/183	X/X	X/X	153/153	X/X	X/X	193/193	NA	188/188	259/259	X/X	197/197	190/190	X/X	137/137	Y/Y	171/171	246/246	232/232	174/174	204/204	122/122	139/139	166/166	187/187	NA
MET10_049	178/178	Y/Y	183/183	X/X	X/X	151/151	X/X	Y/Y	193/193	NA	188/188	259/259	X/X	201/201	182/182	Y/Y	121/121	Y/Y	179/179	242/242	220/220	170/170	196/196	122/122	139/139	166/166	187/187	183/183
MET10_050	188/188	Y/Y	183/183	Y/Y	X/X	NA	X/X	X/X	183/183	NA	188/188	NA	X/X	197/197	198/198	Y/Y	121/121	Y/Y	171/171	226/226	220/220	170/170	NA	122/122	139/139	166/166	191/191	181/181
MET10_051	178/178	Y/Y	187/187	X/X	NA	NA	X/X	NA	183/183	NA	188/188	259/259	X/X	197/197	196/196	X/X	121/121	NA	177/177	226/226	228/228	170/170	NA	122/122	139/139	166/166	187/187	183/183
MET10_052	192/192	Y/Y	183/183	Y/Y	X/X	NA	X/X	X/X	193/193	NA	188/188	259/259	X/X	197/197	NA	X/X	137/137	Y/Y	152/152	242/242	230/230	174/174	206/206	122/122	139/139	166/170	187/187	175/175
MET10_053	188/188	Y/Y	185/185	X/X	X/X	NA	X/X	X/X	199/199	NA	188/188	259/259	X/X	201/201	196/196	Y/Y	121/121	Y/Y	167/167	246/246	230/230	176/176	NA	122/122	141/141	166/166	191/191	181/181
MET10_054	178/178	Y/Y	183/183	X/X	X/X	NA	X/X	X/X	183/183	NA	188/188	257/257	X/X	197/201	198/198	X/X	121/137	Y/Y	171/171	242/242	220/220	174/174	NA	122/122	141/141	166/166	191/191	181/183
MET10_055	178/178	X/X	185/185	X/X	X/X	NA	X/X	X/X	195/195	NA	188/188	NA	X/X	197/197	198/198	X/X	121/121	Y/Y	171/171	226/226	232/232	170/170	NA	122/122	139/139	168/168	187/187	181/181
MET10_056	188/188	Y/Y	191/191	X/X	Y/Y	153/153	X/X	X/X	195/195	NA	190/190	261/261	X/X	197/197	198/198	Y/Y	121/121	Y/Y	171/171	236/236	232/232	174/174	200/200	122/122	137/137	166/166	191/191	181/181
MET10_057	192/192	Y/Y	183/183	NA	Y/Y	151/151	X/X	X/X	193/193	NA	188/188	NA	X/X	197/197	192/192	X/X	121/121	Y/Y	152/152	242/242	220/220	170/170	NA	152/152	137/137	170/170	187/187	183/183
MET10_058	170/170	Y/Y	185/185	NA	Y/Y	NA	X/X	X/X	193/193	NA	188/188	NA	X/X	197/197	196/196	X/X	137/137	Y/Y	177/177	238/238	232/232	170/170	NA	152/152	139/139	168/168	191/191	183/183
MET10_059	178/196	Y/Y	185/185	X/X	Y/Y	NA	X/X	X/X	193/193	NA	190/190	259/259	X/X	197/197	190/190	X/X	119/119	Y/Y	177/177	246/246	230/230	170/170	NA	152/152	141/141	168/168	164/164	181/181
MET10_060	198/198	Y/Y	183/183	X/X	X/X	NA	X/X	X/X	193/193	NA	188/188	257/257	X/X	201/201	192/192	Y/Y	NA	NA	171/171	242/242	232/232	172/172	NA	152/152	141/141	NA	187/187	183/183
MET10_061	192/192	Y/Y	185/185	X/X	X/X	NA	X/X	X/X	183/183	NA	188/188	NA	X/X	197/197	196/196	X/X	121/121	Y/Y	177/177	NA	228/228	176/176	NA	122/122	141/141	166/166	191/191	NA
MET10_062	188/188	Y/Y	183/183	X/X	X/X	NA	X/X	X/X	193/193	NA	188/188	NA	X/X	201/201	192/194	Y/Y	127/127	Y/Y	167/171	242/242	230/230	170/170	NA	122/122	135/135	166/166	191/191	181/181
MET10_063	188/188	Y/Y	183/183	X/X	X/X	NA	X/X	X/X	193/193	NA	188/188	259/259	X/X	201/201	198/198	X/X	NA	Y/Y	171/171	238/238	230/230	174/174	NA	122/122	139/139	166/166	191/191	183/183
MET10_064	188/188	Y/Y	183/183	X/X	X/X	151/151	X/X	X/X	195/195	NA	188/188	NA	X/X	197/197	198/198	X/X	121/121	Y/Y	152/152	242/242	230/230	174/174	NA	152/152	139/139	166/166	191/191	183/183
MET10_065	188/188	X/X	185/187	X/X	X/X	157/157	X/X	X/X	193/193	NA	188/188	259/259	X/X	197/197	194/194	X/X	137/137	X/X	171/171	242/242	232/232	170/174	NA	122/122	135/135	166/166	187/187	181/181
MET10_066	192/192	Y/Y	187/187	NA	X/X	NA	X/X	Y/Y	193/193	NA	NA	NA	Y/Y	201/201	182/182	X/X	121/121	Y/Y	171/171	242/242	232/232	170/170	NA	122/122	139/139	170/170	NA	NA
MET10_067	188/188	X/X	185/185	NA	X/X	NA	X/X	X/X	183/183	NA	188/188	259/259	X/X	197/197	194/194	X/X	137/137	Y/Y	177/177	242/242	230/230	170/170	NA	122/122	141/141	168/168	187/187	181/181
MET10_068	178/178	Y/Y	191/191	Y/Y	X/X	NA	X/X	X/X	195/195	NA	188/188	NA	X/X	197/197	198/198	X/X	121/121	NA	171/171	242/242	232/232	174/174	204/204	122/122	141/141	166/166	191/191	181/181
MET10_069	192/192	Y/Y	183/183	Y/Y	X/X	153/153	X/X	X/X	195/195	NA	188/188	259/259	X/X	197/197	198/198	X/X	NA	NA	152/152	238/242	232/232	174/174	204/204	122/122	139/139	166/166	187/187	181/181
MET10_070	188/188	Y/Y	183/183	X/X	X/X	NA	X/X	X/X	193/193	NA	188/188	259/259	X/X	199/199	190/190	X/X	127/127	X/X	177/177	242/242	232/232	170/170	NA	122/122	135/135	166/166	191/191	183/183
MET10_071	188/188	Y/Y	183/183	X/X	X/X	NA	X/X	X/X	183/183	138/138	188/188	259/259	X/X	197/197	192/192	X/X	137/137	Y/Y	NA	242/242	NA	174/174	NA	122/122	141/141	168/168	187/187	183/183
MET10_072	192/192	Y/Y	191/191	X/X	Y/Y	153/153	Y/Y	X/X	199/199	NA	190/190	261/261	Y/Y	197/197	198/198	X/X	121/121	Y/Y	152/152	242/242	230/230	172/172	NA	122/122	137/137	166/166	187/187	183/183
MET10_073	198/198	Y/Y	187/187	X/X	X/X	155/155	X/X	X/X	199/199	NA	188/188	NA	X/X	197/197	192/192	X/X	NA	Y/Y	171/171	242/242	220/220	170/170	204/204	152/152	141/141	NA	187/187	183/183
MET10_074	188/188	Y/Y	191/191	X/X	X/X	NA	X/X	X/X	193/193	NA	188/188	NA	X/X	197/197	198/198	X/X	137/137	Y/Y	171/171	226/226	220/220	172/172	206/206	122/122	139/139	166/166	187/187	183/183
MET10_075	178/178	Y/Y	181/181	X/X	X/X	NA	X/X	X/X	193/193	NA	188/188	257/257	X/X	197/197	NA	Y/Y	137/137	Y/Y	171/171	242/242	230/230	174/174	204/204	152/152	139/139	166/166	187/187	183/183
MET10_076	178/178	Y/Y	187/187	X/X	X/X	NA	X/X	Y/Y	197/197	NA	188/188	NA	X/X	201/201	192/192	Y/Y	121/121	Y/Y	171/171	242/242	230/230	170/170	NA	152/152	139/139	166/166	191/191	181/181
MET10_077	184/184	Y/Y	183/183	NA	X/X	NA	X/X	X/X	183/183	NA	188/188	NA	X/X	197/197	198/198	X/X	121/121	Y/Y	171/171	226/226	230/230	174/174	NA	122/122	141/141	172/172	187/187	NA
MET10_078	192/192	Y/Y	183/183	NA	X/X	NA	X/X	Y/Y	193/193	NA	188/188	NA	Y/Y	201/201	200/200	X/X	121/121	Y/Y	171/171	242/242	230/230	172/172	NA	122/122	139/139	170/170	NA	NA
MET10_079	192/192	Y/Y	183/183	X/X	X/X	NA	X/X	X/X	183/183	NA	188/188	NA	X/X	197/197	198/198	X/X	121/121	Y/Y	NA	242/242	NA	174/174	NA	122/122	139/139	166/166	187/187	181/181
MET10_080	178/178	Y/Y	187/187	Y/Y	X/X	157/157	X/X	X/X	193/193	NA	188/188	NA	X/X	197/197	192/192	X/X	121/121	Y/Y	171/171	226/226	230/230	170/170	NA	122/122	139/139	166/166	187/187	181/181
MET10_081	188/192	Y/Y	185/185	X/X	X/X	153/153	X/X	X/X	183/183	NA	188/188	257/257	X/X	201/201	196/196	Y/Y	137/137	Y/Y	177/177	238/238	232/232	170/170	NA	122/122	141/141	166/166	187/191	175/175
MET10_082	192/192	Y/Y	187/187	X/X	X/X	155/155	X/X	X/X	199/199	NA	188/188	255/255	X/X	197/197	192/192	X/X	121/121	Y/Y	177/177	238/238	220/220	170/170	196/196	122/122	139/139	166/166	191/191	181/181
MET10_083	170/170	Y/Y	183/183	X/X	Y/Y	NA	X/X	X/X	193/193	NA	188/188	261/261	X/X	197/197	198/198	X/X	NA	Y/Y	171/171	238/238	230/230	174/174	NA	152/152	139/139	174/174	191/191	183/183
MET10_084	188/188	Y/Y	183/183	X/X	X/X	NA	X/X	Y/X	193/193	NA	188/188	NA	X/X	201/201	198/198	Y/Y	137/137	Y/Y	152/152	242/242	220/220	174/174	196/196	122/122	139/139	166/166	187/187	183/183
MET10_085	192/192	Y/Y	183/183	X/X	Y/Y	NA	X/X	X/X	183/183	NA	188/188	NA	X/X	197/197	198/198	X/X	121/121	Y/Y	171/171	238/238	NA	170/170	NA	122/122	139/139	168/168	191/191	181/181
MET10_086	196/196	Y/Y	183/183	Y/Y	X/X	NA	X/X	X/X	193/193	NA	190/190	NA	X/X	201/201	190/190	Y/Y	121/121	Y/Y	171/171	226/226	232/232	174/174	NA	122/122	141/141	166/166	164/164	181/181
MET10_087	184/184	Y/Y	187/187	NA	X/X	NA	X/X	X/X	193/193	NA	188/188	257/257	X/X	197/197	182/182	X/X	NA	Y/Y	171/171	NA	220/220	170/170	NA	152/152	139/139	166/174	187/187	181/181
MET10_088	170/170	Y/Y	185/185	X/X	Y/Y	151/151	X/X	X/X	183/183	NA	188/188	NA	X/X	197/197	192/192	X/X	137/137	Y/Y	171/177	238/238	232/232	174/174	NA	152/152	139/139	166/166	187/187	183/183
MET10_089	178/178	Y/Y	187/187	X/X	X/X	153/153	X/X	X/X	193/193	135/135	188/188	259/259	X/X	197/197	196/196	Y/Y	121/121	Y/Y	171/171	242/242	232/232	174/174	NA	152/152	141/141	174/174	191/191	183/183
MET10_090	170/170	Y/Y	183/183	X/X	X/X	153/153	X/X	X/X	193/193	NA	188/188	257/257	X/X	197/197	198/198	X/X	121/121	Y/Y	152/152	242/242	230/230	174/174	NA	152/152	141/141	166/166	191/191	183/183
MET10_091	178/178	Y/Y	187/187	X/X	X/X	NA	X/X	X/X	199/199	NA	188/188	NA	X/X	201/201	198/198	X/X	137/137	Y/Y	171/171	242/242	220/220	172/172	196/196	122/122	139/139	166/166	187/187	183/183
MET10_092	192/192	Y/Y	185/185	NA	Y/Y	NA	Y/Y	X/X	193/193	138/138	190/190	261/261	Y/Y	201/201	200/200	X/X	NA	Y/Y	NA	238/238	230/230	170/170	NA	152/152	137/137	170/170	191/191	183/183
MET10_093	196/196	Y/Y	183/183	X/X	X/X	153/153	X/X	Y/Y	193/193	NA	188/188	NA	X/X	199/199	182/182	X/X	127/127	X/X	171/171	242/242	230/230	172/172	NA	152/152	139/139	166/166	187/187	177/177
MET10_094	188/188	Y/Y	183/183	X/X	X/X	NA	X/X	Y/Y	193/193	138/138	188/188	NA	X/X	201/201	196/196	Y/X	121/121	Y/Y	171/171	238/238	230/230	174/174	200/200	152/152	141/141	170/170	191/191	183/183
MET10_095	178/178	Y/Y	185/185	X/X	X/X	NA	X/X	Y/Y	193/193	138/138	188/188	NA	X/X	197/197	198/198	X/X	137/137	Y/Y	177/177	236/236	NA	170/170	NA	152/152	139/139	170/170	191/191	181/181
MET10_096	198/198	Y/Y	183/183	X/X	X/X	155/155	X/X	X/X	193/193	NA	188/188	257/257	X/X	197/197	198/198	X/X	NA	Y/Y	171/171	242/242	220/220	174/174	NA	152/152	141/141	NA	191/191	183/183
MET10_097	192/192	Y/Y	191/191	NA	X/X	151/151	X/X	X/X	193/193	NA	190/190	NA	X/X	201/201	198/198	NA	121/121	Y/Y	152/152	242/242	220/220	172/172	194/196	122/122	137/137	170/170	193/193	181/181
MET10_098	184/184	Y/Y	185/185	X/X	Y/Y	157/157	X/X	X/X	193/193	NA	188/188	257/257	X/X	201/201	190/190	X/X	121/121	Y/Y	177/177	242/242	230/230	170/170	NA	122/122	139/139	166/166	191/191	NA
MET10_099	178/178	Y/Y	183/183	X/X	X/X	153/153	X/X	Y/Y	193/193	NA	NA	257/259	X/X	197/197	200/200	X/X	137/137	Y/Y	171/171	238/238	230/230	172/172	200/200	NA	139/139	170/170	NA	181/181
MET10_100	196/196	Y/X	181/187	Y/Y	X/X	151/157	X/X	X/X	193/193	NA	188/188	259/259	X/X	197/197	198/198	X/X	137/137	Y/Y	167/167	226/226	232/232	176/176	NA	122/152	141/141	166/166	164/187	183/183
MET10_101	198/198	Y/Y	183/183	X/X	Y/X	151/151	X/X	X/X	199/199	NA	188/188	NA	X/X	197/197	192/192	X/X	119/119	Y/Y	179/179	246/246	220/220	170/170	NA	122/122	139/139	166/166	187/187	181/181
MET10_102	188/198	Y/Y	187/187	X/X	X/X	157/157	X/X	X/X	193/193	NA	188/188	259/259	X/X	195/195	182/182	Y/X	121/121	Y/Y	177/177	242/242	220/220	170/170	NA	122/122	141/141	166/166	187/187	181/181
MET10_103	178/178	Y/Y	183/183	Y/Y	X/X	153/153	X/X	X/X	193/193	NA	188/188	259/259	X/X	197/197	198/198	X/X	121/121	Y/Y	167/177	242/242	228/228	170/170	NA	152/152	141/141	166/166	191/191	181/181
MET10_104	178/178	Y/Y	183/183	Y/Y	X/X	155/155	X/X	X/X	183/183	NA	188/188	259/259	X/X	197/197	198/198	X/X	121/121	Y/Y	171/171	242/242	230/230	174/174	NA	122/122	139/139	172/172	187/187	183/183
MET10_105	198/198	Y/Y	185/185	X/X	X/X	157/157	X/X	X/X	183/183	NA	188/188	257/257	X/X	197/197	194/194	X/X	121/121	Y/Y	177/177	242/242	230/230	170/170	204/204	NA	141/141	NA	187/187	183/183
MET10_106	198/198	Y/Y	185/185	X/X	X/X	157/157	X/X	X/X	183/183	NA	188/188	NA	X/X	197/197	194/194	X/X	121/121	NA	177/177	242/242	230/230	172/172	NA	152/152	141/141	NA	191/191	NA
MET10_107	178/188	Y/Y	185/187	NA	X/X	155/155	X/X	X/X	183/183	NA	188/188	257/257	X/X	197/197	190/198	Y/Y	121/121	Y/Y	171/177	242/242	230/230	174/174	204/204	122/122	141/141	168/168	191/191	NA
MET10_108	178/178	Y/Y	183/183	X/X	X/X	151/151	X/X	X/X	193/193	NA	188/188	NA	X/X	197/197	194/194	Y/Y	127/127	X/X	171/171	242/242	232/232	174/174	NA	122/122	139/139	172/172	187/187	183/183
MET10_109	188/188	X/X	183/183	X/X	X/X	151/151	X/X	X/X	193/193	NA	188/188	259/259	X/X	197/197	182/182	X/X	137/137	Y/Y	179/179	246/246	220/220	170/170	NA	122/122	139/139	166/166	187/187	NA
MET10_110	188/188	X/X	NA	NA	X/X	151/151	X/X	X/X	193/193	NA	190/190	259/259	Y/Y	197/197	192/192	X/X	137/137	Y/Y	171/171	242/242	220/220	170/170	NA	122/122	137/137	170/170	187/187	183/183
MET10_111	192/192	Y/Y	185/185	X/X	X/X	157/157	X/X	X/X	195/195	NA	188/188	257/257	X/X	201/201	190/190	X/X	137/137	Y/Y	177/177	242/242	220/220	170/170	NA	122/122	141/141	166/166	191/191	175/175
MET10_112	184/184	X/X	187/187	X/X	Y/Y	153/153	Y/Y	X/X	195/195	NA	188/188	257/257	X/X	197/197	192/192	X/X	137/137	Y/Y	152/152	236/236	230/230	172/172	NA	152/152	141/141	172/172	187/187	181/181
MET10_113	192/192	Y/Y	185/185	X/X	X/X	157/157	X/X	X/X	193/193	NA	188/188	NA	X/X	NA	198/198	Y/Y	121/121	Y/Y	177/177	238/238	232/232	170/170	196/196	122/122	141/141	166/166	191/191	183/183
MET10_114	178/178	Y/Y	183/183	Y/Y	X/X	155/155	X/X	X/X	193/193	NA	188/188	NA	X/X	197/197	198/198	X/X	137/137	Y/Y	NA	226/226	230/230	174/174	NA	122/122	141/141	168/168	187/187	NA
MET10_115	178/178	X/X	183/183	X/X	X/X	155/155	X/X	X/X	183/183	NA	188/188	NA	X/X	197/197	190/190	X/X	137/137	Y/Y	171/171	226/226	232/232	172/172	NA	122/122	141/141	166/166	187/187	NA
MET10_116	188/188	Y/Y	185/185	NA	Y/Y	151/157	X/X	X/X	193/193	NA	188/188	NA	X/X	197/197	200/200	X/X	137/137	Y/Y	177/177	242/242	230/230	170/170	NA	122/122	139/141	166/166	187/191	NA
MET10_117	188/188	Y/Y	185/185	X/X	X/X	157/157	X/X	X/X	193/193	NA	188/188	NA	X/X	197/197	194/194	X/X	121/137	Y/Y	177/177	242/242	232/232	172/172	NA	152/152	141/141	NA	187/187	NA
MET10_118	188/188	Y/Y	183/183	X/X	X/X	153/153	X/X	X/X	195/195	NA	188/188	255/255	X/X	201/201	192/192	X/X	121/121	Y/Y	177/177	242/242	220/220	170/170	NA	122/122	139/139	NA	191/191	NA
MET10_119	178/178	Y/Y	185/185	Y/Y	X/X	153/153	X/X	X/X	183/199	NA	188/188	NA	X/X	197/197	198/198	X/X	119/121	Y/Y	171/171	226/246	230/230	176/176	NA	152/152	139/141	166/168	187/187	NA
MET10_120	198/198	Y/Y	183/183	X/X	X/X	151/151	X/X	X/X	193/193	NA	188/188	NA	X/X	199/199	196/196	X/X	137/137	X/X	171/171	242/242	220/220	170/170	NA	122/122	135/135	166/166	187/187	NA
MET10_121	188/188	Y/Y	181/181	X/X	X/X	153/153	X/X	Y/Y	NA	NA	188/188	NA	X/X	197/197	190/190	Y/Y	121/121	Y/Y	171/171	242/242	228/228	174/174	196/196	122/122	141/141	172/172	187/187	177/177
MET10_122	170/170	Y/Y	183/183	X/X	Y/Y	153/153	X/X	X/X	193/193	NA	188/188	NA	X/X	197/197	200/200	X/X	121/121	Y/Y	152/152	242/242	232/232	174/174	200/200	152/152	139/139	166/166	191/191	NA
MET10_123	178/178	Y/Y	191/191	NA	X/X	153/153	X/X	Y/Y	NA	NA	190/190	NA	X/X	197/197	198/198	X/X	137/137	Y/Y	152/152	236/236	232/232	172/172	194/196	NA	139/139	170/170	191/191	NA
MET10_124	178/178	Y/Y	185/185	X/X	X/X	155/155	X/X	X/X	193/193	NA	188/188	NA	X/X	201/201	190/190	Y/Y	121/121	Y/Y	171/171	226/226	230/230	170/170	NA	122/122	141/141	168/168	187/187	181/181
MET10_125	188/188	Y/Y	185/185	X/X	X/X	157/157	X/X	X/X	193/193	NA	188/188	NA	X/X	201/201	200/200	X/X	121/121	Y/Y	177/177	238/238	220/220	170/170	NA	122/122	141/141	166/166	191/191	NA
MET10_126	178/178	Y/Y	183/183	X/X	X/X	153/153	X/X	Y/Y	193/193	NA	190/190	259/259	X/X	197/197	198/198	X/X	137/137	Y/Y	152/152	236/236	230/230	174/174	NA	NA	139/139	170/170	193/193	NA
MET10_127	178/178	Y/Y	185/185	X/X	X/X	157/157	X/X	X/X	183/183	NA	188/188	257/257	X/X	197/197	198/198	X/X	121/121	Y/Y	177/177	242/242	230/230	170/170	NA	122/122	141/141	166/166	191/191	181/181
MET10_128	188/188	Y/Y	187/187	X/X	X/X	155/155	X/X	X/X	199/199	NA	188/188	259/259	X/X	197/197	192/192	X/X	137/137	Y/Y	171/171	246/246	230/230	170/170	NA	122/122	139/139	166/166	187/187	183/183
MET10_129	184/184	Y/Y	187/187	NA	Y/Y	153/153	Y/Y	X/X	195/195	NA	190/190	259/259	X/X	195/195	192/192	Y/Y	137/137	Y/Y	152/152	236/236	230/230	172/172	200/200	122/122	141/141	172/172	187/187	181/181
MET10_130	188/188	Y/Y	183/183	Y/Y	Y/Y	155/155	X/X	X/X	183/183	NA	188/188	NA	X/X	197/197	200/200	X/X	137/137	Y/Y	152/152	242/242	232/232	170/170	NA	122/122	139/139	174/174	187/187	NA
MET10_131	178/178	Y/Y	183/183	X/X	X/X	155/155	X/X	X/X	193/193	NA	188/188	NA	X/X	197/197	198/198	X/X	121/121	Y/Y	171/171	226/226	232/232	174/174	NA	122/122	141/141	166/166	187/187	NA
MET10_132	188/188	Y/Y	187/187	X/X	Y/Y	NA	X/X	X/X	183/183	NA	188/188	NA	X/X	199/199	196/196	Y/Y	127/127	Y/Y	177/177	242/242	228/228	170/170	NA	152/152	135/135	166/166	191/191	NA
MET10_133	196/196	Y/Y	185/185	Y/Y	Y/Y	153/153	X/X	X/X	195/195	NA	190/190	259/259	X/X	201/201	198/198	X/X	119/119	X/X	152/152	246/246	230/230	176/176	NA	152/152	139/139	166/166	164/164	181/181
MET10_134	178/178	Y/Y	183/183	Y/Y	X/X	155/155	X/X	X/X	193/193	NA	188/188	259/259	X/X	197/197	198/198	NA	NA	Y/Y	171/171	242/242	232/232	174/174	204/204	122/122	139/139	168/168	187/187	NA
MET10_135	198/198	NA	185/185	X/X	X/X	157/157	NA	Y/Y	193/193	NA	188/188	NA	Y/X	201/201	200/200	NA	137/137	Y/Y	171/171	NA	232/232	174/174	NA	152/152	139/139	168/168	NA	NA
MET10_136	178/178	Y/Y	191/191	X/X	X/X	153/153	Y/X	Y/X	193/193	NA	188/188	NA	X/X	197/197	198/198	X/X	121/137	Y/Y	171/171	236/242	220/232	172/174	NA	122/122	139/139	170/170	187/191	NA
MET10_137	170/170	Y/Y	185/185	X/X	Y/Y	157/157	X/X	X/X	183/183	NA	190/190	NA	X/X	201/201	192/192	Y/Y	119/119	Y/Y	177/177	242/242	230/232	170/176	196/196	122/152	139/139	166/174	191/191	183/183
MET10_138	192/192	Y/Y	191/191	Y/Y	Y/Y	153/153	X/X	X/X	193/193	NA	190/190	NA	X/X	197/197	NA	X/X	137/137	Y/Y	NA	236/236	232/232	174/174	206/206	152/152	139/139	170/170	187/187	NA
MET10_139	188/188	Y/Y	183/183	X/X	X/X	157/157	X/X	X/X	193/193	NA	188/188	NA	X/X	201/201	200/200	X/X	121/121	Y/Y	177/177	242/242	220/220	170/170	NA	122/122	141/141	166/166	191/191	NA
MET10_140	178/178	Y/Y	187/187	X/X	X/X	155/155	X/X	X/X	183/183	NA	190/190	NA	X/X	197/197	198/198	X/X	119/119	X/X	167/167	246/246	228/228	174/174	194/196	152/152	141/141	166/166	191/191	NA
MET10_141	178/178	Y/Y	NA	X/X	X/X	157/157	X/X	X/X	183/183	NA	188/188	NA	X/X	197/197	198/198	Y/Y	121/121	Y/Y	171/171	226/226	232/232	174/174	196/196	122/122	141/141	168/168	187/187	NA
MET10_142	178/178	X/X	183/183	X/X	X/X	151/151	X/X	X/X	193/193	NA	188/188	NA	X/X	197/197	198/198	X/X	NA	Y/Y	171/171	242/242	220/220	170/170	NA	122/122	141/141	166/168	187/187	NA
MET10_143	188/188	Y/Y	183/183	X/X	X/X	155/155	X/X	X/X	193/193	NA	188/188	259/259	X/X	197/197	190/190	X/X	137/137	Y/Y	171/171	242/242	220/220	174/174	NA	NA	139/139	170/170	187/187	NA
MET10_144	188/188	Y/Y	183/183	X/X	X/X	153/153	X/X	X/X	195/195	NA	188/188	257/257	X/X	201/201	192/192	X/X	121/121	Y/Y	177/177	242/242	220/220	170/170	NA	122/122	139/139	166/166	191/191	183/183
MET10_145	178/178	Y/Y	183/183	X/X	X/X	153/153	X/X	X/X	NA	NA	188/188	NA	X/X	195/195	182/182	X/X	121/121	X/X	152/152	NA	230/230	170/170	206/206	122/122	139/139	172/172	191/191	183/183
MET10_146	196/196	Y/Y	187/187	X/X	X/X	155/155	X/X	X/X	183/183	NA	188/188	NA	X/X	197/197	198/198	X/X	121/121	X/X	171/171	226/226	232/232	172/172	196/196	122/122	139/139	166/166	187/187	NA
MET10_147	188/188	Y/Y	187/187	NA	Y/Y	157/157	X/X	X/X	193/193	NA	188/188	259/259	X/X	197/197	200/200	X/X	137/137	Y/Y	171/171	242/246	220/220	170/170	NA	122/122	141/141	166/168	191/191	NA
MET10_148	178/178	Y/Y	183/183	Y/Y	X/X	157/157	X/X	NA	183/183	NA	188/188	259/259	X/X	197/197	198/198	X/X	121/121	NA	177/177	226/226	232/232	174/174	NA	122/122	141/141	166/166	191/191	181/181
MET10_149	192/192	Y/Y	185/185	X/X	X/X	157/157	X/X	X/X	195/195	NA	188/188	NA	X/X	201/201	192/192	X/X	137/137	NA	177/177	242/242	220/220	170/170	NA	122/122	139/139	170/170	191/191	NA
MET10_150	170/188	Y/Y	183/187	X/X	X/X	153/157	X/X	X/X	183/193	NA	188/190	NA	X/X	201/201	196/198	X/X	121/137	Y/Y	152/177	238/242	220/228	170/172	NA	122/122	141/141	166/166	191/191	183/183
MET10_151	188/188	Y/Y	185/185	X/X	Y/Y	157/157	X/X	X/X	193/193	NA	188/188	NA	X/X	201/201	190/190	X/X	121/121	Y/Y	171/171	242/242	232/232	170/170	196/196	122/122	141/141	166/166	191/191	NA
MET10_152	188/188	Y/Y	181/181	X/X	X/X	157/157	X/X	X/X	193/193	NA	188/188	257/257	X/X	201/201	190/190	X/X	121/121	Y/Y	171/171	226/226	230/230	174/174	NA	122/122	141/141	168/168	187/187	181/181
MET10_153	192/192	Y/Y	191/191	X/X	Y/Y	153/153	X/X	X/X	195/195	NA	190/190	NA	X/X	197/197	198/198	X/X	121/121	Y/Y	171/171	236/236	232/232	174/174	206/206	122/122	139/139	170/170	187/187	181/181
MET10_154	188/188	Y/Y	183/183	X/X	Y/Y	155/155	X/X	X/X	NA	NA	188/188	NA	X/X	NA	200/200	X/X	121/121	NA	152/152	242/242	230/232	170/170	200/200	122/122	139/139	168/168	191/191	NA
MET10_155	184/184	Y/Y	191/191	X/X	NA	159/159	X/X	X/X	193/193	NA	188/188	261/261	X/X	197/197	198/198	X/X	137/137	NA	171/171	226/226	232/232	172/174	204/204	122/122	139/141	172/172	187/187	NA
MET10_156	178/188	Y/Y	187/187	X/X	Y/X	157/157	X/X	Y/X	183/193	NA	188/188	NA	X/X	197/197	196/200	Y/X	127/127	NA	171/177	NA	230/230	170/170	NA	152/152	135/139	166/166	191/191	NA
MET10_157	178/178	X/X	187/187	X/X	X/X	151/151	X/X	X/X	183/183	NA	188/188	259/259	X/X	197/197	198/198	X/X	121/121	NA	171/171	226/226	230/230	174/174	NA	122/122	139/139	168/168	187/187	NA
MET10_158	178/178	X/X	183/183	X/X	X/X	155/155	X/X	X/X	183/183	NA	188/188	NA	X/X	197/197	190/190	X/X	137/137	Y/Y	171/171	226/226	232/232	172/172	NA	122/122	141/141	166/166	187/187	NA
MET10_159	188/188	Y/Y	183/183	X/X	X/X	157/157	X/X	X/X	193/193	NA	188/188	261/261	X/X	201/201	190/190	X/X	121/121	Y/Y	171/177	238/238	232/232	170/170	NA	122/122	139/139	168/168	191/191	183/183
MET10_160	178/178	Y/Y	191/191	X/X	X/X	153/153	X/X	Y/Y	195/195	NA	190/190	259/259	X/X	197/197	198/198	X/X	137/137	Y/Y	152/152	236/236	232/232	172/172	NA	122/122	139/139	170/170	191/191	181/181
MET10_161	178/178	Y/Y	187/187	X/X	X/X	153/153	X/X	X/X	193/193	NA	188/188	NA	X/X	197/197	198/198	X/X	121/121	Y/Y	171/171	242/242	232/232	174/174	204/204	122/122	139/139	172/172	187/187	181/181
MET10_162	178/178	Y/Y	183/183	NA	X/X	155/155	X/X	Y/Y	183/183	NA	188/188	NA	X/X	197/197	198/198	X/X	121/121	Y/Y	177/177	226/226	230/230	170/170	194/196	122/122	139/139	170/170	187/187	NA
MET10_163	192/192	X/X	183/183	X/X	Y/Y	153/153	X/X	X/X	183/183	NA	188/188	NA	Y/Y	197/197	192/192	X/X	137/137	NA	167/171	226/236	228/228	176/176	NA	152/152	139/139	166/166	164/187	181/181
MET10_164	188/188	Y/Y	187/187	NA	X/X	157/157	X/X	X/X	183/183	NA	190/190	NA	X/X	199/199	196/196	X/X	121/121	NA	177/177	242/242	228/228	170/170	196/196	122/122	141/141	166/166	191/191	183/183
MET10_165	198/198	Y/Y	185/185	X/X	X/X	157/157	X/X	Y/Y	183/183	NA	188/188	NA	X/X	197/197	194/194	X/X	137/137	Y/Y	177/177	242/242	230/230	170/170	NA	152/152	141/141	NA	187/187	NA
MET10_166	178/178	Y/Y	183/183	NA	Y/Y	155/155	X/X	X/X	195/195	NA	188/188	NA	X/X	197/197	198/198	X/X	137/137	Y/Y	171/171	236/236	230/230	172/172	NA	122/122	139/139	168/168	187/187	181/181
MET10_167	198/198	Y/Y	187/187	X/X	X/X	151/151	X/X	X/X	193/193	NA	188/188	259/259	X/X	195/195	182/182	X/X	137/137	Y/Y	171/171	242/242	220/220	170/170	NA	122/122	139/139	166/166	187/187	181/181
MET10_168	188/188	Y/Y	183/183	Y/Y	X/X	155/155	X/X	X/X	199/199	NA	188/188	257/257	X/X	195/195	182/182	X/X	137/137	Y/Y	177/177	242/242	230/230	170/170	NA	122/122	139/139	166/166	187/187	183/183
MET10_169	196/196	Y/Y	187/187	X/X	X/X	153/153	X/X	X/X	183/183	NA	190/190	NA	X/X	197/197	192/192	X/X	127/137	X/X	171/171	NA	228/228	172/172	204/204	152/152	135/135	166/166	187/187	177/177
MET10_170	188/188	Y/Y	181/181	X/X	X/X	157/157	X/X	X/X	193/193	NA	188/188	NA	X/X	201/201	190/190	X/X	121/121	Y/Y	171/171	226/226	230/230	174/174	NA	122/122	141/141	168/168	187/187	181/181
MET10_171	188/188	Y/Y	187/187	X/X	X/X	153/153	X/X	X/X	183/183	NA	190/190	257/257	X/X	199/199	196/196	X/X	121/121	Y/Y	177/177	246/246	228/228	170/170	NA	122/122	141/141	166/166	191/191	NA
MET10_172	188/188	Y/Y	183/183	X/X	X/X	151/151	X/X	X/X	183/183	NA	190/190	NA	X/X	197/197	198/198	X/X	121/121	Y/Y	171/171	226/226	230/230	170/170	204/204	122/122	141/141	166/166	187/187	NA
MET10_173	178/178	Y/Y	183/183	X/X	X/X	153/153	X/X	Y/Y	195/195	NA	190/190	NA	X/X	197/197	198/198	X/X	121/121	Y/Y	152/152	236/236	232/232	174/174	NA	152/152	137/137	170/170	193/193	NA
MET10_174	178/178	Y/Y	185/185	X/X	Y/Y	157/157	X/X	X/X	183/183	NA	190/190	259/259	X/X	197/197	198/198	X/X	119/119	Y/Y	NA	246/246	230/230	174/174	NA	152/152	141/141	166/166	164/164	181/181
MET10_175	188/188	Y/Y	183/183	X/X	Y/Y	155/155	X/X	X/X	183/183	NA	188/188	259/259	X/X	195/195	200/200	X/X	137/137	Y/Y	152/152	242/242	230/230	170/170	200/200	122/122	139/139	174/174	191/191	183/183
MET10_176	178/178	Y/Y	183/183	X/X	X/X	155/155	X/X	X/X	183/183	138/138	190/190	259/259	X/X	197/197	192/192	X/X	137/137	Y/Y	171/171	242/242	230/230	174/174	NA	122/122	139/139	166/166	187/187	183/183
MET10_177	178/178	Y/Y	183/183	X/X	X/X	155/155	X/X	Y/Y	193/193	NA	188/188	NA	X/X	197/197	198/198	X/X	121/121	Y/Y	171/171	236/236	230/230	174/174	206/206	122/122	141/141	168/168	187/187	181/181
MET10_178	178/178	Y/Y	183/183	NA	X/X	155/155	X/X	X/X	197/199	NA	188/188	NA	X/X	197/197	192/194	Y/X	137/137	Y/Y	171/177	242/242	228/228	170/170	194/196	152/152	139/139	166/166	187/187	NA
MET10_179	188/188	Y/Y	191/191	NA	Y/Y	153/153	Y/Y	X/X	195/195	NA	190/190	NA	X/X	197/197	198/198	X/X	NA	Y/Y	152/152	236/236	230/230	174/174	NA	122/122	137/137	170/170	191/191	183/183
MET10_180	178/178	Y/Y	181/181	X/X	X/X	153/153	X/X	X/X	193/193	NA	188/188	255/255	X/X	197/197	194/194	Y/Y	121/121	Y/Y	177/177	242/242	232/232	170/170	NA	122/122	139/139	166/166	191/191	NA
MET10_181	170/170	Y/Y	183/185	X/X	Y/Y	157/157	X/X	Y/Y	193/193	NA	188/188	NA	X/X	201/201	190/190	X/X	119/119	X/X	171/171	NA	230/230	176/176	NA	152/152	139/139	166/166	187/187	NA
MET10_182	188/188	Y/Y	185/185	X/X	X/X	157/157	X/X	X/X	193/193	NA	188/188	NA	X/X	201/201	190/190	X/X	137/137	Y/Y	152/152	238/238	230/230	170/170	NA	122/122	141/141	166/166	191/191	183/183
MET10_183	178/196	Y/Y	183/187	X/X	X/X	153/153	X/X	Y/X	183/193	NA	188/188	259/259	X/X	197/201	190/190	X/X	137/137	X/X	171/171	242/246	228/232	172/174	204/204	122/152	135/139	166/166	187/187	177/177
MET10_184	170/170	Y/Y	183/183	X/X	Y/Y	151/151	X/X	X/X	193/193	NA	188/188	259/259	X/X	197/197	200/200	X/X	137/137	Y/Y	152/152	238/238	230/230	170/170	194/194	152/152	139/139	166/166	187/187	183/183
MET10_185	178/178	Y/Y	187/187	X/X	Y/Y	155/155	X/X	X/X	193/195	NA	188/188	259/259	X/X	195/195	190/190	X/X	121/121	Y/Y	152/152	242/242	232/232	170/170	196/196	122/122	139/139	166/166	191/191	181/181
MET10_186	196/198	Y/Y	187/187	X/X	X/X	151/151	X/X	X/X	193/193	NA	188/188	257/259	X/X	195/195	182/182	X/X	137/137	Y/Y	171/171	242/242	220/220	170/170	204/204	122/122	139/139	166/166	187/187	181/181
MET10_187	188/188	Y/Y	181/181	X/X	X/X	153/153	X/X	Y/Y	197/197	NA	188/188	NA	X/X	197/197	190/190	Y/Y	121/121	Y/Y	171/171	242/242	228/228	174/174	NA	122/122	141/141	172/172	187/187	NA
MET10_188	188/198	Y/Y	181/187	X/X	X/X	151/153	X/X	Y/X	197/199	NA	188/188	NA	X/X	197/197	190/192	Y/X	121/137	Y/Y	171/179	242/246	220/220	170/174	194/196	122/122	139/141	166/172	187/187	177/181
MET10_189	192/192	Y/Y	181/181	X/X	NA	153/153	X/X	X/X	193/193	NA	188/188	NA	X/X	197/197	194/194	Y/Y	121/121	Y/Y	NA	242/242	232/232	170/170	206/206	122/122	139/139	166/166	187/187	181/181
MET10_190	178/178	Y/Y	183/183	X/X	X/X	157/157	X/X	X/X	183/183	NA	188/188	NA	X/X	197/197	198/198	X/X	121/121	Y/Y	177/177	242/242	230/230	170/170	NA	122/122	141/141	168/168	191/191	181/181
MET10_191	188/188	Y/Y	185/185	X/X	X/X	151/151	X/X	X/X	183/183	NA	188/188	NA	X/X	197/197	198/198	X/X	NA	Y/Y	177/177	226/226	232/232	170/170	196/196	122/122	141/141	166/166	191/191	183/183
MET10_192	188/188	Y/Y	183/183	NA	X/X	151/151	Y/Y	X/X	195/195	NA	188/188	NA	Y/Y	197/197	198/198	X/X	121/121	Y/Y	152/152	242/242	230/230	174/174	204/204	122/122	137/137	166/166	191/191	183/183
MET10_193	178/178	Y/Y	183/183	X/X	X/X	153/153	X/X	Y/Y	193/193	NA	188/188	NA	X/X	201/201	190/190	Y/Y	121/121	Y/Y	171/171	242/242	232/232	174/174	196/196	122/122	139/139	166/166	187/187	183/183
MET10_194	192/192	Y/Y	185/185	X/X	X/X	157/157	X/X	X/X	197/197	NA	188/188	257/257	X/X	197/197	190/190	Y/Y	121/121	Y/Y	177/177	246/246	230/230	170/170	196/196	122/122	139/139	166/166	191/191	NA
MET10_195	198/198	Y/Y	185/185	X/X	X/X	151/151	X/X	X/X	193/193	NA	188/188	259/259	X/X	199/199	196/196	X/X	121/121	Y/Y	177/177	242/242	230/230	170/170	NA	122/122	135/135	166/166	191/191	181/181
MET10_196	198/198	Y/Y	187/187	X/X	X/X	151/151	X/X	X/X	199/199	NA	188/188	259/259	X/X	197/197	192/192	X/X	137/137	Y/Y	179/179	246/246	220/220	170/170	NA	122/122	139/139	166/166	187/187	181/181
MET10_197	188/188	Y/Y	185/185	X/X	Y/Y	157/157	Y/Y	X/X	193/193	NA	188/188	257/257	X/X	201/201	190/190	Y/Y	121/121	Y/Y	177/177	236/236	232/232	174/174	196/196	122/122	137/137	170/170	191/191	181/181
MET10_198	178/178	X/X	187/187	X/X	X/X	155/155	X/X	X/X	183/183	NA	188/188	259/259	X/X	201/201	198/198	X/X	121/121	Y/Y	171/171	226/226	220/220	172/172	196/196	122/122	139/139	166/166	187/187	NA
MET10_199	198/198	Y/Y	187/187	Y/Y	X/X	155/155	X/X	X/X	193/193	NA	188/188	259/259	X/X	195/195	182/182	X/X	137/137	Y/Y	177/177	242/242	230/230	170/170	NA	122/122	139/139	166/166	187/187	183/183
MET10_200	178/178	Y/Y	183/183	Y/Y	X/X	151/151	X/X	X/X	183/183	NA	188/188	259/259	X/X	197/197	198/198	X/X	121/121	Y/Y	171/171	242/242	230/230	174/174	204/204	122/122	139/139	168/168	187/187	183/183
MET10_201	192/192	Y/Y	185/185	X/X	X/X	157/157	X/X	X/X	195/195	138/138	188/188	259/259	X/X	201/201	192/192	X/X	137/137	Y/Y	171/171	242/242	232/232	170/170	196/196	122/122	139/139	170/170	187/187	175/175
MET10_202	178/178	Y/Y	187/187	X/X	X/X	153/153	X/X	X/X	183/197	NA	188/188	259/259	X/X	197/197	194/194	Y/Y	121/121	Y/Y	177/177	242/242	230/230	170/170	NA	122/152	139/141	166/166	187/191	NA
MET10_203	192/192	Y/Y	191/191	Y/Y	Y/Y	153/153	X/X	X/X	193/193	NA	190/190	257/257	X/X	197/197	198/198	X/X	137/137	Y/Y	NA	236/236	232/232	174/174	NA	152/152	139/139	170/170	187/187	NA
MET10_204	178/178	Y/Y	183/183	X/X	X/X	157/157	X/X	X/X	183/183	NA	188/188	NA	X/X	197/197	198/198	X/X	121/121	Y/Y	177/177	242/242	230/230	170/170	NA	122/122	141/141	166/168	191/191	181/181
MET10_205	188/188	Y/Y	185/185	X/X	X/X	157/157	X/X	X/X	183/183	NA	188/188	257/257	X/X	197/197	194/194	X/X	121/121	Y/Y	177/177	238/238	230/230	170/170	NA	NA	141/141	166/166	191/191	183/183
MET10_206	188/188	X/X	183/183	NA	Y/Y	151/151	Y/Y	X/X	195/195	NA	190/190	261/261	X/X	197/197	192/192	X/X	121/121	Y/Y	152/152	236/236	230/230	174/174	NA	122/122	137/137	166/166	187/187	NA
MET10_207	198/198	X/X	187/187	X/X	X/X	153/155	X/X	X/X	199/199	NA	188/188	259/259	X/X	195/195	192/192	X/X	137/137	Y/Y	152/152	226/226	230/230	172/172	NA	122/122	139/139	172/172	187/187	181/181
MET10_208	188/188	Y/Y	185/185	X/X	X/X	151/151	X/X	X/X	195/195	NA	188/188	259/259	X/X	195/195	182/182	X/X	137/137	Y/Y	171/171	242/242	232/232	170/170	196/196	122/122	139/139	170/170	187/187	181/181
MET10_209	170/170	Y/Y	183/183	X/X	Y/Y	157/157	X/X	X/X	193/193	NA	188/188	257/257	X/X	201/201	190/190	Y/Y	137/137	Y/Y	177/177	242/242	230/230	170/170	196/196	122/122	141/141	166/166	191/191	183/183
MET10_210	178/178	Y/Y	183/183	X/X	X/X	151/151	X/X	X/X	193/193	NA	188/188	257/257	X/X	197/197	194/194	Y/Y	127/127	X/X	171/171	242/242	232/232	174/174	NA	122/122	139/139	172/172	187/187	NA
MET10_211	170/170	Y/Y	185/185	X/X	Y/Y	153/153	X/X	X/X	193/193	NA	188/188	257/257	X/X	201/201	190/190	X/X	121/121	X/X	152/152	242/242	232/232	170/170	NA	152/152	141/141	168/168	191/191	NA
MET10_212	198/198	Y/Y	187/187	NA	X/X	151/151	X/X	X/X	199/199	NA	190/190	259/259	X/X	197/197	192/192	X/X	137/137	Y/Y	167/167	236/246	230/230	174/174	NA	122/122	137/137	170/170	191/191	NA
MET10_213	188/188	Y/Y	183/183	Y/Y	X/X	151/151	X/X	X/X	193/193	NA	188/188	259/259	X/X	197/197	198/198	X/X	121/121	Y/Y	171/171	226/226	220/220	174/174	NA	122/122	141/141	166/166	187/187	NA
MET10_214	188/188	Y/Y	187/187	X/X	X/X	NA	X/X	X/X	193/193	NA	188/188	255/255	X/X	197/197	198/198	X/X	121/121	Y/Y	171/171	242/242	220/220	170/170	196/196	122/122	139/139	166/166	187/187	NA
MET10_215	188/188	Y/Y	183/183	X/X	X/X	151/151	X/X	X/X	183/183	NA	188/188	259/259	X/X	197/197	198/198	X/X	121/121	Y/Y	171/171	226/226	230/230	174/174	NA	122/122	137/137	166/166	187/187	NA
MET10_216	178/178	Y/Y	187/187	Y/Y	X/X	155/155	X/X	X/X	193/193	NA	188/188	259/259	X/X	201/201	190/190	Y/Y	137/137	Y/Y	171/171	226/226	228/228	174/174	206/206	152/152	139/139	168/168	187/187	181/181
MET10_217	196/196	Y/Y	187/187	X/X	X/X	153/153	X/X	X/X	183/183	138/138	190/190	259/259	X/X	199/199	196/196	X/X	121/121	X/X	171/171	242/242	232/232	174/174	194/194	122/122	135/135	166/166	187/187	177/177
MET10_218	192/192	Y/Y	183/183	X/X	X/X	153/153	Y/Y	X/X	195/195	NA	188/190	NA	X/X	201/201	190/190	X/X	137/137	Y/Y	171/171	236/236	232/232	174/174	200/200	122/122	139/139	170/170	187/187	NA
MET10_219	198/198	Y/Y	185/185	X/X	X/X	157/157	X/X	X/X	183/183	NA	188/188	257/257	X/X	197/197	194/194	X/X	119/119	Y/Y	177/177	242/242	230/230	172/172	NA	152/152	141/141	NA	187/187	NA
MET10_220	198/198	Y/Y	185/185	X/X	X/X	157/157	X/X	X/X	183/183	NA	188/188	257/257	X/X	197/197	194/194	X/X	NA	Y/Y	177/177	242/242	230/230	170/170	196/196	152/152	141/141	NA	187/187	183/183
MET10_221	178/192	Y/Y	187/187	Y/Y	X/X	155/155	X/X	X/X	183/183	NA	188/188	257/259	X/X	201/201	198/198	Y/Y	121/121	Y/Y	NA	226/226	230/230	172/172	NA	122/122	139/139	166/166	187/187	NA
MET10_222	178/178	Y/Y	183/183	X/X	X/X	151/151	X/X	X/X	183/183	NA	188/188	259/259	X/X	197/197	192/192	X/X	121/121	Y/Y	171/171	226/226	230/230	174/174	NA	122/122	139/139	166/166	187/187	NA
MET10_223	192/192	Y/Y	191/191	NA	Y/Y	153/153	X/X	X/X	195/195	NA	190/190	259/259	X/X	197/197	198/198	X/X	119/119	Y/Y	167/167	246/246	230/230	176/176	NA	152/152	137/137	170/170	164/164	181/181
MET10_224	178/178	Y/Y	183/183	X/X	X/X	155/155	X/X	X/X	183/183	NA	188/188	259/259	X/X	201/201	198/198	X/X	121/121	Y/Y	171/171	242/242	232/232	174/174	196/196	122/122	141/141	166/166	187/187	181/181
MET10_225	178/178	Y/Y	183/183	Y/Y	X/X	155/155	X/X	X/X	183/183	135/135	188/188	259/259	X/X	197/197	198/198	X/X	121/121	Y/Y	171/171	242/242	230/230	174/174	204/204	122/122	139/139	172/172	187/187	183/183
MET10_226	198/198	Y/Y	187/187	X/X	X/X	155/155	X/X	Y/X	193/193	NA	188/188	259/259	X/X	201/201	196/196	X/X	127/127	X/X	171/171	242/246	232/232	170/170	194/206	122/122	135/135	166/166	187/187	NA
MET10_227	188/188	X/X	183/183	NA	Y/Y	151/153	Y/X	X/X	195/195	NA	190/190	NA	X/X	197/197	198/198	X/X	121/121	Y/Y	152/152	236/236	230/230	174/174	NA	122/122	137/137	166/166	NA	NA
MET10_228	192/192	Y/Y	185/187	Y/Y	X/X	155/155	X/X	Y/Y	195/199	NA	188/188	259/259	X/X	199/201	192/192	X/X	119/137	Y/X	167/167	236/236	230/230	170/176	NA	122/122	139/139	170/170	NA	NA
MET10_229	178/178	X/X	187/187	X/X	X/X	151/151	X/X	X/X	183/183	NA	188/188	259/259	X/X	197/197	198/198	X/X	121/121	Y/Y	171/171	226/226	230/230	174/174	NA	122/122	139/139	168/168	187/187	NA
MET10_230	178/178	Y/Y	183/183	X/X	X/X	153/153	X/X	X/X	193/193	NA	188/188	257/257	X/X	197/197	200/200	X/X	121/121	Y/Y	171/171	238/238	232/232	174/174	NA	152/152	139/139	168/168	187/187	NA
MET10_231	188/188	Y/Y	185/185	X/X	X/X	157/157	X/X	X/X	193/193	NA	188/188	257/257	X/X	201/201	190/190	Y/Y	121/121	Y/Y	177/177	242/242	232/232	170/170	NA	122/122	141/141	166/166	191/191	NA
MET10_232	178/178	Y/Y	183/183	Y/Y	X/X	155/155	X/X	X/X	193/193	NA	188/188	NA	X/X	197/197	198/198	X/X	137/137	Y/Y	171/171	226/226	230/230	174/174	206/206	122/122	139/139	168/168	187/187	NA
MET10_233	188/188	Y/Y	185/185	Y/Y	X/X	157/157	X/X	X/X	183/183	138/138	188/188	257/257	X/X	197/197	198/198	X/X	121/121	Y/Y	171/171	226/226	232/232	174/174	196/196	122/122	141/141	168/168	187/187	181/181
MET10_234	196/196	Y/Y	183/183	X/X	Y/Y	157/157	X/X	X/X	193/193	NA	188/188	259/259	X/X	197/197	200/200	X/X	137/137	Y/Y	177/177	238/238	228/228	170/170	NA	152/152	139/139	166/166	187/187	NA
MET10_235	178/178	Y/Y	183/183	X/X	X/X	157/157	X/X	X/X	193/193	NA	188/188	259/261	X/X	201/201	200/200	X/X	137/137	Y/Y	152/152	238/238	232/232	174/174	200/200	152/152	139/139	166/166	191/191	NA
MET10_236	178/178	Y/Y	183/183	X/X	X/X	151/151	X/X	X/X	183/183	NA	188/188	NA	X/X	NA	198/198	X/X	121/121	Y/Y	171/171	242/242	220/220	174/174	NA	122/122	139/139	168/168	187/187	NA
MET10_237	198/198	Y/Y	185/185	Y/Y	X/X	153/153	X/X	X/X	183/183	NA	188/188	259/259	X/X	197/197	198/198	X/X	NA	NA	167/167	242/242	220/220	170/170	194/196	152/152	139/139	166/166	NA	NA
MET10_238	178/178	Y/Y	183/183	X/X	X/X	153/153	X/X	Y/Y	193/193	NA	188/188	259/259	X/X	201/201	190/190	Y/Y	121/121	Y/Y	171/171	242/242	232/232	NA	194/194	152/152	139/139	166/166	191/191	NA
MET10_239	178/178	Y/Y	183/183	X/X	X/X	155/155	X/X	X/X	183/183	NA	188/188	257/259	X/X	201/201	198/198	X/X	121/121	Y/Y	171/171	226/226	230/230	174/174	196/196	122/122	141/141	166/166	187/187	NA
MET10_240	178/188	Y/Y	183/183	X/X	X/X	157/157	X/X	Y/X	183/193	NA	188/188	NA	X/X	201/201	190/192	X/X	121/121	Y/Y	171/171	242/242	228/232	174/174	196/196	122/122	139/139	166/166	187/187	NA
MET10_241	188/188	Y/Y	185/185	X/X	X/X	151/151	X/X	X/X	199/199	138/138	188/188	257/257	X/X	199/199	196/196	X/X	127/127	X/X	177/177	246/246	232/232	170/170	196/196	122/122	135/135	166/166	191/191	183/183
MET10_242	178/178	Y/Y	183/183	X/X	X/X	151/151	X/X	X/X	193/193	NA	188/188	257/257	X/X	197/197	198/198	X/X	137/137	Y/Y	171/171	242/242	230/230	170/170	NA	122/122	141/141	166/166	187/187	NA
MET10_243	198/198	Y/Y	185/185	X/X	X/X	157/157	X/X	X/X	183/183	NA	188/188	NA	X/X	197/197	194/194	X/X	NA	Y/Y	177/177	242/242	230/230	172/172	NA	152/152	141/141	NA	187/187	NA
MET10_244	178/178	Y/Y	183/183	X/X	NA	151/151	X/X	Y/Y	193/193	NA	188/188	259/259	X/X	201/201	190/190	Y/Y	137/137	Y/Y	177/177	242/242	220/232	170/170	NA	122/122	139/139	166/166	187/187	183/183
MET10_245	198/198	Y/Y	187/187	X/X	Y/X	151/151	X/X	X/X	193/199	NA	188/188	259/259	X/X	195/195	182/190	Y/Y	121/137	Y/Y	177/177	236/246	230/230	174/174	NA	152/152	139/139	170/170	191/191	NA
MET10_246	192/192	Y/Y	185/185	NA	Y/Y	153/153	X/X	X/X	195/195	NA	188/188	261/261	X/X	197/197	198/198	Y/Y	121/121	Y/Y	152/152	236/236	230/230	170/170	NA	122/122	137/137	166/166	191/191	183/183
MET10_247	188/188	Y/Y	187/187	X/X	Y/Y	153/153	X/X	X/X	193/193	NA	190/190	257/257	X/X	197/197	200/200	X/X	119/119	X/X	171/171	246/246	228/228	170/170	NA	152/152	139/139	166/166	164/164	NA
MET10_248	170/170	Y/Y	183/183	NA	Y/Y	157/157	X/X	X/X	193/193	NA	188/188	261/261	Y/Y	197/197	200/200	X/X	137/137	Y/Y	152/152	238/238	230/230	170/170	200/200	152/152	139/139	168/168	191/191	NA
MET10_249	192/192	Y/Y	183/183	X/X	Y/Y	155/155	X/X	Y/Y	183/183	NA	188/188	NA	X/X	197/197	198/198	X/X	121/121	Y/Y	171/171	242/242	230/230	174/174	204/204	122/122	137/137	170/170	187/187	183/183
MET10_250	198/198	Y/Y	185/185	X/X	X/X	157/157	X/X	X/X	199/199	NA	188/188	NA	X/X	197/197	198/198	X/X	137/137	NA	171/171	226/226	230/230	170/170	NA	122/122	141/141	166/166	187/187	NA
MET10_251	198/198	Y/Y	187/187	X/X	X/X	151/151	X/X	X/X	199/199	NA	190/190	259/259	X/X	197/197	192/192	X/X	137/137	NA	167/167	236/246	230/230	174/174	NA	152/152	137/137	170/170	191/191	183/183
MET10_252	198/198	Y/Y	187/187	X/X	X/X	153/153	X/X	NA	199/199	NA	188/188	259/259	X/X	201/201	192/192	X/X	127/127	NA	177/177	246/246	230/230	170/170	NA	122/122	141/141	166/166	191/191	NA
MET10_253	170/170	Y/Y	185/185	X/X	Y/Y	157/157	X/X	X/X	193/193	NA	188/188	257/257	X/X	197/197	200/200	X/X	137/137	Y/Y	177/177	242/242	230/230	170/170	NA	122/122	141/141	168/168	191/191	NA
MET10_254	196/196	Y/Y	183/185	X/X	Y/Y	153/157	X/X	X/X	193/193	NA	190/190	259/259	X/X	201/201	200/200	X/X	121/121	Y/Y	177/177	242/242	220/220	170/176	NA	122/152	141/141	166/166	191/191	NA
MET10_255	188/188	Y/Y	185/185	X/X	Y/Y	153/153	X/X	X/X	195/195	NA	190/190	261/261	Y/Y	197/197	198/198	X/X	121/121	Y/Y	177/177	236/236	232/232	170/170	NA	122/122	137/137	166/166	191/191	181/181
MET10_256	178/178	Y/Y	183/183	X/X	X/X	155/155	X/X	Y/Y	193/193	NA	188/188	NA	X/X	197/197	198/198	X/X	121/121	Y/Y	171/171	236/236	230/230	174/174	206/206	122/122	141/141	168/168	187/187	NA
MET10_257	178/188	Y/Y	183/183	Y/Y	X/X	151/151	X/X	X/X	183/183	NA	188/188	NA	X/X	NA	198/198	X/X	121/121	Y/Y	NA	242/242	230/230	174/174	204/206	122/122	139/139	168/168	187/187	183/183
MET10_258	188/188	Y/Y	181/185	X/X	Y/X	157/157	X/X	X/X	193/193	NA	188/190	NA	X/X	197/197	192/192	X/X	121/121	Y/Y	152/152	226/236	230/230	174/174	196/196	122/122	141/141	168/170	193/193	NA
MET10_259	170/170	Y/Y	183/183	NA	Y/Y	157/157	X/X	Y/Y	193/193	NA	188/188	259/259	X/X	197/197	190/190	X/X	121/121	NA	171/171	238/238	230/230	174/174	NA	152/152	139/139	168/168	187/187	NA
MET10_260	192/192	Y/Y	185/185	NA	X/X	153/153	X/X	Y/Y	193/193	NA	188/188	NA	X/X	201/201	192/192	X/X	NA	NA	171/171	242/242	232/232	174/174	NA	152/152	139/139	166/166	187/191	NA
MET10_261	188/188	Y/Y	183/183	X/X	X/X	155/155	X/X	X/X	193/193	NA	188/188	259/259	X/X	197/197	190/190	X/X	137/137	Y/Y	171/171	242/242	220/220	174/174	NA	122/122	139/139	170/170	187/187	NA
MET10_262	188/188	Y/Y	185/185	X/X	X/X	157/157	X/X	X/X	193/193	NA	188/188	257/257	X/X	201/201	190/190	Y/Y	NA	Y/Y	177/177	242/242	232/232	170/170	196/196	122/122	141/141	166/166	191/191	183/183
MET10_263	198/198	Y/Y	185/185	X/X	Y/Y	153/153	X/X	X/X	199/199	NA	190/190	259/259	X/X	199/199	196/196	X/X	119/119	X/X	167/167	236/236	230/230	176/176	194/194	122/122	139/139	166/166	NA	181/181
MET10_264	170/192	Y/Y	185/185	Y/Y	Y/Y	153/153	Y/Y	X/X	183/183	NA	190/190	NA	X/X	197/197	198/198	X/X	119/119	Y/Y	167/167	246/246	228/228	176/176	196/196	152/152	137/137	170/170	164/164	181/181
MET10_265	192/192	Y/Y	181/181	X/X	X/X	153/153	X/X	X/X	197/197	NA	188/188	NA	X/X	197/197	198/198	X/X	121/121	Y/Y	177/177	242/242	228/228	174/174	206/206	122/122	139/139	172/172	191/191	183/183
MET10_266	170/170	Y/Y	183/183	X/X	Y/Y	151/151	X/X	X/X	193/193	NA	188/188	NA	X/X	197/197	200/200	X/X	137/137	Y/Y	152/152	238/238	230/230	170/170	200/200	152/152	139/139	166/166	187/187	183/183
MET10_267	188/188	Y/Y	183/183	Y/Y	X/X	151/151	X/X	X/X	193/193	NA	188/188	259/259	X/X	197/197	198/198	X/X	137/137	NA	171/171	242/242	230/230	174/174	NA	122/122	141/141	168/168	187/187	NA
MET10_268	178/178	Y/Y	183/183	X/X	X/X	153/153	X/X	Y/Y	193/193	NA	188/188	NA	X/X	201/201	190/190	Y/Y	121/121	NA	171/171	242/242	232/232	174/174	NA	122/122	139/139	166/166	187/187	NA
MET10_269	192/192	Y/Y	185/185	X/X	Y/Y	153/153	Y/Y	X/X	183/183	NA	190/190	259/259	X/X	197/197	198/198	X/X	NA	Y/Y	167/167	246/246	228/228	176/176	NA	152/152	137/137	170/170	164/164	NA
MET10_270	178/178	Y/Y	185/185	X/X	X/X	157/157	X/X	X/X	183/183	NA	188/188	NA	X/X	NA	198/198	Y/X	121/121	Y/Y	177/177	226/226	232/232	170/170	196/196	152/152	141/141	166/166	164/164	NA
MET10_271	188/188	Y/Y	187/187	X/X	X/X	157/157	X/X	X/X	183/183	NA	188/190	NA	X/X	199/199	196/196	X/X	121/121	Y/Y	177/177	242/242	228/228	170/170	NA	122/122	141/141	166/166	191/191	183/183
MET10_272	184/184	X/X	183/183	Y/Y	X/X	155/155	X/X	X/X	199/199	138/138	188/188	259/259	X/X	197/197	198/198	Y/Y	137/137	Y/Y	152/152	226/226	230/230	174/174	196/196	122/122	141/141	168/168	187/187	181/181
MET10_273	192/192	Y/Y	191/191	X/X	X/X	153/153	X/X	Y/Y	183/183	135/135	188/188	259/259	Y/Y	201/201	190/190	X/X	121/121	Y/Y	152/152	242/242	220/220	172/172	194/196	122/122	139/139	170/170	NA	NA
MET10_274	198/198	Y/Y	183/183	X/X	X/X	151/151	X/X	X/X	199/199	NA	188/188	NA	X/X	197/197	198/198	X/X	137/137	Y/Y	171/171	242/242	230/230	172/172	204/204	122/122	139/139	166/166	187/187	NA
MET10_275	198/198	X/X	183/183	Y/Y	X/X	151/151	X/X	X/X	199/199	NA	188/188	NA	X/X	199/199	196/196	X/X	127/127	Y/Y	171/171	242/242	220/220	170/170	NA	122/122	135/135	166/166	187/187	NA
MET10_276	170/170	X/X	183/183	X/X	X/X	151/151	X/X	NA	193/193	NA	188/188	259/259	X/X	201/201	198/198	X/X	137/137	Y/Y	152/152	238/238	220/220	172/172	NA	122/122	139/139	166/166	191/191	NA
MET10_277	188/188	X/X	183/183	X/X	X/X	151/151	X/X	X/X	183/183	NA	188/188	NA	X/X	197/197	198/198	X/X	137/137	Y/Y	171/171	242/242	230/230	170/170	NA	122/122	141/141	168/168	187/187	NA
MET10_278	188/188	Y/Y	183/183	X/X	X/X	151/151	X/X	X/X	193/193	NA	188/188	259/259	X/X	197/197	192/192	X/X	137/137	Y/Y	152/152	238/238	230/230	170/170	NA	122/122	139/139	168/168	191/191	183/183
MET10_279	198/198	Y/Y	185/185	Y/Y	X/X	153/153	X/X	X/X	183/183	NA	188/188	NA	X/X	197/197	198/198	X/X	119/119	X/X	167/167	242/242	220/220	170/170	NA	152/152	139/139	166/166	NA	NA
MET10_280	198/198	Y/Y	187/187	Y/Y	Y/Y	157/157	X/X	X/X	199/199	NA	188/188	259/259	X/X	195/195	182/182	X/X	137/137	Y/Y	177/177	246/246	230/230	170/170	196/196	122/122	139/139	174/174	191/191	181/181
MET10_281	178/178	Y/Y	187/187	X/X	Y/Y	153/153	X/X	X/X	193/193	NA	188/188	259/259	X/X	195/195	182/182	X/X	121/121	X/X	152/152	242/242	230/230	170/170	206/206	122/122	139/139	166/166	193/193	183/183
MET10_282	188/188	Y/Y	185/185	Y/Y	X/X	157/157	X/X	X/X	183/183	NA	188/188	259/259	X/X	197/197	198/198	X/X	121/121	Y/Y	171/171	226/226	232/232	174/174	196/196	122/122	141/141	168/168	187/187	181/181
MET10_283	178/196	Y/X	183/183	Y/Y	X/X	151/153	X/X	X/X	183/193	NA	188/190	NA	X/X	197/197	198/198	X/X	NA	Y/X	152/167	226/226	228/228	172/176	NA	122/152	139/141	168/168	164/187	NA
MET10_284	188/188	Y/Y	187/187	X/X	X/X	151/151	X/X	X/X	183/183	138/138	188/188	259/259	X/X	199/199	196/196	X/X	121/121	Y/Y	171/171	242/242	220/220	174/174	196/196	122/122	137/137	166/166	187/187	181/181
MET10_285	198/198	Y/Y	187/187	X/X	X/X	155/155	X/X	X/X	199/199	NA	188/188	259/259	X/X	197/197	182/182	X/X	137/137	Y/Y	177/177	242/242	220/220	170/170	NA	122/122	139/139	166/166	187/187	183/183
MET10_286	188/188	Y/Y	183/183	Y/Y	Y/Y	155/155	X/X	X/X	183/183	NA	188/188	259/259	X/X	197/197	200/200	X/X	137/137	Y/Y	152/152	242/242	232/232	170/170	204/204	122/122	139/139	174/174	187/187	181/181
MET10_287	178/188	Y/Y	183/185	X/X	X/X	153/157	X/X	Y/X	193/193	138/138	188/190	257/257	X/X	197/201	190/198	Y/X	121/137	Y/Y	152/177	236/242	230/232	170/174	NA	122/152	139/141	166/170	191/193	183/183
MET10_288	178/178	X/X	187/187	X/X	X/X	151/151	X/X	X/X	183/183	NA	188/188	NA	X/X	197/197	198/198	X/X	NA	Y/Y	171/171	226/226	230/230	174/174	204/204	122/122	139/139	168/168	187/187	181/181
MET10_289	188/188	Y/Y	183/183	X/X	X/X	157/157	X/X	X/X	183/183	NA	NA	NA	X/X	201/201	190/190	Y/Y	121/121	Y/Y	171/171	226/226	230/230	174/174	NA	122/122	141/141	168/168	187/187	183/183
MET10_290	178/178	Y/Y	183/183	X/X	Y/Y	157/157	X/X	Y/Y	NA	NA	188/188	NA	X/X	201/201	196/196	X/X	NA	Y/Y	NA	NA	230/230	172/172	NA	122/122	NA	166/166	187/187	NA
MET10_291	198/198	Y/Y	183/185	X/X	Y/Y	159/159	Y/Y	X/X	183/193	NA	188/188	257/257	X/X	195/195	200/200	X/X	NA	Y/Y	152/152	NA	230/230	170/170	NA	122/122	141/141	168/174	187/187	183/183
MET10_292	188/188	Y/Y	185/185	Y/Y	X/X	155/155	X/X	X/X	183/183	NA	188/190	NA	X/X	197/197	190/190	Y/Y	121/121	Y/Y	177/177	242/242	232/232	174/174	NA	122/122	141/141	168/168	191/191	183/183
MET10_293	198/198	Y/Y	183/183	X/X	Y/Y	155/155	X/X	X/X	199/199	NA	188/188	259/259	X/X	197/197	192/200	X/X	137/137	Y/Y	171/171	NA	220/220	170/170	NA	152/152	139/139	166/166	187/187	183/183
MET10_294	188/188	Y/Y	185/185	X/X	X/X	153/153	Y/Y	X/X	195/195	NA	188/188	257/257	X/X	197/197	198/198	X/X	121/121	Y/Y	177/177	NA	232/232	170/170	NA	122/122	137/137	166/166	191/191	181/181
MET10_295	198/198	X/X	183/183	X/X	X/X	155/155	X/X	X/X	193/193	NA	188/188	259/259	X/X	197/197	192/192	X/X	137/137	Y/Y	177/177	NA	230/230	170/170	NA	122/122	139/139	166/166	187/187	183/183
MET10_296	198/198	Y/Y	185/185	X/X	X/X	157/157	X/X	X/X	183/183	138/138	188/188	257/257	X/X	197/197	194/194	X/X	NA	Y/Y	177/177	NA	230/230	172/172	NA	152/152	141/141	NA	187/187	183/183
MET10_297	188/188	Y/Y	181/181	Y/Y	X/X	155/155	X/X	X/X	193/193	NA	188/188	259/259	X/X	197/197	198/198	X/X	121/121	Y/Y	171/171	226/226	230/230	174/174	NA	122/122	141/141	166/166	187/187	183/183
MET10_298	198/198	Y/Y	187/187	X/X	X/X	151/151	X/X	X/X	193/193	NA	188/188	259/259	X/X	195/195	182/182	X/X	137/137	Y/Y	171/171	242/242	220/220	170/170	NA	122/122	139/139	166/166	187/187	NA
MET10_299	178/178	Y/Y	183/183	X/X	X/X	153/153	X/X	X/X	193/193	NA	188/188	259/259	X/X	201/201	190/190	X/X	137/137	X/X	171/171	246/246	232/232	174/174	NA	122/122	139/139	166/166	187/187	183/183
MET10_300	178/178	Y/Y	183/183	X/X	X/X	157/157	X/X	X/X	183/183	NA	188/188	259/259	X/X	197/197	198/198	X/X	121/121	Y/Y	177/177	242/242	230/230	170/170	NA	122/122	141/141	166/166	191/191	181/181
MET10_301	170/170	Y/Y	183/183	X/X	Y/Y	153/153	X/X	Y/Y	193/193	NA	188/188	259/259	X/X	197/197	190/190	X/X	121/121	Y/Y	171/171	238/238	230/230	174/174	NA	152/152	139/139	168/168	187/187	183/183
MET10_302	188/188	Y/Y	181/181	Y/Y	X/X	155/155	X/X	X/X	193/193	NA	188/188	NA	X/X	197/197	198/198	X/X	121/121	Y/Y	171/171	226/226	230/230	174/174	NA	122/122	141/141	166/166	187/187	183/183
MET10_303	178/178	Y/Y	183/183	Y/Y	X/X	155/155	X/X	X/X	183/183	NA	188/188	NA	X/X	197/197	198/198	X/X	121/121	Y/Y	171/171	NA	230/230	174/174	NA	122/122	139/139	166/166	187/187	181/181
MET10_304	170/170	Y/Y	183/183	Y/Y	X/X	157/157	X/X	X/X	183/193	NA	188/188	261/261	X/X	197/197	200/200	X/X	121/121	Y/Y	171/171	NA	230/230	174/174	NA	152/152	139/139	166/166	187/187	NA
MET10_305	192/192	Y/Y	191/191	X/X	X/X	153/153	X/X	Y/Y	183/183	NA	188/188	259/259	Y/Y	201/201	190/190	X/X	121/121	Y/Y	152/152	242/242	220/220	172/172	NA	122/122	139/139	170/170	NA	NA
MET10_306	170/170	Y/Y	183/183	X/X	Y/Y	155/155	X/X	X/X	193/193	NA	188/188	259/259	X/X	197/197	192/192	X/X	121/121	Y/Y	171/171	226/226	230/230	174/174	NA	122/152	139/139	166/166	187/187	181/181
MET10_307	198/198	Y/Y	185/185	X/X	X/X	157/157	X/X	X/X	183/183	NA	188/188	257/257	X/X	197/197	194/194	X/X	121/121	Y/Y	177/177	242/242	230/230	170/170	NA	152/152	141/141	NA	187/187	NA
MET10_308	178/178	Y/Y	183/183	Y/Y	X/X	151/151	X/X	X/X	183/183	NA	188/188	NA	X/X	197/197	198/198	X/X	121/121	Y/Y	171/171	242/242	230/230	174/174	NA	122/122	139/139	168/168	187/187	NA
MET10_309	178/178	Y/Y	185/187	Y/Y	X/X	151/155	X/X	X/X	183/183	NA	188/188	257/257	X/X	197/197	190/198	Y/Y	121/121	Y/Y	171/177	242/242	230/232	174/174	NA	122/122	141/141	168/168	187/187	NA
MET10_310	178/178	Y/Y	183/183	X/X	X/X	153/153	X/X	Y/Y	193/193	NA	188/188	259/259	X/X	201/201	190/190	Y/Y	121/121	Y/Y	NA	242/242	232/232	174/174	NA	122/122	139/139	166/166	187/187	NA
MET10_311	188/188	Y/Y	185/185	X/X	X/X	151/151	X/X	X/X	193/193	NA	188/188	257/257	X/X	197/197	198/198	X/X	121/121	Y/Y	171/171	226/226	220/220	170/170	NA	122/122	141/141	166/166	187/187	181/181
MET10_312	192/192	Y/Y	191/191	NA	Y/Y	153/153	X/X	X/X	193/193	NA	190/190	NA	X/X	197/197	198/198	X/X	137/137	Y/Y	NA	NA	232/232	174/174	NA	152/152	139/139	170/170	187/187	181/181
MET10_313	188/188	Y/Y	185/185	X/X	X/X	157/157	X/X	X/X	183/183	NA	188/188	257/257	X/X	197/197	194/194	X/X	121/121	Y/Y	177/177	238/238	230/230	170/170	NA	152/152	141/141	166/166	191/191	183/183
MET10_314	192/192	Y/Y	183/183	Y/Y	X/X	153/153	Y/Y	X/X	195/195	NA	190/190	NA	X/X	201/201	190/190	X/X	137/137	Y/Y	171/171	236/236	232/232	174/174	NA	122/122	139/139	170/170	187/187	NA
MET10_315	178/178	Y/Y	187/187	X/X	X/X	153/153	X/X	X/X	193/193	NA	188/188	NA	X/X	197/197	198/198	X/X	121/121	Y/Y	171/171	242/242	232/232	174/174	NA	122/122	139/139	172/172	187/187	NA
MET10_316	192/192	Y/Y	185/185	X/X	X/X	153/153	X/X	X/X	195/195	NA	188/188	NA	X/X	201/201	192/192	X/X	137/137	Y/Y	171/171	242/242	232/232	170/170	NA	122/122	141/141	170/170	187/187	175/175
MET10_317	188/188	Y/Y	181/181	X/X	X/X	157/157	X/X	X/X	193/193	NA	188/188	259/259	X/X	201/201	190/190	Y/Y	121/121	Y/Y	177/177	226/226	230/230	174/174	NA	122/122	141/141	168/168	191/191	181/181
MET10_318	188/188	Y/Y	185/185	X/X	X/X	157/157	X/X	X/X	193/193	NA	188/188	NA	X/X	201/201	190/190	Y/Y	121/121	Y/Y	177/177	242/242	232/232	170/170	NA	122/122	141/141	166/166	191/191	183/183
MET10_319	198/198	Y/Y	187/187	X/X	X/X	151/151	X/X	X/X	193/193	NA	188/188	NA	X/X	NA	182/182	X/X	137/137	Y/Y	171/171	242/242	220/220	170/170	NA	122/122	139/139	166/166	187/187	181/181
MET10_320	188/188	Y/Y	185/185	X/X	X/X	157/157	X/X	X/X	183/183	NA	188/188	257/257	X/X	197/197	194/194	X/X	121/121	Y/Y	177/177	238/238	230/230	170/170	NA	152/152	141/141	166/166	191/191	NA
MET10_321	196/196	Y/Y	187/187	X/X	X/X	153/153	X/X	X/X	193/193	NA	190/190	NA	X/X	199/199	196/196	X/X	137/137	Y/Y	NA	246/246	228/228	172/172	NA	152/152	135/135	166/166	187/187	177/177
MET10_322	188/188	Y/Y	185/185	X/X	X/X	157/157	X/X	NA	193/193	NA	188/188	NA	X/X	201/201	190/190	X/X	121/121	Y/Y	177/177	238/238	232/232	170/170	NA	122/122	139/139	166/166	191/191	183/183
MET10_323	198/198	X/X	187/187	X/X	X/X	151/151	X/X	X/X	193/193	NA	188/188	NA	X/X	197/197	200/200	X/X	127/127	Y/X	171/171	242/242	228/228	172/172	NA	122/122	139/139	166/166	187/187	NA
MET10_324	192/192	Y/Y	NA	NA	X/X	153/153	Y/Y	X/X	195/195	NA	188/190	NA	X/X	201/201	190/190	X/X	137/137	Y/Y	171/171	236/236	232/232	174/174	NA	122/122	139/139	170/170	187/187	181/181
MET10_325	188/188	Y/Y	185/185	X/X	X/X	157/157	X/X	X/X	183/183	NA	188/188	NA	X/X	197/197	194/194	X/X	121/121	Y/Y	177/177	238/238	230/230	170/170	NA	152/152	141/141	166/166	191/191	183/183
MET10_326	188/188	Y/Y	185/185	X/X	X/X	155/155	X/X	X/X	193/193	NA	188/188	257/257	X/X	201/201	190/190	X/X	137/137	Y/Y	177/177	242/242	232/232	170/170	NA	122/122	141/141	166/166	191/191	181/181
MET10_327	188/188	Y/Y	183/183	X/X	X/X	155/155	X/X	X/X	193/193	NA	188/188	NA	X/X	197/197	190/190	X/X	137/137	Y/Y	171/171	242/242	220/220	174/174	NA	122/122	139/139	170/170	187/187	181/181
MET10_328	188/188	Y/Y	187/187	X/X	X/X	NA	X/X	X/X	183/183	NA	188/188	257/257	X/X	201/201	190/190	X/X	NA	Y/Y	167/167	242/242	232/232	170/170	NA	122/152	139/139	166/166	164/164	NA
MET10_329	196/196	Y/Y	187/187	X/X	X/X	153/153	X/X	X/X	193/193	NA	190/190	NA	X/X	197/197	192/192	X/X	127/127	Y/Y	NA	246/246	228/228	172/172	NA	152/152	135/135	166/166	187/187	183/183
MET10_330	170/178	Y/Y	183/183	NA	X/X	151/153	X/X	X/X	NA	NA	188/190	NA	X/X	197/197	200/200	X/X	121/121	Y/Y	152/152	238/238	220/232	172/174	NA	122/152	NA	NA	193/193	NA
MET10_331	170/170	Y/Y	185/185	NA	X/X	157/157	X/X	X/X	NA	NA	188/188	NA	X/X	197/197	200/200	X/X	121/121	Y/Y	177/177	NA	232/232	170/170	NA	152/152	139/139	168/168	191/191	NA
MET10_332	198/198	Y/Y	185/185	X/X	X/X	157/157	X/X	X/X	NA	NA	188/188	NA	X/X	197/197	194/194	Y/Y	121/137	Y/Y	177/177	NA	230/230	170/170	NA	122/122	141/141	NA	187/187	NA
MET10_333	198/198	Y/Y	183/183	X/X	X/X	151/151	X/X	X/X	NA	NA	188/188	NA	X/X	197/197	192/192	X/X	NA	Y/Y	171/171	NA	230/230	170/170	NA	122/122	139/139	166/166	187/187	NA
MET10_334	178/178	Y/Y	183/183	Y/Y	X/X	155/155	X/X	X/X	193/193	NA	188/188	NA	X/X	197/197	198/198	X/X	NA	Y/Y	171/171	226/226	230/230	170/170	NA	122/122	141/141	166/166	187/187	183/183
MET10_335	192/192	Y/Y	191/191	NA	Y/Y	153/153	X/X	X/X	193/193	NA	190/190	NA	X/X	197/197	198/198	X/X	137/137	Y/Y	NA	236/236	232/232	174/174	NA	152/152	139/139	170/170	187/187	181/181
MET10_336	178/178	Y/Y	183/183	X/X	X/X	153/153	X/X	Y/Y	193/193	NA	188/188	NA	X/X	201/201	190/190	Y/Y	137/137	Y/Y	171/171	242/242	220/220	174/174	NA	122/122	139/139	170/170	187/187	NA
MET10_337	192/192	Y/Y	185/185	X/X	Y/Y	151/157	X/X	X/X	NA	NA	188/188	NA	X/X	197/197	198/198	X/X	121/137	Y/Y	152/171	242/242	230/230	170/170	NA	152/152	141/141	166/170	187/191	181/181
MET10_338	188/188	Y/Y	187/187	Y/Y	X/X	155/155	X/X	X/X	NA	NA	188/188	NA	X/X	197/197	192/192	X/X	137/137	Y/Y	177/177	242/242	230/230	170/170	NA	122/122	139/139	166/166	187/187	NA
MET10_339	178/178	Y/Y	183/183	X/X	NA	153/153	X/X	Y/Y	NA	NA	188/188	NA	Y/Y	197/197	200/200	X/X	137/137	NA	171/171	NA	230/230	172/172	NA	152/152	139/139	170/170	191/191	181/181
MET10_340	178/178	Y/Y	183/183	NA	X/X	153/153	X/X	Y/Y	NA	NA	188/188	NA	X/X	201/201	190/190	Y/Y	121/121	Y/Y	171/171	NA	232/232	174/174	NA	122/122	139/139	166/166	191/191	181/181
MET10_341	188/188	Y/Y	191/191	Y/Y	Y/Y	153/153	Y/Y	X/X	NA	NA	188/188	NA	X/X	197/197	198/198	X/X	121/121	Y/Y	171/171	NA	220/220	172/172	NA	122/122	137/137	166/166	187/187	181/181
MET10_342	198/198	Y/Y	185/185	X/X	X/X	157/157	X/X	X/X	183/183	NA	188/188	257/257	X/X	197/197	194/194	X/X	119/119	Y/Y	177/177	242/242	230/230	172/172	NA	152/152	141/141	NA	191/191	183/183
MET10_343	192/192	Y/Y	191/191	X/X	Y/Y	157/157	Y/X	X/X	195/195	NA	188/188	261/261	Y/Y	197/197	198/198	X/X	119/119	Y/Y	167/167	238/238	230/230	170/170	NA	152/152	139/139	166/168	164/164	181/181
MET10_344	188/188	Y/Y	183/183	X/X	X/X	157/157	X/X	X/X	193/193	NA	188/188	NA	X/X	199/199	196/196	X/X	121/121	Y/Y	177/177	242/242	232/232	170/170	NA	122/122	135/135	166/166	187/187	183/183
MET10_345	188/188	X/X	183/183	X/X	X/X	151/157	X/X	X/X	193/193	NA	188/190	257/257	Y/X	197/201	190/192	Y/X	137/137	Y/Y	177/177	242/242	220/232	170/170	NA	122/122	137/141	170/170	191/191	181/181
MET10_346	188/188	Y/Y	183/183	NA	X/X	151/151	X/X	X/X	193/193	NA	188/188	NA	X/X	197/197	198/198	X/X	121/121	Y/Y	171/171	226/226	220/220	174/174	NA	122/122	141/141	166/166	187/187	183/183
MET10_347	198/198	Y/Y	187/187	X/X	NA	155/155	X/X	NA	NA	NA	188/188	NA	X/X	197/197	182/182	X/X	137/137	NA	177/177	242/242	220/220	170/170	NA	122/122	139/139	166/166	187/187	183/183
MET10_348	188/188	Y/Y	183/183	Y/Y	NA	151/151	X/X	X/X	193/193	NA	188/188	259/259	X/X	197/197	198/198	X/X	137/137	NA	171/171	242/242	230/230	174/174	NA	122/122	141/141	168/168	187/187	183/183
MET10_349	192/192	Y/Y	183/183	X/X	X/X	153/153	X/X	X/X	NA	NA	188/188	NA	X/X	201/201	192/192	X/X	137/137	Y/Y	171/171	242/242	232/232	174/174	NA	122/122	139/139	172/172	187/187	175/175
MET10_350	188/188	Y/Y	191/191	X/X	Y/Y	153/153	Y/Y	X/X	195/195	NA	190/190	257/257	X/X	197/197	198/198	X/X	NA	Y/Y	152/152	NA	230/230	174/174	NA	122/122	137/137	170/170	191/191	183/183
MET10_351	178/178	X/X	187/187	X/X	X/X	151/151	X/X	X/X	183/183	NA	188/188	NA	X/X	197/197	198/198	X/X	121/121	Y/Y	171/171	226/226	230/230	174/174	NA	122/122	139/139	168/168	187/187	181/181
MET10_352	178/178	Y/Y	183/183	Y/Y	X/X	153/153	X/X	X/X	193/193	NA	188/188	NA	X/X	197/197	198/198	X/X	121/121	Y/Y	167/177	242/242	228/228	170/170	NA	152/152	141/141	166/166	191/191	181/181
MET10_353	178/178	Y/Y	183/183	X/X	X/X	153/153	Y/Y	X/X	193/193	138/138	188/188	NA	X/X	201/201	194/194	X/X	NA	Y/Y	171/171	242/242	230/230	174/174	NA	122/122	141/141	166/166	187/187	183/183
MET10_354	198/198	Y/Y	185/185	Y/Y	X/X	153/153	X/X	NA	193/193	NA	188/188	NA	X/X	197/197	198/198	X/X	119/119	NA	167/167	242/242	220/220	170/170	NA	152/152	141/141	166/166	NA	181/181
MET10_355	192/192	Y/Y	191/191	NA	X/X	153/153	X/X	Y/Y	195/195	NA	190/190	NA	X/X	197/197	198/198	X/X	137/137	NA	152/152	NA	230/230	174/174	NA	122/122	137/137	170/170	193/193	181/181
MET10_356	198/198	Y/Y	187/187	NA	X/X	151/151	X/X	X/X	199/199	NA	188/188	259/259	X/X	197/197	192/192	X/X	137/137	NA	179/179	246/246	220/220	170/170	NA	122/122	139/139	166/166	187/187	181/181
MET10_357	178/178	Y/Y	183/183	X/X	X/X	155/155	X/X	Y/Y	193/193	NA	188/188	NA	X/X	197/197	198/198	X/X	121/121	Y/Y	171/171	NA	230/230	174/174	NA	122/122	141/141	168/168	187/187	181/181
MET10_358	198/198	Y/Y	185/185	X/X	X/X	157/157	X/X	X/X	183/183	NA	188/188	257/257	X/X	197/197	194/194	X/X	NA	Y/Y	177/177	242/242	230/230	172/172	NA	152/152	141/141	NA	191/191	183/183
MET10_359	188/196	Y/Y	181/183	X/X	Y/X	153/157	X/X	Y/Y	193/197	NA	188/188	NA	X/X	197/197	190/200	Y/X	119/121	Y/Y	167/171	242/242	228/230	174/176	NA	122/152	139/141	166/172	164/187	177/181
MET10_360	188/188	Y/Y	187/187	X/X	X/X	153/159	X/X	X/X	183/183	138/138	188/190	257/257	X/X	197/199	190/196	X/X	121/121	Y/Y	171/171	238/238	228/228	170/170	NA	122/122	139/139	166/166	191/191	181/181
MET10_361	196/196	Y/Y	185/185	X/X	X/X	153/153	X/X	X/X	199/199	NA	190/190	NA	X/X	199/199	196/196	X/X	127/127	X/X	167/167	236/236	230/230	176/176	NA	152/152	135/135	166/166	NA	181/181
MET10_362	188/188	X/X	191/191	NA	X/X	151/151	X/X	X/X	193/193	NA	190/190	259/259	Y/Y	197/197	192/192	X/X	137/137	Y/Y	171/171	242/242	220/220	170/170	NA	122/122	137/137	170/170	187/187	183/183
MET10_363	198/198	Y/Y	187/187	Y/Y	X/X	155/155	X/X	X/X	193/193	NA	188/188	NA	X/X	195/195	182/182	X/X	137/137	Y/Y	177/177	242/242	230/230	170/170	NA	122/122	139/139	166/166	187/187	183/183
MET10_364	188/188	Y/Y	181/181	X/X	X/X	157/157	X/X	X/X	193/193	NA	188/188	NA	X/X	197/197	198/198	X/X	121/121	Y/Y	177/177	238/238	228/228	170/170	NA	122/122	141/141	166/166	191/191	183/183
MET10_365	198/198	Y/Y	185/185	X/X	X/X	155/155	X/X	X/X	193/193	NA	188/188	NA	X/X	201/201	190/190	X/X	137/137	Y/Y	177/177	NA	232/232	170/170	NA	122/122	141/141	166/166	191/191	181/181
MET10_366	188/188	Y/Y	185/185	X/X	X/X	157/157	X/X	X/X	193/193	NA	188/188	NA	X/X	201/201	190/190	Y/Y	121/121	Y/Y	NA	242/242	232/232	170/170	NA	122/122	141/141	166/166	191/191	183/183
MET10_367	188/188	Y/Y	185/185	X/X	X/X	157/157	X/X	X/X	197/197	NA	188/188	255/255	X/X	201/201	190/190	Y/Y	121/121	Y/Y	NA	242/242	232/232	170/170	NA	122/122	139/139	166/166	191/191	181/181
MET10_368	178/178	Y/Y	181/181	X/X	X/X	153/153	X/X	X/X	193/193	NA	188/188	255/255	X/X	197/197	194/194	Y/Y	121/121	Y/Y	177/177	242/242	232/232	170/170	NA	122/122	139/139	166/166	191/191	181/183
MET10_369	178/178	Y/Y	183/183	NA	X/X	155/155	X/X	X/X	183/183	NA	188/188	259/259	X/X	201/201	198/198	X/X	121/121	Y/Y	171/171	242/242	230/230	174/174	NA	122/122	141/141	168/168	187/187	181/181
MET10_370	178/178	Y/Y	183/183	X/X	Y/X	153/157	X/X	Y/X	193/193	NA	188/190	NA	X/X	197/197	198/200	X/X	137/137	Y/Y	171/171	NA	230/230	170/174	NA	152/152	139/139	170/170	187/187	181/181
MET10_371	178/178	Y/Y	183/183	Y/Y	X/X	155/157	X/X	Y/Y	193/193	NA	188/188	NA	X/X	201/201	200/200	X/X	121/121	Y/Y	171/171	226/226	232/232	172/172	NA	152/152	139/139	166/166	187/187	181/181
MET10_372	188/188	Y/Y	181/181	X/X	X/X	157/157	X/X	X/X	193/193	NA	188/188	257/257	X/X	197/197	198/198	X/X	121/121	Y/Y	171/171	NA	230/230	174/174	NA	122/122	141/141	168/168	187/187	183/183
MET10_373	188/188	Y/Y	185/185	X/X	X/X	157/157	X/X	X/X	193/193	NA	188/188	NA	X/X	201/201	190/190	Y/Y	121/121	Y/Y	177/177	242/242	232/232	170/170	NA	122/122	141/141	166/166	191/191	183/183
MET10_374	198/198	Y/Y	185/185	X/X	X/X	151/151	X/X	X/X	193/193	NA	188/188	NA	X/X	199/199	196/196	X/X	121/121	Y/Y	177/177	242/242	230/230	170/170	NA	122/122	135/135	166/166	191/191	181/181
MET10_375	188/188	Y/Y	183/183	X/X	X/X	155/155	X/X	X/X	193/193	138/138	188/188	NA	X/X	195/195	182/182	X/X	NA	Y/Y	177/177	NA	230/230	170/170	NA	122/122	139/139	166/166	187/187	181/181
MET10_376	192/196	Y/Y	183/183	Y/Y	X/X	153/155	X/X	Y/Y	183/199	138/138	188/188	259/259	X/X	195/195	182/182	X/X	127/127	Y/Y	177/177	NA	232/232	170/172	NA	122/122	135/139	166/168	NA	177/181
MET10_377	170/196	Y/Y	185/185	X/X	Y/Y	153/153	X/X	X/X	193/193	NA	188/188	NA	X/X	201/201	190/190	X/X	121/121	X/X	152/152	NA	232/232	170/170	NA	152/152	141/141	168/168	191/191	183/183
MET10_378	188/188	Y/Y	183/183	X/X	X/X	151/153	X/X	X/X	195/199	NA	188/188	NA	X/X	201/201	192/192	X/X	121/127	Y/Y	171/171	NA	230/230	170/170	NA	122/122	139/139	166/166	187/187	183/183
MET10_379	192/192	Y/Y	191/191	NA	Y/Y	153/153	X/X	X/X	195/195	NA	190/190	NA	X/X	197/197	198/198	X/X	119/119	Y/Y	167/167	NA	230/230	176/176	NA	152/152	137/137	170/170	164/164	181/181
MET10_380	188/188	Y/Y	183/183	X/X	X/X	157/157	X/X	X/X	NA	NA	188/188	NA	X/X	201/201	200/200	X/X	121/121	Y/Y	177/177	242/242	220/220	170/170	NA	122/122	NA	166/166	191/191	181/181
MET10_381	192/192	Y/Y	181/181	X/X	X/X	157/157	X/X	X/X	197/197	NA	188/188	NA	X/X	197/197	198/198	X/X	121/121	Y/Y	177/177	NA	232/232	170/170	NA	122/122	139/139	166/166	191/191	181/181
MET10_382	192/192	Y/Y	185/185	X/X	Y/Y	157/157	X/X	X/X	195/195	135/135	190/190	NA	X/X	NA	198/198	X/X	121/121	Y/Y	152/152	NA	230/230	174/174	NA	152/152	139/139	174/174	191/191	183/183
MET10_383	184/184	Y/Y	185/185	X/X	X/X	157/157	Y/Y	X/X	193/193	NA	188/188	257/257	X/X	201/201	190/190	X/X	NA	Y/Y	177/177	NA	232/232	170/170	NA	122/122	141/141	166/166	191/191	183/183
MET10_384	178/178	Y/Y	183/183	X/X	Y/Y	157/157	X/X	X/X	193/193	NA	188/188	259/259	X/X	199/199	198/198	X/X	121/121	X/X	171/171	NA	230/230	172/172	NA	122/122	139/139	166/166	187/187	181/181
MOR03_001	NA	Y/Y	NA	X/X	Y/X	NA	NA	X/X	NA	NA	NA	NA	Y/Y	NA	NA	X/X	NA	Y/Y	NA	NA	NA	NA	NA	NA	NA	NA	NA	NA
MOR03_002	NA	Y/X	NA	Y/X	X/X	NA	X/X	X/X	NA	NA	NA	NA	X/X	NA	NA	X/X	NA	Y/Y	NA	NA	NA	NA	NA	NA	NA	NA	NA	NA
MOR03_003	NA	Y/Y	NA	X/X	Y/Y	NA	Y/Y	X/X	NA	NA	NA	NA	X/X	NA	NA	X/X	NA	Y/Y	NA	NA	NA	NA	NA	NA	NA	NA	NA	NA
MOR03_004	NA	Y/Y	NA	X/X	X/X	NA	Y/X	X/X	NA	NA	NA	NA	X/X	NA	NA	X/X	NA	Y/Y	NA	NA	NA	NA	NA	NA	NA	NA	NA	NA
MOR03_005	NA	Y/Y	NA	X/X	X/X	NA	X/X	X/X	NA	NA	NA	NA	X/X	NA	NA	Y/X	NA	Y/Y	NA	NA	NA	NA	NA	NA	NA	NA	NA	NA
MOR03_006	NA	Y/Y	NA	X/X	X/X	NA	X/X	X/X	NA	NA	NA	NA	X/X	NA	NA	Y/Y	NA	Y/Y	NA	NA	NA	NA	NA	NA	NA	NA	NA	NA
MOR03_007	NA	Y/Y	NA	Y/Y	X/X	NA	X/X	X/X	NA	NA	NA	NA	X/X	NA	NA	X/X	NA	Y/Y	NA	NA	NA	NA	NA	NA	NA	NA	NA	NA
MOR03_008	NA	Y/Y	NA	X/X	X/X	NA	Y/X	Y/X	NA	NA	NA	NA	X/X	NA	NA	X/X	NA	Y/Y	NA	NA	NA	NA	NA	NA	NA	NA	NA	NA
MOR03_009	NA	Y/Y	NA	NA	X/X	NA	X/X	X/X	NA	NA	NA	NA	X/X	NA	NA	X/X	NA	Y/Y	NA	NA	NA	NA	NA	NA	NA	NA	NA	NA
MOR03_010	NA	Y/Y	NA	Y/Y	X/X	NA	X/X	X/X	NA	NA	NA	NA	X/X	NA	NA	Y/X	NA	X/X	NA	NA	NA	NA	NA	NA	NA	NA	NA	NA
MOR03_011	NA	Y/Y	NA	X/X	X/X	NA	X/X	Y/Y	NA	NA	NA	NA	X/X	NA	NA	Y/X	NA	Y/Y	NA	NA	NA	NA	NA	NA	NA	NA	NA	NA
MOR03_012	NA	Y/Y	NA	X/X	Y/Y	NA	X/X	X/X	NA	NA	NA	NA	X/X	NA	NA	X/X	NA	X/X	NA	NA	NA	NA	NA	NA	NA	NA	NA	NA
MOR03_013	NA	Y/Y	NA	X/X	X/X	NA	X/X	X/X	NA	NA	NA	NA	X/X	NA	NA	Y/Y	NA	X/X	NA	NA	NA	NA	NA	NA	NA	NA	NA	NA
MOR03_014	NA	Y/X	NA	Y/Y	X/X	NA	X/X	X/X	NA	NA	NA	NA	X/X	NA	NA	Y/Y	NA	Y/Y	NA	NA	NA	NA	NA	NA	NA	NA	NA	NA
MOR03_015	NA	Y/Y	NA	X/X	Y/Y	NA	Y/Y	X/X	NA	NA	NA	NA	X/X	NA	NA	X/X	NA	Y/Y	NA	NA	NA	NA	NA	NA	NA	NA	NA	NA
MOR03_016	NA	Y/Y	NA	X/X	X/X	NA	X/X	Y/X	NA	NA	NA	NA	X/X	NA	NA	Y/X	NA	Y/X	NA	NA	NA	NA	NA	NA	NA	NA	NA	NA
MOR03_017	NA	Y/Y	NA	X/X	X/X	NA	X/X	X/X	NA	NA	NA	NA	X/X	NA	NA	Y/X	NA	Y/Y	NA	NA	NA	NA	NA	NA	NA	NA	NA	NA
MOR03_018	NA	X/X	NA	Y/X	X/X	NA	X/X	X/X	NA	NA	NA	NA	X/X	NA	NA	X/X	NA	Y/Y	NA	NA	NA	NA	NA	NA	NA	NA	NA	NA
MOR03_019	NA	Y/Y	NA	Y/Y	X/X	NA	X/X	X/X	NA	NA	NA	NA	X/X	NA	NA	X/X	NA	Y/Y	NA	NA	NA	NA	NA	NA	NA	NA	NA	NA
MOR03_020	NA	Y/Y	NA	Y/Y	X/X	NA	X/X	X/X	NA	NA	NA	NA	X/X	NA	NA	X/X	NA	Y/Y	NA	NA	NA	NA	NA	NA	NA	NA	NA	NA
MOR03_021	NA	Y/Y	NA	X/X	Y/Y	NA	X/X	X/X	NA	NA	NA	NA	X/X	NA	NA	X/X	NA	X/X	NA	NA	NA	NA	NA	NA	NA	NA	NA	NA
MOR03_022	NA	Y/Y	NA	X/X	X/X	NA	X/X	X/X	NA	NA	NA	NA	X/X	NA	NA	X/X	NA	Y/Y	NA	NA	NA	NA	NA	NA	NA	NA	NA	NA
MOR03_023	NA	X/X	NA	X/X	X/X	NA	X/X	X/X	NA	NA	NA	NA	X/X	NA	NA	X/X	NA	X/X	NA	NA	NA	NA	NA	NA	NA	NA	NA	NA
MOR03_024	NA	Y/Y	NA	Y/Y	X/X	NA	X/X	X/X	NA	NA	NA	NA	X/X	NA	NA	X/X	NA	Y/Y	NA	NA	NA	NA	NA	NA	NA	NA	NA	NA
MOR03_025	NA	Y/Y	NA	X/X	X/X	NA	Y/X	Y/X	NA	NA	NA	NA	X/X	NA	NA	X/X	NA	Y/Y	NA	NA	NA	NA	NA	NA	NA	NA	NA	NA
MOR03_026	NA	X/X	NA	X/X	Y/X	NA	Y/X	X/X	NA	NA	NA	NA	Y/X	NA	NA	X/X	NA	Y/Y	NA	NA	NA	NA	NA	NA	NA	NA	NA	NA
MOR03_027	NA	Y/Y	NA	X/X	Y/Y	NA	X/X	X/X	NA	NA	NA	NA	X/X	NA	NA	Y/Y	NA	Y/Y	NA	NA	NA	NA	NA	NA	NA	NA	NA	NA
MOR03_028	NA	Y/Y	NA	X/X	X/X	NA	X/X	X/X	NA	NA	NA	NA	X/X	NA	NA	Y/X	NA	Y/X	NA	NA	NA	NA	NA	NA	NA	NA	NA	NA
MOR03_029	NA	Y/X	NA	X/X	X/X	NA	X/X	X/X	NA	NA	NA	NA	Y/X	NA	NA	X/X	NA	Y/Y	NA	NA	NA	NA	NA	NA	NA	NA	NA	NA
MOR03_030	NA	Y/X	NA	X/X	X/X	NA	X/X	Y/Y	NA	NA	NA	NA	X/X	NA	NA	Y/Y	NA	Y/Y	NA	NA	NA	NA	NA	NA	NA	NA	NA	NA
MOR03_031	NA	Y/Y	NA	Y/Y	X/X	NA	X/X	X/X	NA	NA	NA	NA	X/X	NA	NA	Y/Y	NA	Y/Y	NA	NA	NA	NA	NA	NA	NA	NA	NA	NA
MOR03_032	NA	Y/Y	NA	X/X	Y/X	NA	X/X	X/X	NA	NA	NA	NA	X/X	NA	NA	X/X	NA	Y/Y	NA	NA	NA	NA	NA	NA	NA	NA	NA	NA
MOR03_033	NA	Y/Y	NA	X/X	NA	NA	Y/X	X/X	NA	NA	NA	NA	Y/Y	NA	NA	Y/Y	NA	Y/Y	NA	NA	NA	NA	NA	NA	NA	NA	NA	NA
MOR03_034	NA	Y/Y	NA	X/X	X/X	NA	X/X	X/X	NA	NA	NA	NA	X/X	NA	NA	NA	NA	Y/X	NA	NA	NA	NA	NA	NA	NA	NA	NA	NA
MOR03_035	NA	Y/X	NA	X/X	Y/X	NA	X/X	X/X	NA	NA	NA	NA	X/X	NA	NA	X/X	NA	Y/Y	NA	NA	NA	NA	NA	NA	NA	NA	NA	NA
MOR03_036	NA	Y/Y	NA	X/X	X/X	NA	Y/X	Y/X	NA	NA	NA	NA	X/X	NA	NA	Y/X	NA	Y/Y	NA	NA	NA	NA	NA	NA	NA	NA	NA	NA
MOR03_037	NA	Y/Y	NA	Y/X	X/X	NA	X/X	X/X	NA	NA	NA	NA	X/X	NA	NA	X/X	NA	Y/Y	NA	NA	NA	NA	NA	NA	NA	NA	NA	NA
MOR03_038	NA	Y/X	NA	X/X	Y/X	NA	X/X	X/X	NA	NA	NA	NA	X/X	NA	NA	X/X	NA	Y/Y	NA	NA	NA	NA	NA	NA	NA	NA	NA	NA
MOR03_039	NA	Y/Y	NA	X/X	X/X	NA	X/X	Y/Y	NA	NA	NA	NA	X/X	NA	NA	X/X	NA	Y/Y	NA	NA	NA	NA	NA	NA	NA	NA	NA	NA
MOR03_040	NA	Y/Y	NA	Y/Y	Y/Y	NA	X/X	X/X	NA	NA	NA	NA	X/X	NA	NA	Y/Y	NA	X/X	NA	NA	NA	NA	NA	NA	NA	NA	NA	NA
MOR03_041	NA	Y/Y	NA	X/X	NA	NA	X/X	X/X	NA	NA	NA	NA	X/X	NA	NA	X/X	NA	Y/Y	NA	NA	NA	NA	NA	NA	NA	NA	NA	NA
MOR03_042	NA	NA	NA	X/X	X/X	NA	X/X	X/X	NA	NA	NA	NA	X/X	NA	NA	Y/Y	NA	Y/Y	NA	NA	NA	NA	NA	NA	NA	NA	NA	NA
MOR03_043	NA	Y/Y	NA	NA	X/X	NA	X/X	X/X	NA	NA	NA	NA	X/X	NA	NA	Y/X	NA	Y/Y	NA	NA	NA	NA	NA	NA	NA	NA	NA	NA
MOR03_044	NA	Y/Y	NA	X/X	X/X	NA	X/X	Y/X	NA	NA	NA	NA	X/X	NA	NA	Y/Y	NA	Y/Y	NA	NA	NA	NA	NA	NA	NA	NA	NA	NA
MOR03_045	NA	Y/Y	NA	Y/Y	Y/Y	NA	X/X	X/X	NA	NA	NA	NA	X/X	NA	NA	X/X	NA	Y/Y	NA	NA	NA	NA	NA	NA	NA	NA	NA	NA
MOR03_046	NA	Y/Y	NA	X/X	X/X	NA	X/X	X/X	NA	NA	NA	NA	X/X	NA	NA	X/X	NA	Y/Y	NA	NA	NA	NA	NA	NA	NA	NA	NA	NA
MOR03_047	NA	Y/Y	NA	X/X	Y/Y	NA	X/X	X/X	NA	NA	NA	NA	Y/X	NA	NA	X/X	NA	Y/Y	NA	NA	NA	NA	NA	NA	NA	NA	NA	NA
MOR03_048	NA	Y/Y	NA	X/X	X/X	NA	X/X	X/X	NA	NA	NA	NA	X/X	NA	NA	X/X	NA	Y/Y	NA	NA	NA	NA	NA	NA	NA	NA	NA	NA
MOR03_049	NA	Y/Y	NA	X/X	NA	NA	X/X	X/X	NA	NA	NA	NA	X/X	NA	NA	Y/X	NA	Y/Y	NA	NA	NA	NA	NA	NA	NA	NA	NA	NA
MOR03_050	NA	Y/Y	NA	X/X	X/X	NA	X/X	X/X	NA	NA	NA	NA	X/X	NA	NA	X/X	NA	Y/Y	NA	NA	NA	NA	NA	NA	NA	NA	NA	NA
MOR03_051	NA	Y/Y	NA	X/X	X/X	NA	Y/X	X/X	NA	NA	NA	NA	X/X	NA	NA	Y/X	NA	Y/Y	NA	NA	NA	NA	NA	NA	NA	NA	NA	NA
MOR03_052	NA	Y/Y	NA	X/X	Y/X	NA	Y/Y	X/X	NA	NA	NA	NA	X/X	NA	NA	X/X	NA	Y/Y	NA	NA	NA	NA	NA	NA	NA	NA	NA	NA
MOR03_053	NA	Y/X	NA	X/X	NA	NA	X/X	X/X	NA	NA	NA	NA	Y/X	NA	NA	Y/X	NA	Y/Y	NA	NA	NA	NA	NA	NA	NA	NA	NA	NA
MOR03_054	NA	Y/Y	NA	X/X	Y/X	NA	X/X	X/X	NA	NA	NA	NA	X/X	NA	NA	X/X	NA	Y/Y	NA	NA	NA	NA	NA	NA	NA	NA	NA	NA
MOR03_055	NA	Y/Y	NA	X/X	X/X	NA	X/X	Y/Y	NA	NA	NA	NA	X/X	NA	NA	Y/Y	NA	Y/Y	NA	NA	NA	NA	NA	NA	NA	NA	NA	NA
MOR03_056	NA	X/X	NA	X/X	X/X	NA	Y/X	X/X	NA	NA	NA	NA	X/X	NA	NA	X/X	NA	Y/Y	NA	NA	NA	NA	NA	NA	NA	NA	NA	NA
MOR03_057	NA	Y/Y	NA	X/X	X/X	NA	X/X	X/X	NA	NA	NA	NA	X/X	NA	NA	X/X	NA	Y/Y	NA	NA	NA	NA	NA	NA	NA	NA	NA	NA
MOR03_058	NA	Y/Y	NA	X/X	X/X	NA	X/X	X/X	NA	NA	NA	NA	X/X	NA	NA	Y/X	NA	X/X	NA	NA	NA	NA	NA	NA	NA	NA	NA	NA
MOR03_059	NA	Y/Y	NA	Y/Y	X/X	NA	X/X	X/X	NA	NA	NA	NA	X/X	NA	NA	X/X	NA	Y/Y	NA	NA	NA	NA	NA	NA	NA	NA	NA	NA
MOR03_060	NA	X/X	NA	X/X	Y/X	NA	X/X	X/X	NA	NA	NA	NA	Y/X	NA	NA	X/X	NA	Y/Y	NA	NA	NA	NA	NA	NA	NA	NA	NA	NA
MOR03_061	NA	Y/Y	NA	X/X	X/X	NA	X/X	X/X	NA	NA	NA	NA	X/X	NA	NA	Y/Y	NA	Y/X	NA	NA	NA	NA	NA	NA	NA	NA	NA	NA
MOR03_062	NA	Y/Y	NA	X/X	X/X	NA	X/X	X/X	NA	NA	NA	NA	X/X	NA	NA	Y/Y	NA	Y/Y	NA	NA	NA	NA	NA	NA	NA	NA	NA	NA
MOR03_063	NA	Y/Y	NA	X/X	X/X	NA	X/X	Y/X	NA	NA	NA	NA	X/X	NA	NA	Y/Y	NA	X/X	NA	NA	NA	NA	NA	NA	NA	NA	NA	NA
MOR03_064	NA	Y/Y	NA	X/X	X/X	NA	X/X	X/X	NA	NA	NA	NA	Y/X	NA	NA	Y/Y	NA	Y/Y	NA	NA	NA	NA	NA	NA	NA	NA	NA	NA
MOR03_065	NA	Y/Y	NA	Y/X	X/X	NA	X/X	X/X	NA	NA	NA	NA	X/X	NA	NA	Y/Y	NA	Y/Y	NA	NA	NA	NA	NA	NA	NA	NA	NA	NA
MOR03_066	NA	Y/Y	NA	X/X	X/X	NA	X/X	Y/Y	NA	NA	NA	NA	X/X	NA	NA	X/X	NA	Y/Y	NA	NA	NA	NA	NA	NA	NA	NA	NA	NA
MOR03_067	NA	Y/Y	NA	X/X	Y/Y	NA	X/X	X/X	NA	NA	NA	NA	X/X	NA	NA	Y/Y	NA	Y/Y	NA	NA	NA	NA	NA	NA	NA	NA	NA	NA
MOR03_068	NA	Y/Y	NA	X/X	X/X	NA	X/X	X/X	NA	NA	NA	NA	X/X	NA	NA	X/X	NA	Y/Y	NA	NA	NA	NA	NA	NA	NA	NA	NA	NA
MOR03_069	NA	Y/Y	NA	X/X	X/X	NA	X/X	X/X	NA	NA	NA	NA	X/X	NA	NA	X/X	NA	Y/Y	NA	NA	NA	NA	NA	NA	NA	NA	NA	NA
MOR03_070	NA	Y/Y	NA	X/X	X/X	NA	X/X	X/X	NA	NA	NA	NA	X/X	NA	NA	Y/Y	NA	Y/Y	NA	NA	NA	NA	NA	NA	NA	NA	NA	NA
MOR03_071	NA	Y/Y	NA	X/X	X/X	NA	X/X	X/X	NA	NA	NA	NA	X/X	NA	NA	Y/X	NA	Y/Y	NA	NA	NA	NA	NA	NA	NA	NA	NA	NA
MOR03_072	NA	Y/Y	NA	X/X	X/X	NA	X/X	X/X	NA	NA	NA	NA	X/X	NA	NA	X/X	NA	Y/Y	NA	NA	NA	NA	NA	NA	NA	NA	NA	NA
MOR03_073	NA	Y/Y	NA	X/X	X/X	NA	X/X	X/X	NA	NA	NA	NA	X/X	NA	NA	X/X	NA	Y/X	NA	NA	NA	NA	NA	NA	NA	NA	NA	NA
MOR03_074	NA	Y/Y	NA	X/X	X/X	NA	X/X	Y/Y	NA	NA	NA	NA	X/X	NA	NA	Y/Y	NA	Y/Y	NA	NA	NA	NA	NA	NA	NA	NA	NA	NA
MOR03_075	NA	Y/Y	NA	X/X	X/X	NA	Y/Y	X/X	NA	NA	NA	NA	X/X	NA	NA	X/X	NA	Y/Y	NA	NA	NA	NA	NA	NA	NA	NA	NA	NA
MOR03_076	NA	Y/Y	NA	Y/X	X/X	NA	X/X	X/X	NA	NA	NA	NA	X/X	NA	NA	Y/Y	NA	Y/X	NA	NA	NA	NA	NA	NA	NA	NA	NA	NA
MOR03_077	NA	Y/Y	NA	X/X	Y/Y	NA	X/X	Y/Y	NA	NA	NA	NA	Y/Y	NA	NA	X/X	NA	Y/Y	NA	NA	NA	NA	NA	NA	NA	NA	NA	NA
MOR03_078	NA	Y/Y	NA	Y/Y	X/X	NA	X/X	X/X	NA	NA	NA	NA	X/X	NA	NA	X/X	NA	Y/Y	NA	NA	NA	NA	NA	NA	NA	NA	NA	NA
MOR03_079	NA	Y/Y	NA	X/X	Y/X	NA	X/X	Y/X	NA	NA	NA	NA	X/X	NA	NA	X/X	NA	Y/X	NA	NA	NA	NA	NA	NA	NA	NA	NA	NA
MOR03_080	NA	Y/X	NA	X/X	Y/X	NA	Y/X	X/X	NA	NA	NA	NA	Y/Y	NA	NA	X/X	NA	Y/Y	NA	NA	NA	NA	NA	NA	NA	NA	NA	NA
MOR03_081	NA	Y/Y	NA	X/X	X/X	NA	X/X	X/X	NA	NA	NA	NA	X/X	NA	NA	X/X	NA	Y/Y	NA	NA	NA	NA	NA	NA	NA	NA	NA	NA
MOR03_082	NA	Y/Y	NA	X/X	Y/Y	NA	X/X	X/X	NA	NA	NA	NA	X/X	NA	NA	Y/Y	NA	X/X	NA	NA	NA	NA	NA	NA	NA	NA	NA	NA
MOR03_083	NA	Y/Y	NA	X/X	X/X	NA	X/X	X/X	NA	NA	NA	NA	X/X	NA	NA	X/X	NA	Y/Y	NA	NA	NA	NA	NA	NA	NA	NA	NA	NA
MOR03_084	NA	Y/Y	NA	Y/Y	X/X	NA	X/X	X/X	NA	NA	NA	NA	X/X	NA	NA	Y/Y	NA	Y/Y	NA	NA	NA	NA	NA	NA	NA	NA	NA	NA
MOR03_085	NA	Y/Y	NA	Y/X	X/X	NA	X/X	X/X	NA	NA	NA	NA	Y/Y	NA	NA	X/X	NA	Y/Y	NA	NA	NA	NA	NA	NA	NA	NA	NA	NA
MOR03_086	NA	Y/Y	NA	X/X	X/X	NA	X/X	X/X	NA	NA	NA	NA	X/X	NA	NA	X/X	NA	X/X	NA	NA	NA	NA	NA	NA	NA	NA	NA	NA
MOR03_087	NA	Y/Y	NA	X/X	Y/Y	NA	Y/Y	X/X	NA	NA	NA	NA	X/X	NA	NA	Y/Y	NA	Y/Y	NA	NA	NA	NA	NA	NA	NA	NA	NA	NA
MOR03_088	NA	Y/Y	NA	Y/Y	X/X	NA	X/X	X/X	NA	NA	NA	NA	X/X	NA	NA	Y/Y	NA	X/X	NA	NA	NA	NA	NA	NA	NA	NA	NA	NA
MOR03_089	NA	Y/Y	NA	Y/Y	X/X	NA	X/X	X/X	NA	NA	NA	NA	X/X	NA	NA	Y/X	NA	Y/Y	NA	NA	NA	NA	NA	NA	NA	NA	NA	NA
MOR03_090	NA	Y/Y	NA	X/X	NA	NA	Y/Y	X/X	NA	NA	NA	NA	X/X	NA	NA	Y/X	NA	Y/Y	NA	NA	NA	NA	NA	NA	NA	NA	NA	NA
MOR03_091	NA	Y/Y	NA	X/X	Y/Y	NA	X/X	X/X	NA	NA	NA	NA	X/X	NA	NA	Y/X	NA	Y/Y	NA	NA	NA	NA	NA	NA	NA	NA	NA	NA
MOR03_092	NA	Y/Y	NA	X/X	X/X	NA	X/X	X/X	NA	NA	NA	NA	X/X	NA	NA	Y/Y	NA	Y/Y	NA	NA	NA	NA	NA	NA	NA	NA	NA	NA
MOR03_093	NA	Y/Y	NA	X/X	X/X	NA	X/X	X/X	NA	NA	NA	NA	X/X	NA	NA	Y/Y	NA	Y/Y	NA	NA	NA	NA	NA	NA	NA	NA	NA	NA
MOR03_094	NA	Y/Y	NA	X/X	X/X	NA	X/X	X/X	NA	NA	NA	NA	X/X	NA	NA	Y/Y	NA	Y/Y	NA	NA	NA	NA	NA	NA	NA	NA	NA	NA
MOR03_095	NA	Y/Y	NA	X/X	Y/X	NA	Y/Y	X/X	NA	NA	NA	NA	X/X	NA	NA	X/X	NA	Y/Y	NA	NA	NA	NA	NA	NA	NA	NA	NA	NA
MOR03_096	NA	Y/X	NA	Y/Y	X/X	NA	X/X	X/X	NA	NA	NA	NA	X/X	NA	NA	Y/X	NA	Y/Y	NA	NA	NA	NA	NA	NA	NA	NA	NA	NA
MOR10_021	188/188	Y/Y	183/183	X/X	X/X	NA	X/X	X/X	183/183	138/138	188/188	257/257	X/X	197/197	198/198	X/X	121/121	Y/Y	171/171	226/226	232/232	170/170	196/196	122/122	141/141	168/168	187/187	183/183
MOR10_022	188/188	Y/Y	183/183	X/X	X/X	157/157	X/X	X/X	193/193	138/138	188/188	257/257	Y/Y	201/201	190/190	X/X	137/137	NA	152/152	242/242	230/230	170/170	196/196	122/122	141/141	166/166	191/191	183/183
MOR10_023	188/188	Y/Y	185/185	X/X	Y/Y	151/151	X/X	X/X	183/183	138/138	188/188	259/259	X/X	197/197	192/192	X/X	NA	NA	171/171	NA	220/220	172/172	NA	122/122	135/135	166/166	NA	183/183
MOR10_024	178/178	Y/Y	NA	X/X	X/X	153/153	X/X	X/X	183/183	138/138	188/188	259/259	X/X	197/197	198/198	X/X	121/121	X/X	171/171	246/246	228/228	176/176	196/196	152/152	139/139	166/166	187/187	181/181
MOR10_025	188/188	Y/Y	183/183	X/X	X/X	157/157	X/X	X/X	193/193	NA	188/188	259/259	X/X	197/197	190/190	X/X	121/121	Y/Y	171/171	226/226	230/230	174/174	204/204	122/122	141/141	168/168	187/187	NA
MOR10_026	178/178	Y/Y	183/183	X/X	X/X	NA	X/X	Y/Y	195/195	138/138	188/188	259/259	X/X	201/201	190/190	Y/Y	121/121	Y/Y	171/171	242/242	232/232	174/174	196/196	152/152	139/139	170/170	187/187	181/181
MOR10_027	178/178	Y/Y	183/183	X/X	X/X	153/153	X/X	X/X	195/195	138/138	188/188	259/259	X/X	195/195	194/194	Y/Y	137/137	Y/Y	171/171	242/242	220/220	174/174	206/206	122/122	139/139	172/172	187/187	181/181
MOR10_028	184/184	Y/Y	183/183	X/X	X/X	151/151	X/X	X/X	183/183	138/138	188/188	257/257	X/X	201/201	196/196	X/X	NA	X/X	177/177	238/238	230/230	174/174	198/198	152/152	135/135	166/166	187/187	NA
MOR10_029	192/192	Y/Y	185/185	X/X	Y/Y	153/153	X/X	Y/Y	193/193	138/138	188/190	259/259	X/X	201/201	190/190	X/X	121/121	Y/Y	171/177	242/242	232/232	170/174	196/196	152/152	139/139	166/166	164/187	181/183
MOR10_030	178/178	Y/Y	187/187	X/X	Y/Y	153/153	X/X	Y/Y	183/183	138/138	188/188	259/259	X/X	201/201	190/190	X/X	127/127	X/X	171/171	246/246	232/232	174/174	196/196	152/152	139/139	166/166	187/187	177/177
MOR10_031	198/198	Y/Y	183/183	X/X	X/X	151/151	X/X	NA	193/193	138/138	188/188	259/259	X/X	195/195	182/182	X/X	137/137	Y/Y	177/177	242/242	230/230	170/170	198/198	122/122	139/139	166/166	187/187	183/183
MOR10_032	NA	Y/Y	NA	X/X	X/X	151/151	X/X	X/X	193/193	138/138	188/188	NA	X/X	NA	192/192	X/X	NA	Y/Y	171/171	242/242	230/230	170/170	204/204	122/122	139/139	166/166	187/187	183/183
MOR10_033	188/188	X/X	185/185	X/X	X/X	153/153	X/X	X/X	183/183	NA	188/188	259/259	X/X	197/197	198/198	X/X	121/121	Y/Y	152/152	246/246	220/220	176/176	196/196	152/152	139/139	168/168	187/187	NA
MOR10_034	188/188	Y/Y	183/183	X/X	X/X	NA	X/X	X/X	183/183	138/138	188/188	259/259	X/X	197/197	198/198	X/X	121/121	Y/Y	171/171	226/226	232/232	174/174	204/204	122/122	141/141	168/168	187/187	183/183
MOR10_035	188/188	X/X	185/185	X/X	X/X	NA	X/X	X/X	183/183	NA	188/188	259/259	NA	197/197	198/198	X/X	121/121	Y/Y	152/152	246/246	220/220	176/176	NA	152/152	139/139	168/168	187/187	181/181
MOR10_036	188/188	Y/Y	183/183	X/X	X/X	157/157	X/X	X/X	193/193	138/138	188/188	259/259	X/X	201/201	190/190	Y/Y	121/121	Y/Y	171/171	226/226	230/230	170/170	204/204	122/122	141/141	168/168	187/187	183/183
MOR10_037	178/178	Y/Y	183/183	X/X	X/X	155/155	X/X	X/X	183/183	138/138	188/188	259/259	X/X	197/197	198/198	X/X	121/121	Y/Y	171/171	226/226	232/232	NA	204/204	122/122	141/141	168/168	187/187	183/183
MOR10_038	170/170	Y/Y	183/183	X/X	X/X	NA	X/X	X/X	193/193	138/138	188/188	259/259	X/X	197/197	192/192	X/X	137/137	Y/Y	152/152	238/238	230/230	170/170	200/200	152/152	139/139	168/168	191/191	183/183
MOR10_039	198/198	Y/Y	185/185	X/X	X/X	NA	X/X	X/X	183/183	138/138	190/190	259/259	X/X	201/201	192/192	X/X	127/127	X/X	177/177	246/246	228/228	176/176	196/196	152/152	139/139	166/166	164/164	183/183
MOR10_040	188/188	Y/Y	185/185	X/X	X/X	157/157	X/X	X/X	193/193	138/138	188/188	259/259	X/X	197/197	190/190	Y/Y	121/121	Y/Y	171/171	246/246	232/232	170/170	196/196	122/122	141/141	166/166	191/191	181/181
MOR10_041	188/188	Y/Y	185/185	X/X	X/X	155/155	X/X	X/X	193/193	NA	188/188	259/259	X/X	201/201	198/198	Y/Y	121/121	Y/Y	171/171	226/226	232/232	170/170	204/204	122/122	141/141	166/166	187/187	NA
MOR10_042	188/188	Y/Y	185/185	X/X	X/X	155/155	X/X	X/X	183/183	138/138	188/188	259/259	X/X	201/201	190/190	X/X	121/121	Y/Y	177/177	226/226	230/230	170/170	196/196	122/122	141/141	166/166	187/187	183/183
MOR10_043	178/178	Y/Y	183/183	X/X	Y/Y	NA	X/X	Y/Y	183/183	NA	188/188	NA	X/X	197/197	198/198	X/X	137/137	Y/Y	167/167	238/238	228/230	174/174	200/200	122/122	141/141	166/166	164/164	181/181
MOR10_044	196/196	Y/Y	185/185	X/X	X/X	153/153	X/X	X/X	183/183	138/138	190/190	259/259	X/X	197/197	198/198	X/X	121/121	Y/Y	167/167	226/226	230/230	174/174	NA	152/152	139/139	166/166	164/164	181/181
MOR10_045	178/178	Y/Y	187/187	X/X	X/X	153/153	X/X	X/X	183/183	NA	190/190	257/257	X/X	199/199	196/196	Y/Y	121/121	Y/Y	171/171	242/242	232/232	174/174	196/196	122/122	135/135	166/166	187/187	183/183
MOR10_046	178/178	Y/Y	185/185	Y/Y	X/X	NA	X/X	X/X	183/183	NA	188/188	259/259	X/X	201/201	190/190	Y/Y	121/121	Y/Y	177/177	226/226	232/232	170/170	196/196	122/122	141/141	168/168	191/191	183/183
MOR10_047	198/198	Y/Y	183/183	X/X	X/X	NA	X/X	NA	199/199	NA	188/188	259/259	X/X	199/199	196/196	X/X	127/127	X/X	171/171	242/242	220/220	174/174	204/204	122/122	135/135	166/166	187/187	183/183
MOR10_048	184/188	Y/Y	NA	Y/Y	Y/Y	157/157	X/X	X/X	193/193	138/138	188/188	257/257	X/X	201/201	190/196	X/X	121/121	Y/Y	171/171	226/226	230/232	170/170	204/204	122/122	141/141	166/166	187/187	181/181
MOR10_049	178/178	Y/Y	181/181	Y/Y	X/X	155/155	X/X	X/X	193/193	138/138	188/188	259/259	X/X	201/201	190/190	Y/Y	121/121	Y/Y	177/177	242/242	232/232	174/174	204/204	122/122	141/141	166/166	191/191	183/183
MOR10_050	192/192	Y/Y	185/185	X/X	NA	157/157	X/X	X/X	197/197	138/138	188/188	255/255	X/X	197/197	198/198	X/X	NA	Y/Y	177/177	238/238	232/232	170/170	204/204	122/122	139/139	166/166	191/191	183/183
MOR10_051	178/178	Y/Y	183/183	Y/Y	X/X	155/155	X/X	X/X	193/193	NA	188/188	259/259	X/X	197/197	198/198	X/X	NA	Y/Y	171/171	242/242	230/230	174/174	196/196	122/122	141/141	168/168	187/187	NA
MOR10_052	178/178	X/X	183/183	Y/Y	X/X	151/151	X/X	X/X	183/183	138/138	188/188	259/259	X/X	197/197	198/198	X/X	121/121	Y/Y	171/171	242/242	230/230	174/174	206/206	122/122	139/139	166/166	187/187	181/181
MOR10_053	198/198	Y/Y	183/183	X/X	X/X	155/155	X/X	NA	193/193	138/138	188/188	259/259	X/X	195/195	192/192	X/X	NA	Y/Y	171/171	242/242	230/230	170/170	198/198	122/122	139/139	166/166	187/187	183/183
MOR10_054	178/178	Y/Y	183/183	X/X	X/X	NA	X/X	X/X	183/183	NA	188/188	259/259	X/X	197/197	198/198	X/X	NA	Y/Y	171/171	226/226	232/232	174/174	204/204	122/122	141/141	168/168	187/187	NA
MOR10_055	170/170	Y/Y	183/183	X/X	X/X	NA	X/X	X/X	193/193	NA	188/188	NA	X/X	197/197	200/200	X/X	137/137	Y/Y	177/177	238/238	230/230	170/170	NA	152/152	141/141	166/166	191/191	NA
MOR10_056	188/188	Y/Y	NA	Y/Y	X/X	155/155	X/X	X/X	193/193	138/138	188/188	259/259	X/X	195/195	182/182	X/X	137/137	Y/Y	171/171	242/242	230/230	170/170	204/204	122/122	139/139	166/166	187/187	183/183
MOR10_057	178/178	Y/Y	183/183	X/X	X/X	153/153	X/X	X/X	183/183	NA	188/188	259/259	X/X	197/197	198/198	X/X	121/121	Y/Y	171/171	226/226	232/232	174/174	196/196	122/122	139/139	168/168	187/187	NA
MOR10_058	188/188	Y/Y	187/187	X/X	X/X	NA	X/X	X/X	193/193	NA	188/188	259/259	X/X	197/197	182/182	X/X	137/137	Y/Y	171/171	246/246	230/230	170/170	204/204	122/122	139/139	166/166	187/187	181/181
MOR10_059	NA	Y/Y	185/185	X/X	X/X	NA	X/X	X/X	193/193	NA	188/188	259/259	X/X	201/201	192/192	X/X	137/137	Y/Y	177/177	242/242	232/232	170/170	196/196	122/122	139/139	170/170	191/191	183/183
MOR10_060	188/188	Y/Y	183/183	X/X	Y/Y	157/157	X/X	X/X	193/193	NA	188/188	257/257	X/X	201/201	190/190	X/X	121/121	Y/Y	177/177	238/238	232/232	170/170	196/196	122/122	139/139	168/168	191/191	NA
MOR10_061	178/178	Y/Y	185/185	X/X	Y/Y	NA	X/X	X/X	193/193	138/138	190/190	257/257	X/X	197/197	200/200	X/X	121/121	Y/Y	177/177	238/238	230/230	170/170	196/196	122/122	139/139	166/166	191/191	183/183
MOR10_062	188/188	X/X	183/183	X/X	X/X	NA	X/X	X/X	193/193	NA	188/188	259/259	X/X	195/195	182/182	X/X	121/121	Y/Y	177/177	242/242	230/230	170/170	204/204	122/122	139/139	166/166	191/191	183/183
MOR10_063	178/188	X/X	185/185	X/X	X/X	153/153	X/X	Y/Y	193/193	NA	188/188	257/257	X/X	197/197	192/192	Y/Y	137/137	Y/Y	171/171	226/226	220/220	170/170	196/196	122/122	139/139	170/170	187/187	NA
MOR10_064	196/196	Y/Y	NA	Y/Y	X/X	NA	X/X	X/X	199/199	NA	188/188	259/259	X/X	195/195	182/182	X/X	121/121	X/X	NA	242/242	228/228	174/174	206/206	122/122	139/139	168/168	193/193	NA
MOR10_065	178/178	Y/Y	183/183	X/X	X/X	157/157	X/X	X/X	193/193	NA	188/188	259/259	X/X	201/201	198/198	X/X	121/121	Y/Y	171/171	226/226	230/230	174/174	204/204	122/122	141/141	168/168	187/187	183/183
MOR10_066	188/188	Y/Y	185/185	X/X	X/X	157/157	X/X	X/X	193/193	138/138	188/188	257/257	X/X	197/197	190/190	Y/Y	121/121	Y/Y	177/177	246/246	230/230	170/170	196/196	122/122	141/141	166/166	191/191	181/181
MOR10_067	196/196	Y/Y	187/187	X/X	Y/Y	NA	X/X	NA	193/193	NA	190/190	259/259	X/X	199/199	196/196	X/X	121/121	Y/Y	171/171	242/242	232/232	174/174	194/194	152/152	139/139	166/166	187/187	183/183
MOR10_068	178/178	Y/Y	183/183	X/X	X/X	NA	X/X	X/X	193/193	138/138	188/188	259/259	X/X	201/201	196/196	X/X	137/137	Y/Y	171/171	236/236	232/232	170/170	204/204	152/152	139/139	170/170	187/187	181/181
MOR10_069	198/198	Y/Y	185/185	Y/Y	X/X	153/153	X/X	X/X	183/183	138/138	190/190	259/259	X/X	201/201	192/192	Y/Y	121/121	Y/Y	167/167	246/246	228/228	170/170	204/204	122/122	139/139	166/166	164/164	181/181
MOR10_070	184/184	Y/Y	183/183	X/X	X/X	151/151	X/X	X/X	183/183	138/138	188/188	257/257	X/X	201/201	196/196	X/X	NA	X/X	177/177	238/238	230/230	174/174	198/198	152/152	135/135	166/166	187/187	183/183
MOR10_071	NA	Y/Y	187/187	X/X	X/X	155/155	X/X	X/X	183/183	NA	188/188	259/259	X/X	197/197	198/198	X/X	121/121	Y/Y	171/171	242/242	232/232	174/174	206/206	122/122	141/141	172/172	187/187	183/183
MOR10_072	196/196	Y/Y	185/185	Y/Y	X/X	153/153	X/X	X/X	183/183	138/138	190/190	259/259	X/X	195/195	182/182	Y/Y	137/137	X/X	167/167	246/246	230/230	174/174	196/196	122/122	139/139	166/166	187/187	181/181
MOR10_073	178/178	Y/Y	187/187	X/X	X/X	153/153	X/X	Y/Y	183/183	NA	188/188	259/259	X/X	199/199	196/196	Y/Y	127/127	Y/Y	171/171	246/246	232/232	174/174	194/194	122/122	135/135	166/166	187/187	NA
MOR10_074	198/198	Y/Y	NA	Y/Y	X/X	NA	X/X	X/X	193/193	NA	188/188	259/259	X/X	201/201	198/198	Y/Y	121/121	Y/Y	177/177	242/242	220/220	170/170	198/198	122/122	139/139	166/166	187/187	181/181
MOR10_075	188/188	Y/Y	185/185	X/X	X/X	151/151	X/X	X/X	199/199	NA	188/188	259/259	X/X	199/199	196/196	Y/Y	127/127	X/X	177/177	246/246	230/230	174/174	198/198	122/122	135/135	166/166	191/191	NA
MOR10_076	178/178	Y/Y	187/187	X/X	X/X	153/153	X/X	X/X	183/183	135/135	188/188	257/257	X/X	197/197	198/198	X/X	121/121	Y/Y	171/171	226/226	230/230	174/174	206/206	122/122	139/139	172/172	187/187	183/183
MOR10_077	196/196	Y/Y	185/185	X/X	X/X	NA	X/X	Y/Y	193/193	138/138	188/188	257/257	X/X	197/197	190/190	Y/Y	121/121	Y/Y	177/177	242/246	232/232	170/170	196/196	152/152	141/141	166/166	191/191	183/183
MOR10_078	188/188	X/X	187/187	X/X	X/X	NA	X/X	X/X	199/199	NA	188/188	259/259	X/X	195/195	182/182	X/X	137/137	Y/Y	171/171	242/242	230/230	170/170	204/204	122/122	139/139	166/166	187/187	181/181
MOR10_079	198/198	Y/Y	183/183	X/X	X/X	151/151	X/X	NA	183/183	NA	188/188	259/259	X/X	199/199	196/196	X/X	137/137	X/X	177/177	236/236	230/230	174/174	196/196	122/122	135/135	166/166	187/187	181/181
MOR10_080	198/198	Y/Y	NA	X/X	X/X	157/157	X/X	NA	193/193	138/138	188/188	259/259	X/X	197/197	192/192	X/X	121/121	Y/Y	152/152	236/236	230/230	174/174	196/196	122/122	137/137	166/166	187/193	183/183
MOR10_081	188/188	Y/Y	183/183	NA	X/X	157/157	X/X	X/X	193/193	NA	188/188	259/259	X/X	197/197	190/190	X/X	121/121	Y/Y	171/171	226/226	230/230	174/174	204/204	122/122	141/141	168/168	187/187	NA
MOR10_082	178/178	Y/Y	183/183	X/X	X/X	NA	X/X	X/X	199/199	138/138	188/188	259/259	X/X	195/195	192/192	Y/Y	121/121	Y/Y	171/171	226/226	220/220	174/174	206/206	122/122	141/141	172/172	187/187	181/181
MOR10_083	178/178	Y/Y	187/187	Y/Y	X/X	153/153	X/X	X/X	193/193	135/135	188/188	257/257	X/X	197/197	194/194	Y/Y	100/100	Y/Y	171/171	242/242	232/232	170/170	206/206	122/122	139/139	172/172	187/187	183/183
MOR10_084	178/178	Y/Y	187/187	X/X	X/X	153/153	X/X	Y/Y	193/193	138/138	188/188	259/259	X/X	197/197	190/190	Y/Y	121/121	Y/Y	171/171	242/242	230/230	170/170	196/196	122/122	139/139	172/172	187/187	183/183
MOR10_085	188/188	Y/Y	183/183	Y/Y	X/X	NA	NA	X/X	183/183	138/138	188/188	259/259	X/X	197/197	198/198	X/X	121/121	Y/Y	171/171	226/226	232/232	174/174	204/204	122/122	141/141	168/168	187/187	183/183
MOR10_086	178/178	Y/Y	183/183	X/X	X/X	151/151	X/X	X/X	183/183	NA	188/188	259/259	X/X	197/197	192/192	X/X	137/137	Y/Y	171/171	242/242	230/230	174/174	206/206	122/122	139/139	166/166	187/187	181/181
MOR10_087	198/198	Y/Y	185/185	NA	X/X	157/157	X/X	NA	199/199	NA	188/188	259/259	X/X	201/201	196/196	X/X	127/127	Y/Y	177/177	238/238	230/230	174/174	198/198	122/122	135/135	174/174	191/191	181/181
MOR10_088	178/178	Y/Y	183/183	NA	X/X	153/153	X/X	X/X	193/193	138/138	188/188	259/259	X/X	199/199	196/196	X/X	119/119	Y/Y	171/171	246/246	230/230	176/176	198/198	122/122	139/139	166/166	164/164	181/181
MOR10_089	188/188	Y/Y	187/187	X/X	X/X	151/151	X/X	NA	199/199	NA	188/188	259/259	X/X	201/201	198/198	X/X	121/121	X/X	171/171	242/242	230/230	174/174	198/198	122/122	139/139	166/166	187/187	NA
MOR10_090	196/196	Y/Y	185/185	X/X	X/X	151/151	X/X	X/X	199/199	135/135	190/190	259/259	X/X	201/201	196/196	X/X	127/127	X/X	171/171	242/242	228/228	176/176	194/194	152/152	135/135	166/166	187/187	181/181
MOR10_091	170/170	Y/Y	183/183	X/X	X/X	NA	X/X	X/X	193/193	138/138	188/188	257/257	X/X	197/197	198/198	X/X	137/137	Y/Y	177/177	238/238	230/230	170/170	200/200	152/152	141/141	166/166	191/191	183/183
MOR10_092	188/188	Y/Y	185/185	X/X	X/X	157/157	X/X	X/X	197/197	138/138	188/188	257/257	X/X	201/201	190/190	Y/Y	121/121	Y/Y	177/177	246/246	230/230	170/170	196/196	122/122	139/139	166/166	191/191	183/183
MOR10_093	170/170	Y/Y	183/183	X/X	Y/Y	151/151	X/X	X/X	193/193	NA	188/188	259/259	X/X	197/197	200/200	X/X	137/137	Y/Y	171/171	242/242	230/230	170/170	200/200	122/122	139/139	166/166	187/187	183/183
MOR10_094	178/178	Y/Y	183/183	Y/Y	X/X	153/153	X/X	X/X	193/193	138/138	188/188	259/259	X/X	197/197	198/198	X/X	121/121	Y/Y	171/171	242/242	230/230	174/174	204/204	122/122	141/141	166/166	187/187	181/181
MOR10_095	188/188	Y/Y	187/187	NA	X/X	NA	X/X	X/X	199/199	NA	188/188	259/259	X/X	195/195	182/182	X/X	137/137	Y/Y	171/171	246/246	220/220	170/170	196/196	122/122	139/139	166/166	187/187	NA
MOR10_096	188/188	Y/Y	183/183	NA	NA	155/155	X/X	X/X	193/193	NA	NA	259/259	X/X	201/201	190/190	Y/Y	121/121	Y/Y	171/171	242/242	232/232	170/170	204/204	122/122	141/141	166/166	187/187	NA
MOR10_097	NA	Y/Y	183/183	X/X	X/X	151/151	X/X	X/X	193/193	138/138	188/188	259/259	X/X	197/197	192/192	X/X	137/137	Y/Y	171/171	242/242	230/230	170/170	204/204	122/122	139/139	166/166	187/187	183/183
MOR10_098	188/188	Y/Y	185/185	Y/Y	X/X	157/159	X/X	X/X	183/183	138/138	NA	259/259	X/X	201/201	190/190	Y/Y	121/121	Y/Y	177/177	242/242	232/232	174/174	204/204	122/122	141/141	166/166	191/191	183/183
MOR10_099	198/198	Y/Y	183/183	Y/Y	X/X	155/155	X/X	X/X	199/199	NA	188/188	259/259	X/X	197/197	192/192	X/X	137/137	Y/Y	171/171	246/246	230/230	170/170	204/204	122/122	139/139	166/166	187/187	183/183
MOR10_100	178/178	Y/Y	183/183	Y/Y	X/X	153/153	X/X	X/X	193/193	135/135	188/188	259/259	X/X	NA	198/198	X/X	121/121	Y/Y	171/171	242/242	230/230	174/174	204/204	122/122	141/141	168/168	187/187	181/181
MOR10_101	184/184	Y/Y	183/183	X/X	X/X	155/155	X/X	X/X	183/183	138/138	188/188	259/259	X/X	195/195	192/192	X/X	137/137	Y/Y	152/152	226/226	220/220	172/172	206/206	122/122	141/141	172/172	187/187	181/181
MOR10_102	188/188	Y/Y	183/183	X/X	X/X	157/157	X/X	X/X	183/183	NA	188/188	257/257	X/X	197/197	198/198	X/X	121/121	Y/Y	171/171	226/246	232/232	174/174	196/196	122/122	141/141	168/168	187/187	183/183
MOR10_103	188/188	Y/Y	187/187	X/X	X/X	151/151	X/X	X/X	193/193	138/138	188/188	259/259	X/X	199/199	196/196	X/X	121/121	X/X	171/171	242/242	220/220	172/172	196/196	122/122	139/139	166/166	187/187	181/181
MOR10_104	196/196	Y/Y	191/191	NA	Y/Y	153/153	X/X	X/X	183/183	138/138	190/190	259/259	X/X	197/197	198/198	X/X	119/119	Y/Y	167/167	246/246	230/230	176/176	200/200	152/152	139/139	166/166	164/164	181/181
MOR10_105	198/198	Y/Y	187/187	X/X	X/X	151/151	X/X	X/X	199/199	NA	188/188	259/259	X/X	199/199	196/196	X/X	121/121	X/X	171/171	242/242	230/230	174/174	NA	122/122	135/135	172/172	187/187	183/183
MOR10_106	188/196	Y/Y	183/183	X/X	X/X	155/155	X/X	X/X	183/183	138/138	190/190	259/259	X/X	197/199	198/198	X/X	121/121	Y/Y	167/177	226/226	228/230	172/176	194/194	122/122	135/135	166/166	164/191	181/183
MOR10_107	198/198	Y/Y	183/183	Y/Y	X/X	155/155	X/X	X/X	199/199	138/138	188/188	259/259	X/X	197/197	192/192	X/X	137/137	Y/Y	171/171	246/246	230/230	170/170	204/204	122/122	139/139	166/166	187/187	183/183
MOR10_108	198/198	Y/Y	185/185	X/X	X/X	151/151	X/X	NA	183/183	138/138	188/188	257/257	X/X	201/201	196/196	X/X	137/137	X/X	177/177	238/238	230/230	174/174	198/198	152/152	135/135	166/166	187/187	183/183
MOR10_109	188/188	Y/Y	183/183	Y/Y	X/X	155/155	X/X	X/X	193/193	138/138	190/190	259/259	X/X	201/201	190/190	Y/Y	121/121	Y/Y	171/171	242/242	NA	170/170	204/204	122/122	141/141	166/166	187/187	181/181
MOR10_110	178/178	Y/Y	183/183	X/X	X/X	153/153	X/X	Y/Y	195/195	138/138	188/188	259/259	X/X	201/201	190/190	Y/Y	137/137	Y/Y	171/171	242/242	220/220	174/174	200/200	152/152	139/139	170/170	191/191	181/181
MOR10_111	178/178	Y/Y	183/185	Y/Y	Y/Y	153/153	X/X	Y/Y	183/183	138/138	188/188	259/259	X/X	201/201	192/192	X/X	137/137	Y/Y	167/167	246/246	230/230	174/176	204/204	122/122	141/141	168/168	187/187	181/181
MOR10_112	188/188	Y/Y	183/183	X/X	X/X	157/157	X/X	X/X	193/193	NA	188/188	259/259	X/X	201/201	190/190	Y/Y	121/121	Y/Y	171/171	226/226	230/230	174/174	204/204	122/122	141/141	168/168	191/191	NA
MOR10_113	192/192	Y/Y	191/191	X/X	X/X	157/157	X/X	X/X	195/195	NA	188/188	261/261	X/X	197/197	198/198	Y/Y	121/121	Y/Y	177/177	236/236	232/232	174/174	196/196	152/152	141/141	166/166	191/191	181/181
MOR10_114	178/178	Y/Y	185/185	X/X	X/X	153/153	X/X	Y/Y	193/193	NA	188/188	257/257	X/X	197/197	194/194	Y/Y	121/121	Y/Y	171/171	226/226	232/232	170/170	196/196	122/122	139/139	170/170	187/187	NA
MOR10_115	188/188	Y/Y	183/183	X/X	X/X	157/157	X/X	X/X	193/193	NA	188/188	257/257	X/X	197/197	200/200	X/X	121/121	Y/Y	152/152	238/238	230/230	170/170	196/196	152/152	141/141	166/166	191/191	183/183
MOR10_116	178/188	Y/Y	181/181	X/X	X/X	153/153	X/X	X/X	193/193	NA	188/188	257/257	X/X	197/197	198/198	X/X	121/121	Y/Y	177/177	238/238	232/232	174/174	206/206	122/122	139/141	172/172	187/191	183/183
MOR10_117	188/188	Y/Y	187/187	X/X	X/X	151/151	X/X	X/X	193/193	NA	188/188	259/259	X/X	199/199	196/196	X/X	121/121	X/X	171/171	242/242	220/220	172/172	196/196	122/122	139/139	166/166	187/187	NA
MOR10_118	196/196	Y/Y	183/183	X/X	X/X	153/153	X/X	Y/Y	193/193	NA	188/188	259/259	X/X	201/201	190/190	X/X	121/121	NA	171/171	242/242	232/232	174/174	196/196	122/122	139/139	166/166	187/187	NA
MOR10_119	178/178	Y/Y	183/183	X/X	X/X	153/153	X/X	Y/Y	183/183	135/135	188/188	259/259	X/X	197/197	198/198	X/X	121/121	NA	171/171	226/226	232/232	174/174	196/196	122/122	141/141	166/166	187/187	181/181
MOR10_120	178/178	Y/Y	183/183	X/X	X/X	155/155	X/X	X/X	193/193	138/138	188/188	259/259	X/X	201/201	198/198	Y/Y	121/121	Y/Y	171/171	242/242	220/220	172/172	204/204	122/122	139/139	166/166	187/187	181/181
MOR10_121	192/192	X/X	183/183	X/X	Y/Y	151/151	Y/Y	X/X	195/195	138/138	188/188	259/259	X/X	197/197	198/198	X/X	137/137	Y/Y	171/171	236/236	220/220	174/174	204/204	122/122	137/137	166/166	193/193	183/183
MOR10_122	178/192	Y/Y	183/183	NA	X/X	151/151	X/X	X/X	183/193	NA	188/188	259/259	X/X	197/197	182/198	Y/Y	121/121	Y/Y	171/177	242/242	220/220	170/170	204/204	122/152	139/139	168/168	187/191	175/181
MOR10_123	178/178	Y/Y	185/185	X/X	X/X	153/153	X/X	Y/Y	193/193	NA	188/188	259/259	X/X	197/197	192/192	X/X	121/121	Y/Y	171/171	226/226	230/230	174/174	204/204	122/122	135/135	170/170	187/187	NA
MOR10_124	196/196	Y/Y	185/185	X/X	X/X	155/155	X/X	X/X	199/199	138/138	188/188	259/259	X/X	201/201	192/192	Y/Y	137/137	Y/Y	177/177	246/246	228/228	170/170	196/196	152/152	139/139	166/166	187/187	181/181
MOR10_125	198/198	X/X	185/185	X/X	X/X	159/159	X/X	X/X	193/193	138/138	188/188	259/259	X/X	197/197	198/198	X/X	121/121	Y/Y	171/171	226/226	230/230	172/172	196/196	122/122	139/139	166/166	187/187	181/181
MOR10_126	196/196	Y/Y	187/187	X/X	Y/Y	153/153	X/X	X/X	193/193	NA	188/188	259/259	X/X	201/201	190/190	X/X	127/127	X/X	177/177	242/242	232/232	172/172	196/196	152/152	141/141	NA	191/191	NA
MOR10_127	178/178	Y/Y	183/183	X/X	X/X	153/153	X/X	X/X	193/193	NA	188/188	259/259	X/X	201/201	196/196	X/X	NA	Y/Y	177/177	236/236	230/230	172/172	198/198	122/122	135/135	166/166	187/187	181/181
MOR10_128	178/178	Y/Y	NA	X/X	X/X	151/151	X/X	X/X	183/183	138/138	188/188	259/259	X/X	197/197	192/192	X/X	NA	Y/Y	171/171	242/242	230/230	170/170	206/206	122/122	139/139	166/166	187/187	181/181
MOR10_129	178/178	Y/Y	183/183	X/X	Y/Y	153/153	X/X	X/X	183/183	138/138	190/190	259/259	X/X	201/201	190/190	X/X	121/121	Y/Y	152/152	236/236	230/232	174/174	206/206	122/122	139/139	170/170	193/193	183/183
MOR10_130	178/178	Y/Y	183/183	X/X	X/X	151/151	X/X	X/X	183/183	138/138	188/188	259/259	X/X	197/197	192/192	X/X	137/137	Y/Y	171/171	242/242	230/230	170/170	206/206	122/122	139/139	166/166	187/187	181/181
MOR10_131	196/196	Y/Y	185/185	X/X	X/X	153/153	X/X	X/X	193/193	NA	190/190	259/259	X/X	201/201	190/190	Y/Y	121/121	Y/Y	171/171	242/242	228/228	174/174	204/204	122/122	141/141	166/166	187/187	177/177
MOR10_132	184/188	Y/Y	187/187	X/X	X/X	153/153	X/X	X/X	193/199	138/138	188/188	257/259	X/X	197/197	198/198	X/X	121/137	Y/Y	171/177	226/236	220/230	172/174	196/196	122/122	141/141	166/166	187/187	181/183
MOR10_133	198/198	Y/Y	185/185	X/X	X/X	151/151	X/X	NA	199/199	NA	190/190	259/259	X/X	201/201	192/192	X/X	127/127	X/X	177/177	246/246	230/230	176/176	198/198	152/152	139/139	166/166	164/164	181/181
MOR10_134	178/178	Y/Y	183/183	Y/Y	X/X	153/153	X/X	X/X	193/193	135/135	188/188	259/259	X/X	201/201	198/198	X/X	121/121	Y/Y	171/171	226/226	232/232	174/174	196/196	122/122	141/141	168/168	187/187	181/181
MOR10_135	188/188	Y/Y	185/185	X/X	X/X	155/155	X/X	X/X	193/193	138/138	188/188	259/259	X/X	201/201	198/198	Y/Y	121/121	Y/Y	171/171	226/226	232/232	170/170	204/204	122/122	141/141	166/166	187/187	183/183
MOR10_136	196/196	Y/Y	NA	Y/Y	Y/Y	155/155	X/X	NA	183/183	138/138	188/188	NA	X/X	195/195	182/182	X/X	119/119	Y/Y	177/177	246/246	230/230	170/170	196/196	122/122	139/139	166/166	187/187	181/181
MOR10_137	198/198	Y/Y	183/183	X/X	X/X	155/155	X/X	X/X	193/193	NA	188/188	259/259	X/X	195/195	192/192	X/X	137/137	Y/Y	171/171	242/242	230/230	170/170	204/204	122/122	139/139	166/166	187/187	183/183
MOR10_138	188/188	Y/Y	183/183	X/X	X/X	157/157	X/X	X/X	193/193	138/138	188/188	259/259	X/X	197/197	190/190	X/X	121/121	Y/Y	171/171	226/226	230/230	174/174	204/204	122/122	141/141	168/168	187/187	183/183
MOR10_139	198/198	Y/Y	185/185	X/X	X/X	157/157	X/X	X/X	193/193	NA	190/190	257/257	X/X	201/201	192/192	Y/Y	121/121	Y/Y	152/152	246/246	228/228	170/170	204/204	152/152	141/141	168/168	164/164	NA
MOR10_140	178/178	Y/Y	183/183	X/X	X/X	153/153	X/X	Y/Y	193/193	135/135	188/188	259/259	X/X	201/201	190/190	Y/Y	121/121	Y/Y	171/171	242/242	220/220	174/174	196/196	122/122	139/139	166/166	191/191	181/181
MOR10_141	192/192	Y/Y	183/183	X/X	X/X	153/153	X/X	X/X	195/195	NA	188/188	259/259	X/X	201/201	192/192	X/X	121/121	Y/Y	171/171	242/242	220/220	170/170	202/202	122/152	139/139	166/166	187/187	175/175
MOR10_142	188/188	Y/Y	181/181	Y/Y	X/X	155/155	X/X	X/X	193/193	138/138	188/188	257/257	X/X	201/201	190/190	Y/Y	121/121	Y/Y	177/177	242/242	230/230	170/170	196/196	122/122	141/141	166/166	191/191	181/181
MOR10_143	184/184	Y/Y	187/187	X/X	X/X	153/153	X/X	X/X	199/199	NA	188/188	259/259	X/X	195/195	182/182	X/X	137/137	Y/Y	152/152	246/246	220/220	170/170	NA	122/122	139/139	172/172	187/187	181/181
MOR10_144	188/188	Y/Y	NA	X/X	X/X	157/157	X/X	X/X	197/197	138/138	188/188	257/257	X/X	197/197	198/198	Y/Y	121/121	Y/Y	177/177	238/238	232/232	170/170	196/196	122/122	141/141	166/166	191/191	181/181
MOR10_145	196/196	Y/Y	183/183	X/X	X/X	155/155	X/X	X/X	183/183	138/138	190/190	259/259	X/X	197/197	198/198	X/X	119/119	Y/Y	167/167	246/246	230/230	174/174	196/196	152/152	141/141	168/168	164/164	181/181
MOR10_146	188/188	Y/Y	187/187	X/X	X/X	155/155	X/X	X/X	199/199	138/138	188/188	259/259	X/X	197/197	182/182	Y/X	121/121	X/X	171/171	242/246	220/228	174/174	204/204	122/122	139/139	168/168	187/187	183/183
MOR10_147	198/198	Y/Y	183/183	X/X	X/X	151/151	X/X	X/X	NA	NA	188/188	259/259	X/X	197/197	192/192	X/X	137/137	NA	171/171	242/242	220/220	170/170	204/204	122/122	139/139	166/166	187/187	NA
MOR10_148	178/178	Y/Y	187/187	X/X	X/X	153/153	X/X	NA	183/183	NA	188/188	259/259	X/X	199/199	196/196	X/X	121/121	Y/Y	171/171	246/246	228/228	174/174	196/196	152/152	135/135	166/166	187/187	183/183
MOR10_149	188/188	Y/Y	187/187	Y/Y	X/X	153/153	X/X	X/X	193/193	NA	188/188	259/259	X/X	197/197	198/198	X/X	121/121	Y/Y	171/171	226/226	232/232	170/170	204/204	122/122	141/141	170/170	187/187	NA
MOR10_150	178/178	Y/Y	NA	X/X	X/X	153/153	X/X	X/X	195/195	NA	188/188	259/259	X/X	201/201	190/190	X/X	121/121	Y/Y	171/171	242/242	220/220	174/174	196/196	122/122	139/139	170/170	187/187	183/183
MOR10_151	178/178	Y/Y	183/183	Y/Y	X/X	155/155	X/X	X/X	193/193	NA	188/188	259/259	X/X	197/197	198/198	X/X	121/121	Y/Y	171/171	242/242	232/232	174/174	204/204	122/122	141/141	168/168	187/187	183/183
MOR10_152	188/188	Y/Y	185/185	X/X	X/X	157/157	X/X	X/X	193/193	138/138	188/188	257/257	X/X	201/201	190/190	Y/Y	121/121	Y/Y	177/177	242/242	232/232	170/170	196/196	122/122	141/141	166/166	191/191	183/183
MOR10_153	178/196	Y/Y	185/185	X/X	X/X	157/157	X/X	X/X	183/193	138/138	188/188	257/259	X/X	197/197	198/198	Y/Y	119/119	Y/Y	177/177	242/242	220/220	170/172	196/196	122/152	141/141	166/174	191/191	NA
MOR10_154	188/188	Y/Y	183/183	X/X	X/X	155/155	X/X	X/X	183/183	138/138	188/188	257/257	X/X	197/197	198/198	X/X	121/121	Y/Y	171/171	226/226	232/232	174/174	204/204	122/122	141/141	168/168	187/187	183/183
MOR10_155	178/178	Y/Y	183/183	Y/Y	X/X	153/153	X/X	X/X	193/193	NA	188/188	259/259	X/X	197/197	198/198	X/X	121/121	NA	171/171	226/226	230/230	174/174	204/204	122/122	141/141	166/166	187/187	181/181
MOR10_156	178/178	Y/Y	181/181	X/X	X/X	153/153	X/X	X/X	193/193	NA	188/188	255/255	X/X	197/197	194/194	X/X	121/121	Y/Y	171/171	242/242	228/228	174/174	196/196	122/122	139/139	172/172	187/187	183/183
MOR10_157	170/170	Y/Y	185/185	X/X	Y/Y	155/155	X/X	X/X	199/199	138/138	188/188	259/259	X/X	195/195	198/198	Y/X	137/137	Y/Y	152/167	242/246	228/228	170/170	204/204	122/122	139/139	166/166	164/164	181/181
MOR10_158	188/188	Y/Y	185/185	Y/Y	X/X	155/155	X/X	X/X	183/183	138/138	188/188	259/259	X/X	201/201	190/190	X/X	121/121	Y/Y	177/177	226/226	230/230	170/170	196/196	122/122	141/141	166/166	187/187	183/183
MOR10_159	188/188	Y/Y	187/187	X/X	X/X	NA	X/X	X/X	193/193	NA	188/188	259/259	X/X	197/197	198/198	X/X	121/121	Y/Y	171/171	226/226	232/232	170/170	204/204	122/122	141/141	170/170	187/187	NA
MOR10_160	192/192	Y/Y	183/183	X/X	X/X	NA	X/X	Y/Y	193/193	135/135	188/188	257/257	X/X	195/197	198/198	Y/X	NA	Y/Y	171/177	242/242	232/232	174/174	206/206	122/122	141/141	168/168	NA	183/183
MOR10_161	178/178	Y/Y	183/183	X/X	X/X	153/153	X/X	Y/Y	195/195	138/138	188/188	259/259	X/X	197/197	194/194	Y/Y	137/137	Y/Y	171/171	242/242	232/232	174/174	206/206	122/122	139/139	170/170	187/187	183/183
MOR10_162	188/188	Y/Y	187/187	X/X	X/X	153/153	X/X	X/X	183/183	138/138	190/190	259/259	X/X	201/201	192/192	Y/Y	121/121	X/X	171/171	242/242	228/228	176/176	196/196	152/152	139/139	166/166	187/187	181/181
MOR10_163	198/198	Y/Y	183/183	Y/Y	X/X	151/151	X/X	NA	199/199	138/138	188/188	259/259	X/X	195/195	192/192	X/X	137/137	Y/Y	171/171	246/246	230/230	170/170	198/198	122/122	139/139	166/166	187/187	183/183
MOR10_164	196/196	Y/Y	183/183	X/X	Y/Y	153/153	X/X	X/X	183/183	138/138	190/190	259/259	X/X	201/201	192/192	Y/Y	121/121	X/X	167/167	246/246	228/228	176/176	196/196	152/152	139/139	166/166	164/164	181/181
MOR10_165	188/188	Y/Y	183/183	X/X	X/X	155/155	X/X	X/X	183/183	138/138	188/188	257/257	X/X	197/197	198/198	X/X	121/121	Y/Y	171/171	226/226	232/232	174/174	204/204	122/122	NA	168/168	187/187	183/183
MOR10_166	188/188	Y/Y	187/187	X/X	X/X	NA	X/X	X/X	199/199	NA	188/188	259/259	X/X	195/195	192/192	X/X	137/137	Y/Y	171/171	246/246	220/220	170/170	204/204	122/122	139/139	166/166	187/187	181/181
MOR10_167	178/178	Y/X	187/187	Y/Y	X/X	153/153	X/X	X/X	193/193	NA	188/190	259/259	X/X	201/201	190/190	X/X	121/121	X/X	171/171	NA	230/232	172/172	204/204	122/122	139/139	166/166	187/187	183/183
MOR10_168	192/192	Y/Y	185/185	NA	X/X	153/157	X/X	X/X	183/183	NA	188/188	259/259	X/X	197/197	192/198	X/X	121/121	Y/Y	171/171	246/246	232/232	170/174	204/204	122/122	139/139	168/168	187/187	NA
MOR10_169	178/188	Y/Y	185/185	NA	X/X	151/151	X/X	X/X	183/193	NA	NA	259/259	X/X	197/201	190/198	X/X	121/121	Y/X	171/171	226/242	220/232	170/172	196/196	122/122	139/139	166/168	187/187	181/183
MOR10_170	178/178	Y/Y	NA	Y/Y	X/X	153/153	X/X	X/X	183/193	NA	190/190	259/259	X/X	197/201	198/198	X/X	121/121	Y/Y	171/171	226/226	220/230	174/174	204/204	152/152	141/141	166/166	187/187	181/181
MOR10_171	188/188	Y/Y	187/187	X/X	X/X	153/153	X/X	X/X	193/193	NA	188/188	259/259	X/X	201/201	192/192	X/X	121/121	Y/Y	171/171	242/242	220/220	172/172	196/196	122/122	139/139	166/166	187/187	181/181
MOR10_172	178/178	Y/Y	187/187	Y/Y	X/X	153/153	X/X	X/X	183/183	NA	188/188	257/257	X/X	197/197	198/198	X/X	121/121	Y/Y	171/171	226/226	232/232	174/174	204/204	122/122	141/141	172/172	187/187	183/183
MOR10_173	188/188	NA	183/183	Y/Y	X/X	155/155	X/X	X/X	183/183	138/138	188/188	259/259	X/X	201/201	190/190	Y/Y	121/121	Y/Y	177/177	226/226	230/230	170/170	196/196	122/122	141/141	166/166	187/187	183/183
MOR10_174	188/188	Y/Y	NA	X/X	X/X	157/157	X/X	X/X	199/199	NA	188/188	257/257	X/X	201/201	190/190	Y/Y	121/121	Y/Y	177/177	246/246	230/230	174/174	198/198	122/122	135/135	166/166	191/191	NA
MOR10_175	196/196	Y/Y	NA	X/X	X/X	153/153	X/X	Y/Y	193/193	NA	188/188	259/259	X/X	201/201	190/190	X/X	121/121	X/X	171/171	242/242	232/232	174/174	196/196	122/122	139/139	166/166	187/187	183/183
MOR10_176	178/178	Y/Y	NA	Y/Y	X/X	153/153	X/X	X/X	193/193	NA	188/188	259/259	X/X	197/197	198/198	X/X	121/121	Y/Y	171/171	226/226	230/230	174/174	204/204	122/122	141/141	166/166	187/187	181/181
MOR10_177	188/188	Y/Y	187/187	X/X	X/X	151/151	X/X	X/X	193/193	138/138	188/188	259/259	X/X	199/199	196/196	X/X	127/127	X/X	171/171	242/242	220/220	172/172	196/196	122/122	139/139	166/166	187/187	181/181
MOR10_178	188/188	Y/Y	185/185	Y/Y	X/X	155/155	X/X	X/X	183/183	138/138	188/188	259/259	X/X	201/201	190/190	X/X	121/121	Y/Y	177/177	226/226	230/230	170/170	196/196	122/122	141/141	166/166	187/187	183/183
MOR10_179	178/178	Y/Y	183/183	X/X	X/X	151/151	X/X	X/X	183/183	138/138	188/188	NA	X/X	197/197	192/192	X/X	NA	Y/Y	171/171	242/242	230/230	174/174	206/206	122/122	139/139	166/166	187/187	181/181
MOR10_180	170/170	Y/Y	183/183	X/X	Y/Y	157/157	X/X	X/X	193/193	138/138	188/188	259/259	X/X	197/197	192/192	X/X	137/137	Y/Y	152/152	238/238	230/230	170/170	204/204	122/122	139/139	166/166	191/191	183/183
MOR10_181	188/188	Y/Y	183/183	Y/Y	X/X	157/157	X/X	X/X	183/183	138/138	188/188	257/257	X/X	197/197	198/198	X/X	121/121	Y/Y	177/177	242/242	232/232	170/170	204/204	122/122	141/141	168/168	191/191	183/183
MOR10_182	170/170	Y/Y	187/187	X/X	X/X	153/153	X/X	X/X	193/193	NA	190/190	261/261	X/X	197/197	190/190	Y/Y	121/121	X/X	167/167	238/238	230/230	170/170	196/196	122/122	139/139	166/166	191/191	NA
MOR10_183	188/188	Y/Y	183/183	NA	X/X	153/153	X/X	X/X	197/197	138/138	188/188	257/257	X/X	197/197	198/198	X/X	121/121	Y/Y	177/177	226/242	230/230	170/170	196/196	122/122	139/139	166/166	187/191	181/181
MOR10_184	178/178	Y/Y	183/183	NA	X/X	NA	X/X	X/X	183/193	138/138	188/188	257/257	X/X	197/197	198/200	X/X	NA	Y/Y	152/167	238/246	228/230	170/170	196/196	122/152	141/141	166/166	164/191	181/183
MOR10_185	184/184	Y/Y	191/191	X/X	Y/Y	153/153	Y/Y	X/X	183/183	138/138	190/190	NA	X/X	197/197	198/198	X/X	121/121	Y/Y	165/165	NA	230/230	174/174	NA	152/152	137/137	174/174	191/191	181/181
MOR10_186	178/178	Y/X	187/187	X/X	X/X	157/157	X/X	Y/Y	183/183	138/138	188/188	259/259	X/X	201/201	198/198	X/X	137/137	Y/X	171/171	226/236	230/230	170/172	204/204	122/152	139/139	170/170	187/187	183/183
MOR10_187	198/198	Y/Y	185/185	X/X	X/X	157/157	X/X	X/X	193/193	NA	190/190	257/257	X/X	201/201	192/192	Y/Y	121/121	X/X	177/177	242/242	228/228	170/170	204/204	152/152	141/141	NA	187/187	NA
MOR10_188	178/178	Y/Y	183/183	X/X	X/X	153/153	X/X	Y/Y	195/195	NA	188/188	259/259	X/X	197/197	194/194	Y/Y	137/137	Y/Y	171/177	242/242	232/232	174/174	206/206	122/122	139/139	170/170	187/187	NA
MOR10_189	192/192	Y/Y	185/185	X/X	Y/Y	153/153	Y/Y	X/X	183/183	138/138	188/188	257/257	X/X	197/197	198/198	X/X	121/121	Y/Y	165/165	236/236	230/230	170/170	200/200	152/152	137/137	174/174	191/191	183/183
MOR10_190	178/178	Y/Y	183/183	Y/Y	X/X	155/155	X/X	X/X	183/183	135/135	188/188	259/259	X/X	197/197	198/198	X/X	121/121	Y/Y	171/171	226/226	232/232	174/174	204/204	122/122	139/139	168/168	187/187	183/183
MOR10_191	196/196	Y/Y	187/187	NA	X/X	155/155	X/X	X/X	199/199	138/138	190/190	259/259	X/X	201/201	192/192	Y/Y	119/119	Y/Y	167/167	246/246	230/230	170/170	196/196	122/122	139/139	166/166	187/187	181/181
MOR10_192	198/198	Y/Y	183/183	NA	X/X	155/155	X/X	X/X	199/199	NA	188/188	259/259	X/X	195/195	192/192	X/X	121/121	Y/Y	177/177	226/226	232/232	172/172	196/196	122/122	139/139	172/172	187/187	NA
MOR10_193	178/178	Y/Y	NA	X/X	Y/Y	155/155	X/X	X/X	193/193	138/138	188/188	NA	X/X	NA	190/190	Y/Y	NA	Y/Y	171/171	242/242	230/230	174/174	204/204	122/122	139/139	168/168	187/187	183/183
MOR10_194	192/192	Y/Y	183/183	X/X	X/X	157/157	X/X	NA	195/195	138/138	188/188	259/259	X/X	201/201	192/192	X/X	137/137	Y/Y	177/177	242/242	232/232	170/170	202/202	122/122	141/141	166/166	191/191	183/183
MOR10_195	198/198	Y/Y	183/183	Y/Y	X/X	151/151	X/X	X/X	199/199	138/138	188/188	259/259	X/X	197/197	192/192	X/X	137/137	Y/Y	177/177	242/242	220/220	170/170	198/198	122/122	139/139	166/166	187/187	181/181
MOR10_196	178/178	Y/Y	187/187	X/X	X/X	153/153	X/X	Y/Y	193/193	135/135	188/188	259/259	X/X	195/195	182/182	X/X	137/137	Y/Y	171/171	242/242	230/230	170/170	196/196	122/122	139/139	166/166	187/187	NA
MOR10_197	188/188	Y/Y	187/187	X/X	X/X	155/155	X/X	X/X	193/193	NA	188/188	259/259	X/X	197/197	192/192	X/X	137/137	Y/Y	177/177	242/246	220/220	170/170	204/204	122/122	139/139	166/166	187/191	181/181
MOR10_198	188/198	Y/Y	183/185	X/X	Y/X	151/155	X/X	NA	183/193	138/138	188/188	259/259	X/X	197/197	198/198	Y/X	NA	Y/Y	171/177	226/238	230/232	170/174	198/204	122/152	137/141	166/168	187/191	181/183
MOR10_199	198/198	Y/Y	183/183	X/X	X/X	157/157	X/X	X/X	183/183	138/138	190/190	257/257	X/X	201/201	190/190	Y/Y	121/121	X/X	177/177	242/242	228/228	176/176	196/196	122/122	139/139	166/166	NA	183/183
MOR10_200	188/188	X/X	NA	X/X	X/X	151/151	X/X	X/X	195/195	138/138	188/188	259/259	X/X	197/197	198/198	X/X	121/121	Y/Y	152/152	242/242	230/230	170/170	204/204	152/152	137/137	166/166	193/193	181/181
MOR10_201	178/178	Y/Y	NA	X/X	X/X	153/153	X/X	NA	183/183	135/138	188/188	NA	X/X	NA	194/194	Y/Y	121/137	Y/Y	152/152	226/226	228/230	174/176	198/198	122/122	139/139	168/170	191/191	NA
MOR10_202	170/170	Y/Y	183/183	X/X	Y/Y	157/157	X/X	X/X	183/183	NA	190/190	259/259	X/X	197/197	200/200	X/X	119/119	X/X	167/167	246/246	230/230	170/170	200/200	152/152	139/139	168/168	164/164	181/181
MOR10_203	196/196	Y/Y	185/185	X/X	Y/Y	155/155	X/X	X/X	183/183	138/138	190/190	259/259	X/X	201/201	198/198	X/X	119/119	Y/X	167/167	246/246	228/228	174/174	204/204	122/122	139/139	166/166	187/187	181/181
MOR10_204	178/178	Y/Y	185/185	X/X	X/X	157/157	X/X	X/X	183/183	138/138	188/188	259/259	X/X	197/197	198/198	X/X	NA	Y/Y	171/171	226/226	232/232	170/170	196/196	122/122	139/139	168/168	187/187	181/181
MOR10_205	178/178	Y/Y	183/183	Y/Y	NA	153/153	X/X	Y/Y	183/183	138/138	188/188	259/259	X/X	NA	198/198	X/X	121/121	Y/Y	171/171	226/226	232/232	174/174	196/196	122/122	139/139	168/168	187/187	181/181
MOR10_206	196/196	Y/Y	187/187	X/X	Y/Y	153/153	X/X	NA	193/193	138/138	188/188	259/259	X/X	201/201	190/190	X/X	127/127	X/X	177/177	242/242	232/232	172/172	196/196	152/152	141/141	166/166	191/191	177/177
MOR10_207	188/188	Y/Y	183/185	X/X	X/X	157/157	X/X	X/X	197/197	138/138	188/188	257/257	X/X	201/201	190/190	Y/Y	121/121	Y/Y	177/177	242/242	232/232	170/170	204/204	122/122	141/141	166/166	191/191	181/181
MOR10_208	178/178	Y/Y	187/187	Y/Y	X/X	151/151	X/X	X/X	199/199	138/138	188/188	259/259	X/X	197/201	190/198	X/X	NA	Y/Y	177/177	242/242	232/232	174/174	196/196	122/122	141/141	166/166	187/187	181/181
MOR10_209	188/188	X/X	NA	X/X	X/X	151/151	X/X	X/X	193/193	138/138	188/188	NA	X/X	NA	196/196	X/X	NA	Y/Y	171/171	242/242	220/220	174/174	204/204	122/122	139/139	166/166	187/187	181/181
MOR10_210	196/196	Y/Y	183/183	X/X	Y/Y	155/155	X/X	X/X	183/183	NA	188/188	259/259	X/X	197/197	198/198	X/X	119/119	X/X	167/167	246/246	230/230	174/174	NA	122/122	141/141	168/168	187/187	181/181
MOR10_211	178/178	Y/Y	183/183	Y/Y	X/X	157/157	X/X	Y/Y	193/193	135/135	188/188	259/259	X/X	197/197	198/198	X/X	121/121	Y/Y	171/171	242/242	230/230	174/174	204/204	122/122	141/141	166/166	187/187	183/183
MOR10_212	178/178	Y/Y	187/187	X/X	X/X	153/153	X/X	NA	193/193	135/135	188/188	259/259	X/X	195/195	182/182	X/X	137/137	Y/Y	171/171	242/242	230/230	170/170	NA	122/122	139/139	166/166	187/187	183/183
MOR10_213	196/196	Y/Y	183/183	X/X	X/X	151/151	X/X	X/X	183/183	NA	188/188	NA	X/X	NA	192/192	Y/Y	119/119	X/X	177/177	246/246	228/228	174/174	NA	152/152	139/139	166/166	NA	NA
MOR10_214	178/178	X/X	183/183	X/X	X/X	151/151	X/X	X/X	183/183	138/138	188/188	NA	X/X	NA	192/192	X/X	121/121	Y/Y	171/171	242/242	220/220	174/174	NA	122/122	141/141	168/168	187/187	181/181
MOR10_215	178/178	X/X	183/183	X/X	X/X	155/155	X/X	X/X	183/183	138/138	188/188	NA	X/X	NA	192/192	X/X	137/137	Y/Y	171/171	226/226	230/230	170/170	204/204	122/122	139/139	166/166	187/187	183/183
MOR10_216	184/184	Y/Y	185/185	X/X	X/X	153/153	NA	X/X	193/193	NA	188/188	NA	X/X	201/201	190/192	Y/X	121/121	Y/Y	152/171	226/226	232/232	174/174	204/204	152/152	139/141	166/172	187/187	NA
MOR10_217	196/196	Y/Y	NA	X/X	X/X	153/153	X/X	X/X	193/193	NA	188/188	NA	X/X	NA	196/196	X/X	127/127	Y/Y	171/171	246/246	228/228	172/172	196/196	122/122	139/139	166/166	187/187	183/183
MOR10_218	188/188	Y/Y	185/185	X/X	X/X	153/153	X/X	X/X	183/183	NA	188/188	257/257	X/X	197/197	198/198	X/X	121/121	Y/Y	171/171	246/246	230/230	170/170	196/196	152/152	139/139	168/168	187/187	181/181
MOR10_219	188/188	X/X	191/191	X/X	X/X	151/151	Y/Y	X/X	193/193	NA	190/190	261/261	NA	197/197	198/198	X/X	137/137	Y/Y	171/171	236/236	220/220	170/170	204/204	122/122	139/139	166/166	193/193	181/181
MOR10_220	170/170	Y/Y	185/185	X/X	Y/Y	157/157	X/X	X/X	193/193	NA	188/188	257/257	X/X	197/197	200/200	X/X	137/137	Y/Y	152/152	238/238	230/230	170/170	196/196	152/152	141/141	166/166	191/191	181/181
MOR10_221	178/178	Y/Y	183/183	Y/Y	X/X	151/151	X/X	NA	183/183	138/138	188/188	259/259	X/X	197/197	192/192	X/X	121/121	Y/Y	171/171	226/226	220/220	170/170	204/204	122/122	139/139	166/166	187/187	183/183
MOR10_222	198/198	Y/Y	187/187	NA	X/X	NA	X/X	X/X	183/199	138/138	188/188	NA	X/X	NA	194/194	X/X	NA	X/X	171/177	238/238	228/228	174/174	204/204	152/152	135/135	166/166	187/187	181/181
MOR10_223	196/196	Y/Y	187/187	X/X	Y/Y	153/153	X/X	Y/Y	193/193	135/135	190/190	259/259	X/X	NA	196/196	X/X	127/127	Y/Y	171/171	242/242	228/228	174/174	196/196	122/122	135/135	166/166	187/187	183/183
MOR10_224	188/188	Y/Y	183/183	X/X	X/X	151/151	X/X	X/X	195/195	NA	188/188	259/259	X/X	201/201	192/192	X/X	121/121	Y/Y	171/171	242/242	220/220	172/172	202/202	122/122	139/139	170/170	187/187	181/181
MOR10_225	188/188	Y/Y	NA	Y/Y	X/X	155/155	X/X	X/X	193/193	NA	188/188	NA	X/X	NA	182/182	X/X	137/137	Y/Y	171/171	242/242	230/230	170/170	204/204	122/122	139/139	166/166	187/187	NA
MOR10_226	198/198	Y/Y	183/183	X/X	NA	153/153	X/X	X/X	193/193	138/138	188/188	259/259	X/X	199/199	196/196	X/X	137/137	X/X	171/171	236/236	230/230	174/174	196/196	122/122	135/135	166/166	187/187	181/181
MOR10_227	198/198	Y/Y	185/185	NA	NA	151/151	X/X	X/X	183/193	NA	188/188	259/259	X/X	195/201	182/192	X/X	127/137	Y/X	177/177	246/246	228/230	170/176	NA	122/152	139/139	166/166	164/187	181/181
MOR10_228	188/188	Y/Y	183/183	X/X	X/X	157/157	X/X	NA	193/193	138/138	188/188	259/259	X/X	201/201	190/190	Y/Y	121/121	Y/Y	171/171	226/226	230/230	170/170	204/204	122/122	141/141	168/168	187/187	183/183
MOR10_229	196/196	Y/Y	183/183	X/X	Y/Y	155/155	X/X	X/X	183/183	NA	188/188	259/259	X/X	197/197	198/198	X/X	119/119	X/X	167/167	246/246	230/230	174/174	196/196	122/122	141/141	168/168	187/187	181/181
MOR10_230	178/178	Y/Y	185/185	Y/Y	Y/Y	153/153	X/X	X/X	183/183	138/138	190/190	259/259	X/X	197/197	198/198	X/X	121/121	Y/Y	171/171	226/226	230/230	174/174	NA	122/122	141/141	168/168	187/187	181/181
MOR10_231	178/178	X/X	NA	X/X	X/X	153/153	X/X	X/X	199/199	138/138	188/188	259/259	X/X	197/197	198/198	X/X	121/121	Y/Y	171/171	226/226	230/230	174/174	196/196	122/122	141/141	168/168	187/187	181/181
MOR10_232	178/188	Y/Y	NA	NA	Y/X	151/151	X/X	X/X	183/199	138/138	188/188	259/259	X/X	197/199	196/198	Y/Y	119/127	X/X	171/177	226/246	228/230	174/174	198/198	122/122	135/139	166/166	191/191	181/183
MOR10_233	198/198	Y/Y	185/185	X/X	X/X	157/157	X/X	X/X	199/199	138/138	188/188	NA	X/X	NA	196/196	X/X	127/127	Y/Y	177/177	238/238	230/230	174/174	198/198	122/122	135/135	174/174	191/191	181/181
MOR10_234	188/188	Y/Y	183/183	X/X	Y/Y	157/157	X/X	X/X	193/193	138/138	188/188	259/259	X/X	197/197	200/200	X/X	137/137	Y/Y	152/152	242/242	230/230	170/170	204/204	122/122	139/139	168/168	187/187	183/183
MOR10_235	184/198	Y/Y	185/185	NA	X/X	153/153	X/X	X/X	183/199	NA	188/190	259/259	X/X	195/197	182/198	X/X	121/137	Y/X	171/179	226/246	230/230	170/174	NA	122/152	139/141	166/168	164/187	NA
MOR10_236	196/196	Y/Y	183/183	NA	X/X	151/151	X/X	X/X	183/183	NA	188/190	259/259	X/X	197/197	192/198	X/X	119/137	Y/X	171/171	226/242	220/228	170/170	204/204	122/122	139/139	166/168	187/187	NA
MOR10_237	188/188	Y/Y	185/185	X/X	X/X	157/157	X/X	X/X	193/193	138/138	188/188	259/259	X/X	201/201	190/190	X/X	121/121	Y/Y	177/177	246/246	232/232	174/174	196/196	122/122	135/135	166/166	187/187	181/181
MOR10_238	196/196	Y/Y	187/187	X/X	X/X	153/153	X/X	X/X	193/193	135/135	188/188	259/259	X/X	201/201	190/190	X/X	127/127	Y/Y	171/171	242/242	232/232	172/172	196/196	122/122	139/139	166/166	187/187	183/183
MOR10_239	196/196	Y/Y	183/183	X/X	Y/Y	151/151	X/X	NA	193/193	138/138	190/190	259/259	X/X	199/199	196/196	X/X	137/137	X/X	171/171	242/242	228/228	172/172	204/204	152/152	139/139	166/166	187/187	183/183
MOR10_240	178/188	Y/Y	183/183	NA	NA	151/153	X/X	X/X	183/193	NA	188/188	259/259	NA	199/199	190/196	X/X	137/137	Y/Y	171/177	236/242	228/230	172/172	194/198	122/152	135/135	166/166	187/187	177/181
MOR10_241	196/196	Y/Y	183/183	X/X	X/X	153/153	X/X	X/X	193/193	135/135	190/190	NA	X/X	NA	190/190	X/X	121/121	X/X	171/171	242/242	232/232	172/172	194/194	122/122	139/139	166/166	187/187	183/183
MOR10_242	196/196	Y/Y	187/187	Y/Y	X/X	NA	X/X	X/X	193/199	138/138	188/188	257/257	X/X	197/197	194/194	Y/Y	121/121	Y/Y	171/171	242/242	228/232	174/174	206/206	122/152	139/139	172/172	187/187	183/183
MOR10_243	178/178	Y/Y	183/183	X/X	X/X	153/153	X/X	X/X	183/183	138/138	188/188	257/257	X/X	197/197	194/194	Y/Y	121/121	Y/Y	171/171	242/242	232/232	174/174	196/196	122/122	139/139	170/170	187/187	181/181
MOR10_244	178/178	Y/Y	183/183	X/X	Y/Y	155/155	X/X	X/X	183/183	NA	188/188	259/259	X/X	197/197	198/198	X/X	119/119	Y/Y	171/171	226/226	228/228	174/174	204/204	122/122	141/141	166/166	187/187	181/181
MOR10_245	188/188	X/X	183/183	X/X	X/X	151/151	X/X	X/X	193/193	NA	188/188	259/259	X/X	197/197	192/192	X/X	127/127	X/X	171/171	242/242	230/230	170/170	204/204	122/122	135/135	166/166	187/187	183/183
MOR10_246	178/196	Y/Y	183/183	X/X	Y/Y	151/151	X/X	Y/Y	183/183	138/138	188/188	259/259	X/X	199/199	196/196	Y/X	119/137	Y/Y	167/171	NA	230/230	172/172	204/204	122/122	135/135	168/170	164/187	177/181
MOR10_247	178/178	Y/Y	183/183	X/X	X/X	155/157	X/X	Y/Y	195/195	138/138	188/188	259/259	X/X	201/201	190/190	Y/Y	137/137	Y/Y	171/171	242/242	232/232	174/174	196/196	122/122	139/139	170/170	187/187	181/181
MOR10_248	188/188	Y/Y	183/183	NA	NA	155/155	X/X	Y/Y	193/193	NA	NA	257/257	NA	201/201	190/190	Y/Y	121/121	NA	171/171	242/242	232/232	170/170	204/204	122/122	141/141	168/168	187/187	NA
MOR10_249	188/188	Y/Y	185/185	Y/Y	X/X	157/157	X/X	X/X	193/193	NA	NA	NA	X/X	NA	190/190	Y/Y	121/121	Y/Y	177/177	242/242	232/232	174/174	204/204	122/122	141/141	166/166	191/191	183/183
MOR10_250	198/198	Y/Y	185/185	X/X	X/X	157/157	X/X	X/X	193/193	138/138	188/188	259/259	X/X	195/195	182/182	X/X	121/121	Y/Y	177/177	246/246	232/232	170/170	196/196	122/122	139/139	166/166	187/187	181/181
MOR10_251	198/198	Y/Y	187/187	X/X	X/X	155/155	X/X	X/X	193/193	NA	188/188	259/259	X/X	195/195	182/182	X/X	137/137	NA	171/171	242/242	220/220	170/170	204/204	122/122	139/139	166/166	187/187	183/183
MOR10_252	188/188	Y/Y	185/185	Y/Y	X/X	155/155	X/X	X/X	193/193	138/138	NA	259/259	X/X	201/201	190/190	Y/Y	121/121	Y/Y	177/177	242/242	232/232	174/174	204/204	122/122	141/141	166/166	191/191	183/183
MOR10_253	178/178	Y/Y	185/185	Y/Y	Y/Y	153/153	X/X	X/X	183/183	NA	188/188	259/259	X/X	201/201	192/192	Y/Y	121/121	Y/Y	167/167	226/246	230/230	174/174	204/204	152/152	141/141	166/166	187/187	NA
MOR10_254	196/196	Y/Y	187/187	Y/Y	Y/X	153/153	X/X	X/X	183/199	138/138	188/188	259/259	X/X	195/201	192/192	X/X	137/137	X/X	167/179	246/246	230/230	172/172	NA	152/152	139/141	166/166	187/187	181/181
MOR10_255	196/196	Y/Y	NA	X/X	Y/Y	153/153	X/X	Y/Y	183/183	138/138	188/188	259/259	X/X	199/199	196/196	X/X	119/119	X/X	177/177	236/236	230/230	176/176	198/198	122/122	139/139	166/166	NA	181/181
MOR10_256	188/188	Y/Y	185/185	X/X	X/X	151/151	X/X	X/X	199/199	138/138	188/188	259/259	X/X	199/199	196/196	Y/Y	127/127	X/X	177/177	246/246	230/230	174/174	198/198	122/122	135/135	166/166	191/191	183/183
MOR10_257	170/170	Y/Y	185/185	X/X	Y/Y	157/157	X/X	X/X	193/193	NA	NA	257/257	X/X	197/197	200/200	X/X	137/137	Y/Y	152/152	238/238	230/230	170/170	196/196	152/152	141/141	166/166	191/191	181/183
MOR10_258	178/178	Y/Y	183/183	X/X	X/X	NA	X/X	X/X	193/193	NA	188/188	259/259	X/X	195/195	182/182	X/X	137/137	Y/Y	171/171	236/236	230/230	172/172	196/196	122/122	139/139	170/170	187/187	181/181
MOR10_259	188/188	Y/Y	187/187	X/X	X/X	NA	X/X	X/X	199/199	NA	NA	257/257	X/X	195/195	182/182	X/X	121/121	Y/X	NA	242/242	232/232	170/170	196/196	152/152	139/139	172/172	193/193	NA
MOR10_260	196/196	Y/Y	185/185	X/X	Y/Y	NA	X/X	Y/Y	183/183	NA	190/190	259/259	X/X	197/197	192/192	X/X	119/119	X/X	171/171	226/226	232/232	172/172	204/204	152/152	135/135	166/166	187/187	NA
MOR10_261	198/198	Y/Y	183/183	X/X	Y/Y	151/151	X/X	X/X	183/183	NA	190/190	259/259	X/X	199/199	196/196	X/X	119/119	X/X	177/177	236/236	228/228	176/176	198/198	122/122	135/135	166/166	164/164	NA
MOR10_262	196/196	Y/Y	183/183	X/X	Y/Y	155/155	X/X	X/X	183/183	NA	188/188	259/259	X/X	197/197	198/198	X/X	121/121	Y/Y	171/171	246/246	230/230	174/174	204/204	122/122	139/139	168/168	187/187	181/181
MOR10_263	178/178	Y/Y	183/183	Y/Y	X/X	157/157	X/X	X/X	183/183	NA	188/188	257/257	X/X	201/201	196/196	X/X	NA	Y/Y	171/171	226/226	230/230	170/170	204/204	122/122	141/141	174/174	187/187	183/183
MOR10_264	196/196	Y/Y	185/185	X/X	Y/Y	NA	X/X	X/X	183/183	NA	188/188	259/259	X/X	199/199	196/196	X/X	119/119	X/X	177/177	236/236	230/230	176/176	198/198	122/122	139/139	166/166	NA	NA
MOR10_265	196/196	Y/Y	NA	X/X	X/X	153/153	X/X	X/X	199/199	138/138	188/190	NA	X/X	NA	196/196	X/X	119/119	X/X	177/177	236/236	228/228	176/176	198/198	122/122	135/135	166/166	164/164	181/181
MOR10_266	178/178	Y/Y	183/183	Y/Y	X/X	155/155	X/X	X/X	183/183	138/138	188/188	259/259	X/X	201/201	190/190	X/X	121/121	Y/Y	171/171	242/242	230/230	174/174	204/204	122/122	141/141	168/168	187/187	181/181
MOR10_267	188/188	Y/Y	185/185	Y/Y	X/X	157/157	X/X	X/X	183/183	NA	188/188	259/259	X/X	201/201	190/190	Y/Y	121/121	Y/Y	177/177	242/242	230/230	174/174	204/204	122/122	141/141	166/166	191/191	183/183
MOR10_268	178/178	Y/Y	183/183	X/X	X/X	157/157	X/X	X/X	183/183	NA	188/188	259/259	X/X	197/197	198/198	Y/Y	121/121	NA	171/171	226/226	228/228	174/174	196/196	122/122	139/139	168/168	187/187	181/181
MOR10_269	196/196	Y/Y	187/187	X/X	X/X	153/153	X/X	X/X	183/183	135/135	190/190	259/259	X/X	199/199	196/196	X/X	121/121	Y/Y	171/171	246/246	228/228	172/172	194/194	152/152	139/139	166/166	187/187	183/183
MOR10_270	188/188	Y/Y	183/183	X/X	X/X	157/157	X/X	X/X	193/193	138/138	188/188	259/259	X/X	201/201	190/190	Y/Y	121/121	Y/Y	171/171	226/226	230/230	170/170	204/204	122/122	141/141	168/168	187/187	183/183
MOR10_271	198/198	Y/Y	187/187	X/X	X/X	155/155	X/X	X/X	193/193	138/138	188/188	259/259	X/X	197/197	192/192	X/X	137/137	Y/Y	177/177	246/246	220/220	170/170	204/204	122/122	139/139	166/166	187/187	183/183
MOR10_272	188/188	Y/Y	187/187	Y/Y	X/X	155/155	X/X	X/X	193/193	138/138	188/188	259/259	X/X	195/195	182/182	X/X	137/137	Y/Y	171/171	242/242	230/230	170/170	204/204	122/122	139/139	166/166	187/187	183/183
MOR10_273	178/178	Y/Y	183/183	Y/Y	X/X	155/155	X/X	X/X	183/183	138/138	188/188	NA	X/X	NA	198/198	X/X	121/121	Y/Y	171/171	226/226	230/230	174/174	204/204	122/122	141/141	168/168	187/187	181/181
MOR10_274	188/188	Y/Y	185/185	X/X	X/X	153/153	X/X	Y/Y	195/195	138/138	188/188	257/257	X/X	201/201	190/190	Y/Y	NA	Y/Y	171/171	242/242	220/220	170/170	200/200	152/152	139/139	170/170	191/191	183/183
MOR10_275	196/196	Y/Y	187/187	X/X	X/X	153/153	X/X	X/X	183/183	NA	188/188	259/259	X/X	199/199	196/196	X/X	121/121	Y/Y	NA	242/242	232/232	174/174	196/196	152/152	135/135	166/166	187/187	NA
MOR10_276	198/198	Y/Y	185/185	X/X	X/X	151/151	X/X	X/X	183/183	NA	190/190	259/259	X/X	201/201	192/192	X/X	127/127	X/X	177/177	246/246	228/228	176/176	198/198	152/152	139/139	166/166	164/164	181/181
MOR10_277	188/188	Y/Y	183/183	X/X	X/X	151/151	X/X	X/X	199/199	138/138	188/188	259/259	X/X	197/197	192/192	X/X	137/137	Y/Y	171/171	242/242	220/220	170/170	198/198	122/122	139/139	166/166	187/187	181/181
MOR10_278	188/188	Y/Y	183/183	X/X	X/X	151/151	X/X	X/X	199/199	138/138	188/188	259/259	X/X	197/197	192/192	X/X	137/137	Y/Y	171/171	242/242	220/220	170/170	198/198	122/122	139/139	166/166	NA	181/181
MOR10_279	198/198	Y/Y	185/185	NA	X/X	151/151	X/X	X/X	183/183	138/138	188/188	257/257	X/X	201/201	196/196	X/X	NA	Y/Y	177/177	238/238	230/230	174/174	198/198	152/152	135/135	166/166	187/187	183/183
MOR10_280	192/192	Y/Y	183/183	NA	X/X	153/153	X/X	X/X	199/199	135/138	188/188	259/259	X/X	195/201	182/182	X/X	121/137	Y/Y	152/177	242/242	220/220	170/172	196/196	122/122	139/139	166/170	191/191	NA
MOR10_281	198/198	Y/Y	183/183	X/X	X/X	151/151	X/X	X/X	199/199	NA	188/188	NA	X/X	NA	196/196	X/X	127/127	X/X	171/171	242/242	230/230	174/174	198/198	122/122	135/135	172/172	187/187	181/181
MOR10_282	188/188	Y/Y	185/185	X/X	X/X	157/157	X/X	Y/Y	183/183	138/138	190/190	257/257	X/X	199/199	190/190	Y/Y	121/121	Y/Y	177/177	242/246	232/232	170/170	196/196	122/122	135/135	166/166	191/191	183/183
MOR10_283	198/198	Y/Y	185/185	X/X	X/X	151/151	X/X	NA	199/199	138/138	190/190	259/259	X/X	201/201	192/192	X/X	127/127	X/X	177/177	246/246	230/230	176/176	198/198	152/152	139/139	166/166	164/164	181/181
MOR10_284	188/188	Y/Y	185/185	Y/Y	X/X	155/155	X/X	X/X	193/193	138/138	NA	259/259	X/X	201/201	190/190	Y/Y	121/121	Y/Y	177/177	242/242	232/232	174/174	204/204	122/122	141/141	166/166	191/191	183/183
MOR10_285	196/196	Y/Y	183/183	X/X	Y/Y	155/155	X/X	X/X	183/183	138/138	NA	257/259	X/X	201/201	190/190	Y/Y	119/119	Y/Y	177/177	NA	230/230	176/176	198/198	122/122	139/139	166/166	NA	181/181
MOR10_286	198/198	Y/Y	183/183	X/X	X/X	153/153	X/X	X/X	193/193	138/138	188/188	259/259	X/X	201/201	190/190	X/X	121/121	Y/Y	171/171	246/246	230/230	174/174	194/194	152/152	135/135	166/166	187/187	183/183
MOR10_287	188/188	Y/Y	185/185	Y/Y	X/X	157/157	X/X	X/X	183/183	138/138	NA	259/259	X/X	201/201	190/190	Y/Y	121/121	Y/Y	177/177	242/242	232/232	174/174	204/204	122/122	141/141	166/166	191/191	183/183
MOR10_288	188/188	Y/Y	185/185	NA	X/X	155/155	X/X	X/X	183/183	138/138	188/188	259/259	X/X	201/201	190/190	X/X	121/121	Y/Y	177/177	226/226	230/230	170/170	196/196	122/122	141/141	166/166	187/187	183/183
MOR10_289	192/192	Y/Y	183/183	NA	X/X	153/153	X/X	X/X	193/193	138/138	188/188	259/261	Y/X	197/197	198/198	X/X	137/137	Y/Y	177/177	246/246	230/230	170/170	204/204	152/152	141/141	166/166	191/191	181/181
MOR10_290	188/188	Y/Y	183/183	X/X	X/X	155/155	X/X	X/X	183/183	138/138	188/188	259/259	X/X	197/197	198/198	X/X	121/121	Y/Y	171/171	226/226	232/232	174/174	196/196	122/122	141/141	168/168	187/187	183/183
MOR10_291	178/188	Y/Y	183/183	X/X	X/X	151/151	X/X	X/X	193/193	138/138	188/188	259/259	X/X	195/195	182/182	X/X	121/121	Y/Y	171/171	242/242	230/230	170/170	204/204	122/122	139/141	166/166	187/187	183/183
MOR10_292	188/188	Y/Y	185/185	X/X	Y/Y	157/157	X/X	X/X	193/193	138/138	190/190	257/257	X/X	201/201	190/190	X/X	121/121	X/X	177/177	242/242	232/232	170/170	200/200	152/152	141/141	166/166	164/164	181/181
MOR10_293	188/188	X/X	187/187	X/X	X/X	151/151	X/X	X/X	193/193	138/138	188/188	259/259	X/X	199/199	196/196	X/X	127/127	X/X	171/171	242/242	220/220	172/172	200/200	122/122	139/139	166/166	187/187	181/181
MOR10_294	178/178	Y/Y	NA	X/X	X/X	155/155	X/X	X/X	193/193	138/138	188/188	259/259	X/X	201/201	190/190	Y/Y	121/121	Y/Y	NA	242/242	230/230	174/174	196/196	122/122	139/139	168/168	187/187	183/183
MOR10_295	188/188	Y/Y	183/183	Y/Y	Y/X	155/155	X/X	X/X	193/193	138/138	188/188	259/259	X/X	195/195	182/182	X/X	137/137	Y/Y	177/177	246/246	NA	170/170	194/194	122/152	139/139	166/166	164/187	181/181
MOR10_296	188/188	Y/Y	183/183	X/X	X/X	151/151	X/X	X/X	183/183	138/138	188/188	259/259	X/X	197/197	192/192	X/X	NA	Y/Y	171/171	226/226	230/230	174/174	196/196	122/122	141/141	166/166	187/187	181/181
MOR10_297	178/178	Y/Y	183/183	X/X	X/X	153/153	X/X	X/X	183/183	138/138	188/188	259/259	X/X	199/199	196/196	X/X	137/137	Y/Y	171/171	236/236	232/232	172/172	204/204	122/122	135/135	166/166	187/187	177/177
MOR10_298	198/198	Y/Y	183/183	X/X	X/X	157/157	X/X	X/X	193/193	138/138	188/188	259/259	X/X	201/201	190/190	X/X	121/121	Y/Y	177/177	246/246	232/232	174/174	NA	122/122	135/135	166/166	191/191	181/181
MOR10_299	198/198	NA	183/183	X/X	X/X	155/155	X/X	X/X	183/183	138/138	188/188	NA	X/X	195/195	192/198	X/X	137/137	Y/Y	177/177	246/246	230/230	170/170	196/196	122/122	141/141	166/166	187/187	183/183
MOR10_300	196/196	Y/Y	185/185	Y/Y	Y/Y	155/155	X/X	X/X	183/183	138/138	190/190	259/259	X/X	201/201	198/198	X/X	119/119	X/X	171/171	246/246	228/228	176/176	198/198	122/122	141/141	168/168	164/164	181/181
MOR10_301	178/178	Y/Y	185/185	Y/Y	X/X	155/155	X/X	Y/Y	199/199	138/138	188/188	259/259	X/X	201/201	192/192	X/X	119/119	Y/Y	171/171	226/226	228/228	170/170	204/204	122/122	139/141	166/166	187/187	181/181
MOR10_302	NA	NA	NA	X/X	NA	NA	NA	X/X	NA	NA	NA	NA	NA	NA	NA	NA	NA	Y/Y	NA	NA	NA	NA	196/196	NA	NA	170/170	NA	NA
MOR10_303	196/196	Y/Y	NA	X/X	X/X	153/153	X/X	X/X	193/193	NA	190/190	NA	X/X	NA	190/190	X/X	NA	X/X	171/171	242/242	232/232	172/172	198/198	122/122	139/139	166/166	187/187	NA
MOR10_304	196/196	Y/Y	187/187	X/X	Y/Y	153/153	X/X	Y/Y	193/193	135/135	190/190	259/259	X/X	201/201	196/196	Y/Y	127/127	X/X	171/171	246/246	232/232	174/174	198/198	122/122	139/139	166/166	187/187	177/177
MOR10_305	198/198	Y/Y	NA	Y/Y	X/X	155/155	X/X	NA	199/199	138/138	188/188	255/255	X/X	195/195	182/182	X/X	137/137	Y/Y	177/177	242/242	230/230	170/170	204/204	122/122	141/141	166/166	191/191	181/181
MOR10_306	178/178	Y/Y	183/183	Y/Y	X/X	151/151	X/X	X/X	183/183	138/138	188/188	259/259	X/X	197/197	198/198	X/X	121/121	Y/Y	171/171	226/226	220/220	170/170	194/194	122/122	139/139	166/166	187/187	183/183
MOR10_307	170/170	Y/Y	185/185	X/X	Y/Y	157/157	X/X	X/X	193/193	138/138	188/188	NA	X/X	NA	200/200	X/X	137/137	NA	152/152	238/238	230/230	170/170	198/198	152/152	141/141	166/166	191/191	183/183
MOR10_308	198/198	Y/Y	183/183	X/X	X/X	155/155	X/X	X/X	193/193	138/138	188/188	259/259	X/X	195/195	192/192	X/X	137/137	Y/Y	171/171	242/242	230/230	170/170	200/200	122/122	139/139	166/166	187/187	183/183
MOR10_309	188/188	Y/Y	185/185	X/X	X/X	157/157	X/X	X/X	193/193	138/138	188/188	257/257	X/X	201/201	190/190	Y/Y	121/121	Y/Y	177/177	242/242	232/232	170/170	200/200	122/122	141/141	166/166	191/191	183/183
MOR10_310	198/198	Y/Y	183/183	Y/Y	X/X	157/157	X/X	X/X	183/183	138/138	188/188	257/257	X/X	197/197	192/198	X/X	137/137	Y/Y	177/177	242/246	230/230	170/170	194/194	122/122	139/139	166/166	187/187	183/183
MOR10_311	178/178	X/X	183/183	X/X	X/X	151/151	X/X	X/X	183/183	NA	188/188	259/259	X/X	197/197	192/192	X/X	121/121	Y/Y	171/171	242/242	220/220	174/174	196/196	122/122	141/141	168/168	187/187	NA
MOR10_312	178/178	Y/Y	187/187	X/X	X/X	153/153	X/X	X/X	193/193	135/135	188/188	257/257	X/X	197/197	198/198	X/X	NA	Y/Y	171/171	226/226	230/230	174/174	200/200	122/122	139/139	172/172	187/187	181/181
MOR10_313	198/198	Y/Y	185/185	X/X	X/X	NA	X/X	NA	199/199	138/138	188/188	259/259	X/X	201/201	196/196	X/X	127/127	X/X	177/177	238/238	230/230	170/170	196/196	152/152	135/135	166/166	187/187	183/183
MOR10_314	198/198	Y/Y	183/183	X/X	X/X	NA	X/X	NA	199/199	NA	188/188	259/259	X/X	195/195	182/182	X/X	137/137	Y/Y	171/171	242/242	220/220	170/170	204/204	122/122	139/139	166/166	187/187	183/183
MOR10_315	188/188	Y/Y	185/185	X/X	X/X	NA	X/X	X/X	199/199	NA	188/188	259/259	X/X	199/199	196/196	Y/Y	127/127	X/X	177/177	246/246	230/230	174/174	196/196	122/122	135/135	166/166	191/191	183/183
MOR10_316	196/196	Y/Y	185/185	Y/Y	X/X	NA	X/X	X/X	183/183	138/138	188/188	259/259	X/X	201/201	192/192	X/X	119/119	X/X	167/167	246/246	230/230	174/174	196/196	152/152	141/141	166/166	164/164	181/181
MOR10_317	196/196	Y/Y	183/183	X/X	Y/Y	NA	X/X	X/X	183/183	NA	190/190	259/259	X/X	201/201	192/192	Y/Y	121/121	X/X	167/167	246/246	228/228	176/176	202/202	152/152	139/139	166/166	164/164	181/181
MOR10_318	198/198	Y/Y	185/185	X/X	X/X	NA	X/X	X/X	199/199	138/138	NA	259/259	X/X	199/199	196/196	Y/Y	127/127	X/X	177/177	246/246	230/230	174/174	204/204	152/152	135/135	166/166	NA	181/181
MOR10_319	178/178	Y/Y	185/185	Y/Y	X/X	NA	X/X	X/X	199/199	NA	190/190	259/259	X/X	201/201	198/198	X/X	NA	Y/Y	171/171	246/246	230/230	176/176	206/206	122/122	139/139	166/166	187/187	181/181
MOR10_320	188/188	X/X	183/183	X/X	X/X	NA	X/X	X/X	193/193	138/138	188/188	259/259	X/X	197/197	192/192	X/X	127/127	X/X	171/171	242/242	230/230	170/170	204/204	122/122	135/135	166/166	187/187	183/183
MOR10_321	188/188	Y/Y	183/183	X/X	X/X	NA	X/X	X/X	183/183	NA	NA	257/257	X/X	197/197	198/198	X/X	NA	Y/Y	171/171	226/226	232/232	170/170	200/200	122/122	141/141	168/168	187/187	NA
MOR10_322	178/178	Y/Y	185/185	X/X	X/X	153/153	X/X	X/X	183/183	138/138	188/188	259/259	X/X	197/197	198/198	X/X	121/121	X/X	171/171	246/246	228/228	176/176	206/206	152/152	139/139	166/166	187/187	181/181
MOR10_323	178/178	X/X	183/183	X/X	X/X	155/155	X/X	X/X	193/193	138/138	188/188	259/259	X/X	197/197	198/198	Y/Y	121/121	Y/Y	171/171	242/242	220/220	174/174	204/204	122/122	139/139	168/168	187/187	181/181
MOR10_324	178/178	Y/Y	183/183	Y/Y	X/X	153/153	X/X	X/X	193/193	NA	188/188	259/259	X/X	201/201	198/198	X/X	121/121	Y/Y	171/171	226/226	232/232	174/174	204/204	122/122	141/141	168/168	187/187	181/181
MOR10_325	188/188	Y/Y	183/183	X/X	X/X	155/155	X/X	X/X	183/183	138/138	188/188	259/259	X/X	201/201	190/190	X/X	100/100	X/X	171/171	226/226	220/220	170/170	204/204	152/152	139/139	170/170	187/187	181/181
MOR10_326	188/188	Y/Y	187/187	X/X	Y/Y	151/151	X/X	X/X	193/193	NA	190/190	259/259	X/X	197/197	192/192	X/X	127/127	Y/Y	171/171	242/242	228/228	170/170	198/206	122/122	135/135	166/166	187/187	183/183
MOR10_327	188/188	Y/Y	183/183	X/X	X/X	NA	X/X	X/X	193/193	138/138	188/188	257/257	X/X	197/197	198/198	X/X	121/121	Y/Y	171/171	226/226	230/230	174/174	196/196	122/122	137/137	170/170	191/191	181/181
MOR10_328	198/198	Y/Y	185/185	Y/Y	X/X	157/157	X/X	X/X	193/193	138/138	188/188	257/257	X/X	195/195	182/182	X/X	137/137	Y/Y	177/177	246/246	232/232	170/170	194/194	122/122	141/141	166/166	187/187	181/181
MOR10_329	188/188	Y/Y	185/185	X/X	X/X	155/155	X/X	X/X	193/193	138/138	188/188	259/259	X/X	NA	192/198	Y/X	121/137	Y/X	171/171	226/226	230/232	170/170	204/204	122/122	141/141	166/166	187/187	181/181
MOR10_330	178/178	Y/Y	187/187	X/X	X/X	155/155	X/X	Y/Y	199/199	138/138	188/188	259/259	X/X	195/195	182/182	X/X	137/137	Y/Y	179/179	236/236	230/230	170/170	196/196	122/122	139/139	170/170	187/187	181/181
MOR10_331	178/178	Y/Y	185/185	X/X	Y/Y	153/153	X/X	NA	183/193	138/138	190/190	257/257	X/X	197/197	200/200	X/X	121/121	Y/Y	177/177	238/238	230/230	170/170	196/196	122/122	139/139	166/166	187/187	183/183
MOR10_332	188/188	Y/Y	183/183	NA	NA	155/155	X/X	NA	193/193	138/138	188/188	259/259	NA	197/197	192/192	X/X	137/137	Y/Y	171/171	NA	220/220	170/170	200/200	152/152	139/139	170/170	191/191	183/183
MOR10_333	188/188	Y/Y	183/183	Y/Y	X/X	151/151	X/X	X/X	193/193	138/138	188/188	259/259	X/X	197/197	198/198	X/X	137/137	Y/Y	171/171	242/242	220/220	170/170	204/204	122/122	139/139	166/166	187/187	181/181
MOR10_334	178/178	Y/Y	183/183	X/X	X/X	153/153	X/X	Y/Y	193/193	135/135	188/190	259/259	X/X	197/197	190/190	Y/Y	NA	Y/Y	171/171	226/226	230/230	174/174	196/196	122/122	141/141	166/166	187/187	183/183
MOR10_335	188/188	Y/Y	185/185	Y/Y	X/X	155/155	X/X	X/X	193/193	NA	188/188	257/257	X/X	201/201	190/190	Y/Y	121/121	Y/Y	177/177	242/242	230/230	174/174	198/198	122/122	141/141	168/168	191/191	181/181
MOR10_336	188/198	Y/X	183/183	NA	X/X	151/151	X/X	X/X	193/193	NA	188/188	NA	X/X	NA	196/196	X/X	121/121	Y/Y	171/177	226/246	220/220	170/172	204/204	122/122	135/139	166/168	NA	181/181
MOR10_337	178/178	Y/Y	183/183	X/X	X/X	NA	X/X	Y/Y	NA	135/135	188/188	259/259	X/X	NA	190/190	Y/Y	121/121	Y/Y	171/171	226/226	230/230	174/174	196/204	122/122	141/141	166/166	187/187	183/183
MOR10_338	198/198	Y/Y	183/183	Y/Y	NA	151/151	X/X	X/X	199/199	NA	188/188	259/259	X/X	197/197	192/192	X/X	137/137	Y/Y	177/177	242/242	220/220	170/170	204/204	122/122	139/139	166/166	187/187	181/181
MOR10_339	170/170	Y/Y	NA	X/X	Y/Y	157/157	X/X	X/X	193/193	138/138	188/188	NA	X/X	197/197	198/198	X/X	121/121	Y/Y	152/152	238/238	220/220	172/172	204/204	152/152	139/139	166/166	191/191	181/181
MOR10_340	178/196	Y/Y	185/185	Y/Y	NA	155/155	X/X	X/X	NA	NA	188/188	259/259	X/X	201/201	198/198	X/X	119/119	X/X	171/171	242/246	228/232	176/176	204/204	122/122	141/141	166/166	164/164	NA
MOR10_341	198/198	Y/Y	187/187	X/X	X/X	155/155	X/X	X/X	193/193	138/138	188/188	259/259	X/X	197/197	192/192	X/X	137/137	Y/Y	177/177	246/246	230/230	170/170	200/200	122/122	139/139	166/166	187/187	181/181
MOR10_342	188/188	Y/Y	NA	NA	X/X	151/151	X/X	X/X	183/183	NA	188/188	NA	X/X	197/197	190/192	Y/X	NA	Y/Y	171/171	242/242	230/232	170/170	196/196	122/122	139/139	166/166	187/187	183/183
MOR10_343	188/188	Y/Y	NA	X/X	X/X	153/153	X/X	X/X	183/183	NA	190/190	259/259	X/X	201/201	192/192	Y/Y	NA	NA	171/171	242/242	228/228	176/176	196/196	152/152	139/139	166/166	187/187	NA
MOR10_344	178/178	Y/Y	NA	NA	X/X	151/151	X/X	NA	183/183	138/138	188/188	259/259	X/X	201/201	192/192	Y/Y	121/121	Y/X	171/171	242/242	220/228	176/176	196/196	122/152	139/139	166/166	187/187	181/181
MOR10_345	196/196	Y/Y	187/187	X/X	X/X	153/153	X/X	X/X	183/183	135/135	188/188	259/259	X/X	199/199	196/196	X/X	121/121	Y/Y	171/171	246/246	232/232	174/174	196/196	152/152	135/135	166/166	187/187	183/183
MOR10_346	178/178	Y/Y	185/185	X/X	X/X	153/153	X/X	Y/Y	193/193	NA	188/188	259/259	X/X	197/197	200/200	X/X	121/121	Y/Y	152/152	238/238	230/230	174/174	204/204	122/122	139/139	166/166	191/191	183/183
MOR10_347	178/178	Y/Y	183/187	X/X	X/X	153/153	X/X	X/X	193/193	138/138	188/188	259/259	X/X	195/195	194/194	X/X	127/137	Y/Y	177/177	236/236	230/230	170/172	194/194	122/122	135/139	166/166	187/187	181/181
MOR10_348	188/188	Y/Y	183/183	X/X	X/X	155/155	X/X	X/X	183/183	138/138	188/188	257/257	X/X	197/197	198/198	X/X	121/121	Y/Y	171/171	226/226	232/232	174/174	204/204	122/122	141/141	168/168	187/187	183/183
MOR10_349	188/188	Y/Y	183/183	X/X	X/X	151/151	X/X	NA	199/199	138/138	188/188	259/259	X/X	195/195	182/182	X/X	137/137	Y/Y	177/177	242/242	220/220	170/170	196/196	122/122	139/139	166/166	187/187	181/181
MOR10_350	188/188	Y/Y	185/185	X/X	X/X	155/155	X/X	X/X	193/193	138/138	190/190	NA	X/X	201/201	190/190	X/X	121/121	Y/Y	171/171	226/226	232/232	174/174	NA	122/122	141/141	168/168	187/187	181/181
MOR10_351	192/192	X/X	NA	X/X	X/X	151/151	X/X	X/X	193/193	135/135	188/188	257/257	X/X	197/197	192/192	X/X	121/121	Y/Y	171/171	236/236	220/220	174/174	196/196	122/152	139/139	172/172	187/187	181/181
MOR10_352	198/198	Y/Y	191/191	X/X	Y/Y	151/151	X/X	X/X	193/193	138/138	188/188	259/259	X/X	197/197	198/198	X/X	127/127	Y/Y	177/177	242/242	230/230	174/174	196/196	122/122	141/141	170/170	191/191	181/181
MOR10_353	188/188	Y/Y	185/185	X/X	X/X	157/157	X/X	NA	197/197	138/138	188/188	257/257	X/X	201/201	190/190	Y/Y	121/121	Y/Y	177/177	242/242	232/232	170/170	204/204	122/122	141/141	166/166	191/191	181/181
MOR10_354	188/188	Y/Y	183/183	Y/Y	X/X	151/151	X/X	X/X	183/183	138/138	188/188	259/259	X/X	197/197	198/198	X/X	137/137	NA	171/171	226/226	230/230	174/174	204/204	122/122	139/139	168/168	187/187	181/183
MOR10_355	188/188	Y/Y	183/183	Y/Y	X/X	151/151	X/X	X/X	199/199	NA	188/188	259/259	X/X	195/195	182/182	X/X	137/137	Y/Y	171/171	242/242	230/230	170/170	198/198	122/122	139/139	166/166	187/187	183/183
MOR10_356	192/192	Y/Y	187/187	X/X	X/X	157/157	X/X	X/X	193/193	138/138	190/190	NA	X/X	197/197	198/198	X/X	121/121	Y/Y	152/152	242/242	232/232	170/170	196/196	122/122	137/137	170/170	191/191	183/183
MOR10_357	178/178	Y/Y	183/183	X/X	X/X	151/151	X/X	X/X	193/193	NA	188/188	259/259	X/X	199/199	196/196	X/X	137/137	X/X	177/177	246/246	232/232	174/174	196/196	122/122	139/139	166/166	NA	181/181
MOR10_358	178/178	Y/Y	183/183	X/X	X/X	153/153	X/X	X/X	193/193	138/138	188/188	259/259	X/X	195/195	182/182	X/X	137/137	Y/Y	171/171	236/236	230/230	172/172	198/198	122/122	139/139	170/170	187/187	181/181
MOR10_359	198/198	Y/Y	NA	Y/Y	X/X	155/155	X/X	X/X	199/199	138/138	188/188	259/259	X/X	195/195	182/182	X/X	137/137	Y/Y	171/171	242/242	220/220	170/170	196/196	122/122	139/139	166/166	187/187	181/181
MOR10_360	188/188	Y/Y	185/185	X/X	X/X	155/155	X/X	X/X	183/183	138/138	188/188	259/259	X/X	201/201	190/190	X/X	121/121	Y/Y	177/177	226/226	230/230	170/170	204/204	122/122	141/141	166/166	187/187	183/183
MOR10_361	178/178	Y/Y	183/183	X/X	X/X	155/155	X/X	NA	193/193	135/135	188/188	259/259	X/X	201/201	190/190	Y/Y	121/121	Y/Y	171/171	242/242	220/220	174/174	204/204	152/152	139/139	170/170	191/191	181/181
MOR10_362	198/198	Y/Y	185/185	X/X	X/X	151/151	X/X	X/X	193/193	138/138	188/188	NA	X/X	199/199	196/196	X/X	127/127	X/X	177/177	246/246	232/232	170/170	204/204	122/122	135/135	166/166	191/191	181/181
MOR10_363	196/196	Y/Y	183/187	X/X	Y/Y	153/153	X/X	NA	193/193	138/138	190/190	259/259	X/X	199/199	196/196	X/X	121/121	Y/Y	171/171	242/242	232/232	174/174	196/196	152/152	139/139	166/166	187/187	181/183
MOR10_364	198/198	X/X	183/183	X/X	Y/Y	153/153	Y/Y	X/X	NA	138/138	190/190	259/259	X/X	195/195	182/182	X/X	121/137	Y/Y	171/171	242/242	220/220	170/170	196/196	122/122	139/139	166/166	187/187	181/181
MOR10_365	192/192	Y/Y	183/183	X/X	X/X	151/151	X/X	X/X	195/195	138/138	188/188	259/259	X/X	197/197	198/198	X/X	121/121	Y/Y	NA	242/242	220/220	174/174	198/198	122/122	137/137	166/166	187/187	181/181
MOR10_366	198/198	X/X	NA	X/X	X/X	151/151	X/X	X/X	199/199	138/138	188/188	259/259	X/X	197/197	192/192	X/X	137/137	X/X	171/171	242/242	220/220	170/170	196/196	122/122	139/139	166/166	187/187	183/183
MOR10_367	188/188	Y/Y	187/187	X/X	Y/Y	151/151	X/X	X/X	193/193	138/138	190/190	259/259	X/X	197/197	192/192	X/X	127/127	Y/Y	171/171	242/242	228/228	170/170	204/204	122/122	135/135	166/166	187/187	183/183
MOR10_368	188/188	Y/Y	183/183	Y/Y	X/X	NA	X/X	Y/Y	183/183	138/138	NA	259/259	X/X	197/197	198/198	Y/Y	NA	Y/Y	171/171	226/226	220/220	174/174	196/196	122/122	141/141	168/168	187/187	181/181
MOR10_369	198/198	Y/Y	185/185	X/X	X/X	151/151	X/X	X/X	199/199	NA	190/190	259/259	X/X	201/201	192/192	X/X	127/127	X/X	177/177	246/246	230/230	176/176	194/194	152/152	139/139	166/166	164/164	NA
MOR10_370	178/178	Y/Y	183/183	X/X	X/X	NA	X/X	X/X	199/199	NA	188/188	259/259	X/X	199/199	196/196	X/X	127/127	Y/Y	171/171	246/246	230/230	174/174	194/194	122/122	135/135	166/166	187/187	NA
MOR10_371	178/178	Y/Y	187/187	X/X	Y/Y	153/153	X/X	Y/Y	183/183	NA	188/188	259/259	X/X	201/201	190/190	X/X	127/127	X/X	171/171	246/246	232/232	174/174	NA	152/152	139/139	166/166	187/187	NA
MOR10_372	178/178	Y/Y	185/185	X/X	X/X	155/155	X/X	X/X	193/193	138/138	188/188	259/259	X/X	201/201	190/190	Y/Y	121/121	Y/Y	177/177	242/242	230/230	170/170	196/196	122/122	141/141	166/166	191/191	181/181
MOR10_373	188/188	Y/Y	187/187	Y/Y	X/X	155/155	X/X	X/X	193/193	NA	188/188	259/259	X/X	195/195	182/182	X/X	137/137	Y/Y	171/171	242/242	230/230	170/170	196/196	122/122	139/139	166/166	187/187	183/183
MOR10_374	188/188	Y/Y	181/181	Y/Y	X/X	155/155	X/X	X/X	193/193	138/138	188/188	257/257	X/X	201/201	190/190	Y/Y	121/121	Y/Y	177/177	242/242	230/230	170/170	196/196	122/122	141/141	166/166	191/191	181/181
MOR10_375	188/188	Y/Y	183/183	NA	X/X	157/157	X/X	X/X	193/193	138/138	188/190	259/259	X/X	201/201	190/190	Y/Y	121/121	Y/Y	171/171	226/226	230/230	170/170	198/198	122/122	141/141	168/168	187/187	183/183
MOR10_376	188/188	Y/Y	185/185	NA	X/X	157/157	X/X	X/X	193/193	138/138	188/188	259/259	X/X	201/201	190/190	Y/Y	121/121	Y/Y	177/177	226/226	232/232	174/174	194/194	122/122	141/141	166/166	193/193	183/183
MOR10_377	178/178	Y/Y	NA	X/X	X/X	153/153	X/X	X/X	183/183	NA	188/188	259/259	Y/Y	197/197	192/192	X/X	137/137	Y/Y	171/171	226/242	220/220	172/174	204/204	122/122	139/139	170/170	187/187	NA
MOR10_378	170/170	Y/Y	183/183	X/X	X/X	155/155	X/X	X/X	183/183	138/138	188/188	259/259	X/X	197/197	198/198	X/X	137/137	X/X	171/171	236/236	232/232	172/172	204/204	122/122	135/139	166/168	187/187	181/181
MOR10_379	178/178	Y/Y	185/185	X/X	X/X	155/155	X/X	X/X	183/183	138/138	NA	259/259	X/X	201/201	190/190	Y/Y	121/121	Y/Y	177/177	242/242	232/232	174/174	204/204	122/122	141/141	166/166	191/191	183/183
MOR10_380	170/170	Y/Y	183/183	X/X	Y/Y	157/157	X/X	X/X	193/193	138/138	188/188	259/259	X/X	197/197	192/192	X/X	137/137	Y/Y	171/171	NA	230/230	170/170	196/196	122/122	139/139	168/168	187/187	183/183
MOR10_381	170/170	Y/Y	183/183	X/X	Y/Y	157/157	X/X	NA	193/193	138/138	188/188	259/259	X/X	197/197	192/192	X/X	137/137	Y/Y	171/171	246/246	230/230	170/170	196/196	122/122	139/139	168/168	187/187	183/183
MOR10_382	198/198	Y/Y	185/185	NA	X/X	151/151	X/X	X/X	199/199	138/138	188/188	259/259	X/X	201/201	196/196	X/X	127/127	Y/X	177/177	238/238	230/230	170/170	198/198	152/152	135/135	166/166	187/187	NA
MOR10_383	188/188	Y/Y	185/185	NA	X/X	157/157	X/X	X/X	193/193	138/138	190/190	257/257	X/X	201/201	190/190	X/X	NA	Y/Y	177/177	242/242	232/232	170/170	204/204	152/152	141/141	166/166	164/164	181/181
MOR10_384	188/188	Y/Y	185/185	NA	X/X	NA	X/X	X/X	193/193	138/138	188/188	NA	X/X	NA	182/182	X/X	137/137	Y/Y	171/171	242/242	230/230	170/170	200/200	122/122	139/139	166/166	187/187	183/183
SOF03_001	NA	Y/Y	NA	Y/X	X/X	NA	X/X	X/X	NA	NA	NA	NA	X/X	NA	NA	X/X	NA	Y/Y	NA	NA	NA	NA	NA	NA	NA	NA	NA	NA
SOF03_002	NA	Y/Y	NA	Y/X	X/X	NA	Y/X	X/X	NA	NA	NA	NA	X/X	NA	NA	X/X	NA	Y/Y	NA	NA	NA	NA	NA	NA	NA	NA	NA	NA
SOF03_003	NA	Y/Y	NA	X/X	X/X	NA	X/X	X/X	NA	NA	NA	NA	X/X	NA	NA	Y/Y	NA	X/X	NA	NA	NA	NA	NA	NA	NA	NA	NA	NA
SOF03_004	NA	Y/Y	NA	X/X	Y/Y	NA	X/X	X/X	NA	NA	NA	NA	X/X	NA	NA	X/X	NA	Y/Y	NA	NA	NA	NA	NA	NA	NA	NA	NA	NA
SOF03_005	NA	Y/Y	NA	X/X	Y/Y	NA	X/X	X/X	NA	NA	NA	NA	Y/Y	NA	NA	X/X	NA	Y/Y	NA	NA	NA	NA	NA	NA	NA	NA	NA	NA
SOF03_006	NA	Y/Y	NA	Y/Y	X/X	NA	X/X	X/X	NA	NA	NA	NA	X/X	NA	NA	Y/Y	NA	Y/X	NA	NA	NA	NA	NA	NA	NA	NA	NA	NA
SOF03_007	NA	Y/Y	NA	Y/X	X/X	NA	X/X	X/X	NA	NA	NA	NA	X/X	NA	NA	X/X	NA	Y/Y	NA	NA	NA	NA	NA	NA	NA	NA	NA	NA
SOF03_008	NA	Y/Y	NA	X/X	X/X	NA	X/X	Y/Y	NA	NA	NA	NA	X/X	NA	NA	Y/Y	NA	Y/Y	NA	NA	NA	NA	NA	NA	NA	NA	NA	NA
SOF03_009	NA	Y/Y	NA	X/X	X/X	NA	X/X	X/X	NA	NA	NA	NA	X/X	NA	NA	X/X	NA	Y/Y	NA	NA	NA	NA	NA	NA	NA	NA	NA	NA
SOF03_010	NA	Y/Y	NA	X/X	Y/Y	NA	X/X	X/X	NA	NA	NA	NA	X/X	NA	NA	Y/Y	NA	Y/X	NA	NA	NA	NA	NA	NA	NA	NA	NA	NA
SOF03_011	NA	Y/Y	NA	X/X	X/X	NA	X/X	X/X	NA	NA	NA	NA	X/X	NA	NA	X/X	NA	Y/Y	NA	NA	NA	NA	NA	NA	NA	NA	NA	NA
SOF03_012	NA	Y/Y	NA	X/X	X/X	NA	X/X	X/X	NA	NA	NA	NA	X/X	NA	NA	Y/Y	NA	Y/Y	NA	NA	NA	NA	NA	NA	NA	NA	NA	NA
SOF03_013	NA	Y/Y	NA	Y/Y	X/X	NA	X/X	X/X	NA	NA	NA	NA	X/X	NA	NA	X/X	NA	Y/Y	NA	NA	NA	NA	NA	NA	NA	NA	NA	NA
SOF03_014	NA	Y/Y	NA	Y/Y	X/X	NA	X/X	X/X	NA	NA	NA	NA	X/X	NA	NA	X/X	NA	Y/Y	NA	NA	NA	NA	NA	NA	NA	NA	NA	NA
SOF03_015	NA	Y/Y	NA	Y/Y	X/X	NA	X/X	Y/Y	NA	NA	NA	NA	X/X	NA	NA	X/X	NA	Y/Y	NA	NA	NA	NA	NA	NA	NA	NA	NA	NA
SOF03_016	NA	Y/Y	NA	X/X	Y/X	NA	X/X	X/X	NA	NA	NA	NA	X/X	NA	NA	X/X	NA	Y/Y	NA	NA	NA	NA	NA	NA	NA	NA	NA	NA
SOF03_017	NA	Y/Y	NA	X/X	Y/X	NA	X/X	X/X	NA	NA	NA	NA	X/X	NA	NA	X/X	NA	Y/Y	NA	NA	NA	NA	NA	NA	NA	NA	NA	NA
SOF03_018	NA	Y/Y	NA	Y/Y	X/X	NA	X/X	X/X	NA	NA	NA	NA	X/X	NA	NA	X/X	NA	Y/Y	NA	NA	NA	NA	NA	NA	NA	NA	NA	NA
SOF03_019	NA	NA	NA	X/X	X/X	NA	X/X	X/X	NA	NA	NA	NA	X/X	NA	NA	Y/Y	NA	Y/Y	NA	NA	NA	NA	NA	NA	NA	NA	NA	NA
SOF03_020	NA	Y/Y	NA	X/X	Y/Y	NA	X/X	X/X	NA	NA	NA	NA	X/X	NA	NA	X/X	NA	Y/Y	NA	NA	NA	NA	NA	NA	NA	NA	NA	NA
SOF03_021	NA	Y/Y	NA	X/X	X/X	NA	X/X	X/X	NA	NA	NA	NA	X/X	NA	NA	X/X	NA	Y/Y	NA	NA	NA	NA	NA	NA	NA	NA	NA	NA
SOF03_022	NA	Y/Y	NA	X/X	Y/Y	NA	X/X	Y/Y	NA	NA	NA	NA	X/X	NA	NA	Y/Y	NA	Y/Y	NA	NA	NA	NA	NA	NA	NA	NA	NA	NA
SOF03_023	NA	Y/Y	NA	X/X	Y/Y	NA	Y/Y	X/X	NA	NA	NA	NA	Y/X	NA	NA	X/X	NA	Y/Y	NA	NA	NA	NA	NA	NA	NA	NA	NA	NA
SOF03_024	NA	Y/X	NA	Y/X	X/X	NA	X/X	X/X	NA	NA	NA	NA	X/X	NA	NA	X/X	NA	Y/Y	NA	NA	NA	NA	NA	NA	NA	NA	NA	NA
SOF03_025	NA	Y/Y	NA	X/X	X/X	NA	X/X	Y/Y	NA	NA	NA	NA	X/X	NA	NA	Y/X	NA	Y/Y	NA	NA	NA	NA	NA	NA	NA	NA	NA	NA
SOF03_026	NA	Y/Y	NA	X/X	X/X	NA	X/X	X/X	NA	NA	NA	NA	X/X	NA	NA	Y/Y	NA	X/X	NA	NA	NA	NA	NA	NA	NA	NA	NA	NA
SOF03_027	NA	Y/Y	NA	X/X	Y/X	NA	X/X	X/X	NA	NA	NA	NA	X/X	NA	NA	Y/Y	NA	Y/Y	NA	NA	NA	NA	NA	NA	NA	NA	NA	NA
SOF03_028	NA	Y/Y	NA	Y/X	X/X	NA	X/X	X/X	NA	NA	NA	NA	X/X	NA	NA	X/X	NA	Y/Y	NA	NA	NA	NA	NA	NA	NA	NA	NA	NA
SOF03_029	NA	Y/Y	NA	X/X	Y/Y	NA	X/X	X/X	NA	NA	NA	NA	X/X	NA	NA	Y/Y	NA	Y/Y	NA	NA	NA	NA	NA	NA	NA	NA	NA	NA
SOF03_030	NA	Y/Y	NA	X/X	X/X	NA	X/X	X/X	NA	NA	NA	NA	X/X	NA	NA	X/X	NA	Y/Y	NA	NA	NA	NA	NA	NA	NA	NA	NA	NA
SOF03_031	NA	Y/Y	NA	Y/Y	X/X	NA	X/X	Y/Y	NA	NA	NA	NA	X/X	NA	NA	X/X	NA	Y/Y	NA	NA	NA	NA	NA	NA	NA	NA	NA	NA
SOF03_032	NA	Y/Y	NA	Y/X	X/X	NA	X/X	Y/Y	NA	NA	NA	NA	X/X	NA	NA	Y/X	NA	Y/Y	NA	NA	NA	NA	NA	NA	NA	NA	NA	NA
SOF03_033	NA	Y/X	NA	X/X	Y/X	NA	X/X	X/X	NA	NA	NA	NA	X/X	NA	NA	X/X	NA	Y/Y	NA	NA	NA	NA	NA	NA	NA	NA	NA	NA
SOF03_034	NA	Y/Y	NA	Y/Y	X/X	NA	X/X	X/X	NA	NA	NA	NA	X/X	NA	NA	X/X	NA	Y/Y	NA	NA	NA	NA	NA	NA	NA	NA	NA	NA
SOF03_035	NA	Y/X	NA	X/X	X/X	NA	X/X	X/X	NA	NA	NA	NA	X/X	NA	NA	X/X	NA	Y/Y	NA	NA	NA	NA	NA	NA	NA	NA	NA	NA
SOF03_036	NA	X/X	NA	X/X	X/X	NA	Y/Y	X/X	NA	NA	NA	NA	Y/Y	NA	NA	X/X	NA	Y/Y	NA	NA	NA	NA	NA	NA	NA	NA	NA	NA
SOF03_037	NA	Y/Y	NA	X/X	X/X	NA	X/X	Y/X	NA	NA	NA	NA	X/X	NA	NA	X/X	NA	Y/Y	NA	NA	NA	NA	NA	NA	NA	NA	NA	NA
SOF03_038	NA	Y/Y	NA	X/X	Y/Y	NA	X/X	Y/Y	NA	NA	NA	NA	Y/Y	NA	NA	X/X	NA	Y/Y	NA	NA	NA	NA	NA	NA	NA	NA	NA	NA
SOF03_039	NA	Y/Y	NA	X/X	Y/X	NA	X/X	Y/Y	NA	NA	NA	NA	X/X	NA	NA	Y/Y	NA	Y/X	NA	NA	NA	NA	NA	NA	NA	NA	NA	NA
SOF03_040	NA	Y/Y	NA	X/X	Y/X	NA	X/X	X/X	NA	NA	NA	NA	Y/Y	NA	NA	X/X	NA	Y/Y	NA	NA	NA	NA	NA	NA	NA	NA	NA	NA
SOF03_041	NA	Y/Y	NA	X/X	NA	NA	X/X	X/X	NA	NA	NA	NA	X/X	NA	NA	Y/Y	NA	Y/Y	NA	NA	NA	NA	NA	NA	NA	NA	NA	NA
SOF03_042	NA	Y/Y	NA	X/X	X/X	NA	X/X	X/X	NA	NA	NA	NA	X/X	NA	NA	X/X	NA	Y/X	NA	NA	NA	NA	NA	NA	NA	NA	NA	NA
SOF03_043	NA	Y/Y	NA	X/X	X/X	NA	X/X	X/X	NA	NA	NA	NA	X/X	NA	NA	X/X	NA	X/X	NA	NA	NA	NA	NA	NA	NA	NA	NA	NA
SOF03_044	NA	Y/Y	NA	X/X	X/X	NA	X/X	Y/Y	NA	NA	NA	NA	X/X	NA	NA	X/X	NA	Y/Y	NA	NA	NA	NA	NA	NA	NA	NA	NA	NA
SOF03_045	NA	Y/Y	NA	X/X	X/X	NA	X/X	Y/X	NA	NA	NA	NA	X/X	NA	NA	Y/Y	NA	Y/Y	NA	NA	NA	NA	NA	NA	NA	NA	NA	NA
SOF03_046	NA	Y/Y	NA	X/X	X/X	NA	X/X	X/X	NA	NA	NA	NA	X/X	NA	NA	X/X	NA	Y/Y	NA	NA	NA	NA	NA	NA	NA	NA	NA	NA
SOF03_047	NA	Y/Y	NA	Y/Y	X/X	NA	X/X	X/X	NA	NA	NA	NA	X/X	NA	NA	Y/Y	NA	Y/X	NA	NA	NA	NA	NA	NA	NA	NA	NA	NA
SOF03_048	NA	Y/Y	NA	Y/Y	X/X	NA	X/X	X/X	NA	NA	NA	NA	X/X	NA	NA	X/X	NA	Y/Y	NA	NA	NA	NA	NA	NA	NA	NA	NA	NA
SOF03_049	NA	Y/Y	NA	X/X	NA	NA	X/X	X/X	NA	NA	NA	NA	X/X	NA	NA	Y/Y	NA	X/X	NA	NA	NA	NA	NA	NA	NA	NA	NA	NA
SOF03_050	NA	Y/Y	NA	Y/Y	Y/X	NA	X/X	X/X	NA	NA	NA	NA	X/X	NA	NA	X/X	NA	X/X	NA	NA	NA	NA	NA	NA	NA	NA	NA	NA
SOF03_051	NA	Y/Y	NA	Y/Y	X/X	NA	X/X	Y/Y	NA	NA	NA	NA	X/X	NA	NA	Y/Y	NA	Y/Y	NA	NA	NA	NA	NA	NA	NA	NA	NA	NA
SOF03_052	NA	Y/Y	NA	Y/Y	X/X	NA	X/X	Y/X	NA	NA	NA	NA	X/X	NA	NA	X/X	NA	Y/Y	NA	NA	NA	NA	NA	NA	NA	NA	NA	NA
SOF03_053	NA	Y/Y	NA	X/X	X/X	NA	X/X	Y/X	NA	NA	NA	NA	X/X	NA	NA	X/X	NA	Y/Y	NA	NA	NA	NA	NA	NA	NA	NA	NA	NA
SOF03_054	NA	Y/Y	NA	X/X	X/X	NA	X/X	X/X	NA	NA	NA	NA	X/X	NA	NA	Y/Y	NA	Y/Y	NA	NA	NA	NA	NA	NA	NA	NA	NA	NA
SOF03_055	NA	Y/Y	NA	X/X	NA	NA	X/X	Y/Y	NA	NA	NA	NA	X/X	NA	NA	X/X	NA	X/X	NA	NA	NA	NA	NA	NA	NA	NA	NA	NA
SOF03_056	NA	X/X	NA	X/X	X/X	NA	X/X	X/X	NA	NA	NA	NA	X/X	NA	NA	X/X	NA	Y/Y	NA	NA	NA	NA	NA	NA	NA	NA	NA	NA
SOF03_057	NA	X/X	NA	X/X	Y/Y	NA	X/X	X/X	NA	NA	NA	NA	X/X	NA	NA	X/X	NA	Y/Y	NA	NA	NA	NA	NA	NA	NA	NA	NA	NA
SOF03_058	NA	Y/Y	NA	X/X	Y/X	NA	X/X	X/X	NA	NA	NA	NA	X/X	NA	NA	Y/X	NA	X/X	NA	NA	NA	NA	NA	NA	NA	NA	NA	NA
SOF03_059	NA	X/X	NA	X/X	Y/X	NA	X/X	X/X	NA	NA	NA	NA	X/X	NA	NA	X/X	NA	Y/Y	NA	NA	NA	NA	NA	NA	NA	NA	NA	NA
SOF03_060	NA	Y/Y	NA	X/X	X/X	NA	X/X	X/X	NA	NA	NA	NA	X/X	NA	NA	Y/Y	NA	Y/Y	NA	NA	NA	NA	NA	NA	NA	NA	NA	NA
SOF03_061	NA	X/X	NA	X/X	X/X	NA	X/X	X/X	NA	NA	NA	NA	X/X	NA	NA	X/X	NA	Y/Y	NA	NA	NA	NA	NA	NA	NA	NA	NA	NA
SOF03_062	NA	Y/Y	NA	Y/X	Y/Y	NA	X/X	X/X	NA	NA	NA	NA	X/X	NA	NA	Y/Y	NA	Y/Y	NA	NA	NA	NA	NA	NA	NA	NA	NA	NA
SOF03_063	NA	Y/Y	NA	X/X	Y/Y	NA	X/X	X/X	NA	NA	NA	NA	X/X	NA	NA	X/X	NA	Y/Y	NA	NA	NA	NA	NA	NA	NA	NA	NA	NA
SOF03_064	NA	Y/Y	NA	X/X	X/X	NA	X/X	X/X	NA	NA	NA	NA	X/X	NA	NA	X/X	NA	Y/Y	NA	NA	NA	NA	NA	NA	NA	NA	NA	NA
SOF03_065	NA	Y/Y	NA	Y/X	Y/Y	NA	X/X	X/X	NA	NA	NA	NA	X/X	NA	NA	Y/X	NA	Y/Y	NA	NA	NA	NA	NA	NA	NA	NA	NA	NA
SOF03_066	NA	Y/Y	NA	X/X	Y/Y	NA	X/X	X/X	NA	NA	NA	NA	Y/X	NA	NA	X/X	NA	Y/Y	NA	NA	NA	NA	NA	NA	NA	NA	NA	NA
SOF03_067	NA	Y/Y	NA	X/X	Y/Y	NA	X/X	X/X	NA	NA	NA	NA	Y/Y	NA	NA	Y/X	NA	Y/Y	NA	NA	NA	NA	NA	NA	NA	NA	NA	NA
SOF03_068	NA	Y/Y	NA	X/X	X/X	NA	X/X	X/X	NA	NA	NA	NA	X/X	NA	NA	Y/Y	NA	Y/Y	NA	NA	NA	NA	NA	NA	NA	NA	NA	NA
SOF03_069	NA	Y/Y	NA	X/X	Y/Y	NA	X/X	X/X	NA	NA	NA	NA	X/X	NA	NA	Y/Y	NA	Y/Y	NA	NA	NA	NA	NA	NA	NA	NA	NA	NA
SOF03_070	NA	Y/Y	NA	X/X	X/X	NA	X/X	NA	NA	NA	NA	NA	X/X	NA	NA	Y/X	NA	Y/X	NA	NA	NA	NA	NA	NA	NA	NA	NA	NA
SOF03_071	NA	Y/Y	NA	Y/Y	X/X	NA	X/X	X/X	NA	NA	NA	NA	X/X	NA	NA	Y/Y	NA	Y/Y	NA	NA	NA	NA	NA	NA	NA	NA	NA	NA
SOF03_072	NA	Y/Y	NA	X/X	X/X	NA	X/X	X/X	NA	NA	NA	NA	X/X	NA	NA	X/X	NA	Y/Y	NA	NA	NA	NA	NA	NA	NA	NA	NA	NA
SOF03_073	NA	Y/Y	NA	X/X	X/X	NA	X/X	X/X	NA	NA	NA	NA	X/X	NA	NA	Y/Y	NA	Y/Y	NA	NA	NA	NA	NA	NA	NA	NA	NA	NA
SOF03_074	NA	Y/Y	NA	X/X	NA	NA	X/X	X/X	NA	NA	NA	NA	X/X	NA	NA	X/X	NA	Y/X	NA	NA	NA	NA	NA	NA	NA	NA	NA	NA
SOF03_075	NA	Y/Y	NA	X/X	X/X	NA	X/X	X/X	NA	NA	NA	NA	X/X	NA	NA	X/X	NA	Y/Y	NA	NA	NA	NA	NA	NA	NA	NA	NA	NA
SOF03_076	NA	Y/Y	NA	X/X	X/X	NA	X/X	X/X	NA	NA	NA	NA	X/X	NA	NA	Y/Y	NA	Y/Y	NA	NA	NA	NA	NA	NA	NA	NA	NA	NA
SOF03_077	NA	Y/Y	NA	Y/X	X/X	NA	X/X	X/X	NA	NA	NA	NA	X/X	NA	NA	X/X	NA	Y/Y	NA	NA	NA	NA	NA	NA	NA	NA	NA	NA
SOF03_078	NA	Y/Y	NA	Y/Y	X/X	NA	X/X	X/X	NA	NA	NA	NA	X/X	NA	NA	X/X	NA	Y/Y	NA	NA	NA	NA	NA	NA	NA	NA	NA	NA
SOF03_079	NA	X/X	NA	X/X	Y/Y	NA	X/X	X/X	NA	NA	NA	NA	Y/Y	NA	NA	Y/Y	NA	Y/Y	NA	NA	NA	NA	NA	NA	NA	NA	NA	NA
SOF03_080	NA	Y/Y	NA	X/X	X/X	NA	Y/Y	X/X	NA	NA	NA	NA	X/X	NA	NA	X/X	NA	Y/Y	NA	NA	NA	NA	NA	NA	NA	NA	NA	NA
SOF03_081	NA	Y/Y	NA	X/X	X/X	NA	X/X	X/X	NA	NA	NA	NA	X/X	NA	NA	Y/Y	NA	X/X	NA	NA	NA	NA	NA	NA	NA	NA	NA	NA
SOF03_082	NA	Y/Y	NA	Y/Y	X/X	NA	X/X	X/X	NA	NA	NA	NA	X/X	NA	NA	X/X	NA	Y/Y	NA	NA	NA	NA	NA	NA	NA	NA	NA	NA
SOF03_083	NA	X/X	NA	X/X	X/X	NA	Y/Y	X/X	NA	NA	NA	NA	X/X	NA	NA	Y/X	NA	Y/Y	NA	NA	NA	NA	NA	NA	NA	NA	NA	NA
SOF03_084	NA	NA	NA	X/X	X/X	NA	X/X	X/X	NA	NA	NA	NA	X/X	NA	NA	X/X	NA	X/X	NA	NA	NA	NA	NA	NA	NA	NA	NA	NA
SOF03_085	NA	Y/Y	NA	X/X	Y/Y	NA	X/X	X/X	NA	NA	NA	NA	Y/X	NA	NA	X/X	NA	Y/Y	NA	NA	NA	NA	NA	NA	NA	NA	NA	NA
SOF03_086	NA	Y/Y	NA	X/X	X/X	NA	X/X	X/X	NA	NA	NA	NA	X/X	NA	NA	X/X	NA	Y/Y	NA	NA	NA	NA	NA	NA	NA	NA	NA	NA
SOF03_087	NA	Y/Y	NA	NA	X/X	NA	X/X	X/X	NA	NA	NA	NA	X/X	NA	NA	NA	NA	Y/Y	NA	NA	NA	NA	NA	NA	NA	NA	NA	NA
SOF03_088	NA	Y/Y	NA	X/X	X/X	NA	X/X	Y/Y	NA	NA	NA	NA	X/X	NA	NA	Y/Y	NA	Y/Y	NA	NA	NA	NA	NA	NA	NA	NA	NA	NA
SOF03_089	NA	Y/Y	NA	X/X	X/X	NA	X/X	Y/X	NA	NA	NA	NA	X/X	NA	NA	Y/X	NA	X/X	NA	NA	NA	NA	NA	NA	NA	NA	NA	NA
SOF03_090	NA	Y/Y	NA	X/X	X/X	NA	X/X	NA	NA	NA	NA	NA	X/X	NA	NA	X/X	NA	X/X	NA	NA	NA	NA	NA	NA	NA	NA	NA	NA
SOF03_091	NA	Y/Y	NA	X/X	X/X	NA	X/X	Y/Y	NA	NA	NA	NA	X/X	NA	NA	X/X	NA	Y/Y	NA	NA	NA	NA	NA	NA	NA	NA	NA	NA
SOF03_092	NA	Y/Y	NA	Y/Y	X/X	NA	X/X	X/X	NA	NA	NA	NA	X/X	NA	NA	X/X	NA	Y/Y	NA	NA	NA	NA	NA	NA	NA	NA	NA	NA
SOF03_093	NA	Y/Y	NA	X/X	Y/Y	NA	Y/Y	X/X	NA	NA	NA	NA	X/X	NA	NA	X/X	NA	Y/Y	NA	NA	NA	NA	NA	NA	NA	NA	NA	NA
SOF03_094	NA	Y/Y	NA	X/X	X/X	NA	X/X	Y/Y	NA	NA	NA	NA	X/X	NA	NA	Y/Y	NA	Y/Y	NA	NA	NA	NA	NA	NA	NA	NA	NA	NA
SOF03_095	NA	X/X	NA	X/X	X/X	NA	Y/Y	NA	NA	NA	NA	NA	X/X	NA	NA	X/X	NA	Y/Y	NA	NA	NA	NA	NA	NA	NA	NA	NA	NA
SOF03_096	NA	Y/Y	NA	Y/X	Y/X	NA	Y/Y	X/X	NA	NA	NA	NA	X/X	NA	NA	X/X	NA	Y/Y	NA	NA	NA	NA	NA	NA	NA	NA	NA	NA
SOF06_001	188/198	Y/Y	187/187	X/X	NA	155/155	X/X	X/X	NA	NA	188/188	259/259	X/X	195/195	182/198	X/X	NA	Y/Y	177/177	242/242	230/230	170/170	196/196	NA	NA	NA	NA	NA
SOF06_002	188/188	Y/Y	183/183	X/X	X/X	151/151	X/X	Y/X	195/195	138/138	188/188	259/259	X/X	201/201	192/192	X/X	NA	Y/Y	171/171	242/242	220/220	174/174	204/204	122/122	139/139	170/170	191/191	181/181
SOF06_003	198/198	Y/Y	185/185	X/X	X/X	157/157	Y/Y	X/X	183/193	138/138	188/188	257/259	X/X	201/201	196/196	Y/Y	NA	Y/Y	171/171	242/242	232/232	172/172	206/206	122/122	139/139	172/172	187/187	183/183
SOF06_004	192/192	Y/Y	NA	X/X	Y/Y	153/153	X/X	X/X	183/183	NA	NA	259/259	X/X	201/201	194/194	Y/Y	NA	X/X	167/167	246/246	230/230	174/174	NA	152/152	137/137	170/170	164/164	NA
SOF06_005	188/188	X/X	183/183	Y/Y	X/X	151/151	NA	X/X	183/183	138/138	188/188	259/259	X/X	197/201	198/198	X/X	NA	Y/Y	171/171	226/226	230/230	172/172	196/204	122/122	141/141	166/166	187/187	181/181
SOF06_006	170/170	Y/Y	183/183	X/X	Y/Y	157/157	X/X	Y/X	193/193	135/138	188/188	259/259	X/X	197/201	194/194	Y/Y	NA	Y/Y	171/171	238/238	NA	170/170	206/206	122/122	139/139	170/166	187/187	183/183
SOF06_007	198/198	X/X	183/183	Y/Y	NA	151/151	X/X	X/X	193/193	138/138	188/188	259/259	X/X	197/197	192/192	X/X	NA	NA	171/171	246/246	NA	170/170	198/198	122/122	139/139	166/166	187/187	181/181
SOF06_008	188/188	X/X	183/183	X/X	X/X	151/151	X/X	X/X	193/193	138/138	188/188	257/259	X/X	197/201	192/192	X/X	NA	Y/Y	171/171	242/242	NA	172/172	204/204	122/122	139/139	166/166	187/187	181/181
SOF06_009	170/198	Y/Y	183/183	X/X	X/X	151/157	X/X	X/X	193/193	138/138	188/188	259/259	X/X	197/199	200/200	X/X	127/127	NA	171/171	246/246	220/220	174/174	196/196	NA	139/139	172/166	187/187	181/181
SOF06_010	178/178	Y/Y	183/183	Y/Y	X/X	153/153	X/X	X/X	183/183	138/138	188/188	259/259	X/X	197/197	198/198	X/X	119/119	X/X	171/171	NA	230/230	174/174	204/204	122/122	139/139	170/166	187/187	181/181
SOF06_011	196/196	Y/Y	185/185	X/X	X/X	153/153	X/X	X/X	183/183	138/138	190/190	259/259	X/X	197/197	198/198	X/X	121/121	Y/Y	171/171	246/246	228/228	174/174	204/204	122/122	139/139	166/166	164/164	181/181
SOF06_012	188/188	Y/Y	187/187	X/X	NA	157/157	X/X	X/X	183/183	138/138	188/188	255/255	X/X	199/199	190/190	Y/Y	121/121	NA	171/171	246/246	232/232	170/170	196/196	152/152	141/141	166/166	191/191	177/177
SOF06_013	192/192	Y/Y	183/183	X/X	Y/Y	151/151	X/X	X/X	193/193	138/138	190/190	261/261	Y/Y	197/197	192/192	X/X	137/137	Y/Y	152/152	242/242	230/230	170/170	204/204	122/122	137/137	170/170	191/191	183/183
SOF06_014	188/188	Y/Y	183/183	Y/Y	NA	151/151	X/X	X/X	183/193	138/138	188/188	259/259	X/X	197/197	192/198	X/X	121/121	Y/Y	171/171	226/242	230/230	174/174	204/204	122/122	139/139	170/166	187/187	183/183
SOF06_015	198/198	NA	185/185	X/X	NA	159/159	Y/Y	X/X	183/183	138/138	188/188	257/257	X/X	197/201	194/194	X/X	100/100	Y/Y	179/179	226/226	230/230	172/172	204/204	152/152	141/141	168/168	187/187	183/183
SOF06_016	188/188	Y/Y	183/183	X/X	X/X	151/151	X/X	X/X	193/193	138/138	188/188	259/259	X/X	197/197	192/192	X/X	137/137	Y/Y	152/152	242/242	NA	NA	204/204	152/152	139/139	168/168	191/191	183/183
SOF06_017	170/170	Y/Y	183/183	X/X	Y/Y	151/151	NA	X/X	193/193	138/138	188/188	261/261	Y/Y	197/197	200/200	X/X	137/137	Y/Y	152/152	238/238	230/230	170/170	200/200	122/122	139/139	166/166	191/191	183/183
SOF06_018	178/178	Y/Y	183/183	Y/Y	X/X	151/151	NA	X/X	183/183	138/138	188/188	259/259	X/X	197/197	192/198	X/X	121/137	Y/Y	171/171	242/242	220/220	170/170	194/194	NA	NA	170/166	187/187	181/181
SOF06_019	NA	Y/Y	183/183	X/X	X/X	153/153	X/X	Y/Y	195/195	138/138	188/188	259/259	X/X	201/201	190/190	Y/Y	121/121	Y/Y	171/171	242/242	232/232	174/174	200/200	152/152	139/139	170/170	NA	181/181
SOF06_020	NA	Y/Y	181/181	X/X	X/X	159/159	Y/X	X/X	183/199	NA	188/188	257/257	X/X	201/201	192/192	X/X	119/137	Y/Y	179/179	226/226	230/230	172/172	NA	152/152	141/141	168/172	187/187	NA
SOF06_021	192/192	Y/Y	185/185	X/X	X/X	157/157	X/X	X/X	197/197	138/138	188/188	259/259	X/X	197/197	190/190	Y/Y	121/121	Y/Y	171/171	246/246	230/230	170/170	196/196	122/122	139/139	166/166	191/191	183/183
SOF06_022	178/178	Y/Y	187/187	Y/Y	X/X	155/155	X/X	X/X	183/183	135/135	188/188	257/257	X/X	197/197	198/198	X/X	121/121	Y/Y	171/171	226/226	232/232	174/174	204/204	122/122	141/141	170/168	187/187	NA
SOF06_023	178/178	Y/Y	183/183	X/X	X/X	153/153	X/X	Y/Y	193/193	135/135	188/188	257/259	X/X	201/201	190/190	Y/Y	121/121	Y/Y	171/171	242/242	232/232	174/174	196/196	122/122	139/139	166/166	187/187	183/183
SOF06_024	188/188	Y/Y	191/191	X/X	X/X	153/153	X/X	X/X	193/193	138/138	190/190	257/257	X/X	197/197	198/198	X/X	121/121	Y/Y	152/152	236/236	230/230	170/170	196/196	122/122	141/141	166/166	191/191	181/181
SOF06_025	188/188	Y/Y	185/185	X/X	X/X	157/157	X/X	X/X	193/193	138/138	188/188	257/257	X/X	201/201	190/198	Y/Y	121/121	Y/Y	152/177	242/242	230/232	NA	196/196	122/122	141/141	166/166	191/191	183/183
SOF06_026	178/178	Y/Y	183/183	X/X	X/X	155/155	X/X	X/X	193/193	138/138	188/188	259/259	X/X	197/197	192/192	X/X	121/121	Y/Y	171/171	226/226	220/220	170/170	204/204	122/122	141/141	170/168	187/187	183/183
SOF06_027	NA	Y/Y	183/183	X/X	X/X	153/153	X/X	X/X	199/199	138/138	188/188	257/257	X/X	199/199	196/196	X/X	121/121	X/X	177/177	246/246	230/230	174/174	198/198	NA	139/139	170/172	187/187	181/181
SOF06_028	188/198	Y/Y	183/183	NA	X/X	155/155	X/X	X/X	193/199	138/138	188/188	257/259	X/X	195/195	182/182	X/X	121/137	Y/Y	152/177	236/246	230/230	170/170	194/194	122/122	139/139	166/166	187/187	181/181
SOF06_029	192/192	Y/Y	183/183	X/X	X/X	153/153	X/X	X/X	195/195	138/138	188/188	259/259	X/X	199/199	190/190	Y/Y	121/121	Y/Y	171/171	242/242	232/232	170/170	202/202	122/122	139/139	170/170	187/187	175/175
SOF06_030	188/188	Y/Y	183/183	X/X	NA	151/151	X/X	X/X	193/193	138/138	188/188	259/259	X/X	197/197	192/192	X/X	137/137	Y/Y	171/171	NA	220/230	170/170	200/200	152/152	139/139	168/168	191/191	181/181
SOF06_031	188/192	Y/Y	183/183	X/X	X/X	157/157	X/X	X/X	193/193	138/138	188/188	259/259	X/X	197/201	192/200	X/X	127/127	Y/Y	152/171	242/242	220/232	170/170	196/196	122/122	139/139	166/166	187/187	175/181
SOF06_032	196/196	Y/Y	187/187	X/X	NA	153/153	X/X	X/X	193/193	135/135	188/188	257/257	X/X	195/195	NA	X/X	100/121	NA	NA	242/242	228/228	174/174	204/204	152/152	139/139	170/172	191/191	183/183
SOF06_033	188/198	Y/Y	183/183	X/X	X/X	151/151	X/X	X/X	NA	135/138	188/188	259/259	X/X	197/197	192/192	X/X	137/137	Y/Y	171/171	242/242	230/230	NA	204/204	122/122	135/139	172/166	187/187	181/181
SOF06_034	188/188	Y/Y	183/183	X/X	Y/X	153/153	X/X	X/X	193/193	138/138	188/188	259/259	X/X	201/201	192/192	X/X	137/137	Y/Y	171/171	242/242	220/220	172/172	196/196	122/122	139/139	166/166	187/187	175/183
SOF06_035	NA	Y/Y	NA	X/X	X/X	153/153	X/X	X/X	193/193	138/138	188/188	257/257	X/X	197/197	194/194	Y/Y	121/121	X/X	NA	242/242	232/232	174/174	206/206	152/152	NA	NA	191/191	183/183
SOF06_036	NA	Y/Y	185/185	X/X	X/X	NA	Y/X	X/X	183/193	138/138	NA	257/257	X/X	201/201	194/194	X/X	100/137	Y/Y	179/179	226/226	230/230	172/172	204/204	NA	141/141	168/168	187/187	183/183
SOF06_037	198/198	Y/Y	183/183	X/X	X/X	151/151	X/X	X/X	195/195	135/135	188/188	259/259	X/X	199/199	NA	Y/Y	127/137	NA	171/177	242/242	220/220	174/174	NA	122/152	139/139	172/166	NA	181/181
SOF06_038	178/178	Y/Y	187/187	X/X	X/X	153/153	X/X	X/X	193/193	135/135	188/188	257/257	X/X	197/197	194/194	Y/Y	121/121	Y/Y	171/171	242/242	232/232	174/174	206/206	122/122	139/139	170/172	187/187	183/183
SOF06_039	184/184	Y/X	187/187	X/X	X/X	155/155	X/X	X/X	199/199	138/138	188/188	259/259	X/X	195/195	198/198	Y/Y	137/137	Y/Y	171/171	226/226	230/230	174/174	NA	122/122	141/141	170/168	187/187	181/181
SOF06_040	188/188	Y/Y	185/185	X/X	X/X	157/157	X/X	X/X	193/193	138/138	188/188	261/261	X/X	201/201	190/190	X/X	121/137	Y/Y	152/152	242/242	232/232	170/170	200/200	152/152	141/141	168/168	191/191	181/181
SOF06_041	192/192	Y/Y	187/187	X/X	Y/X	157/157	Y/Y	X/X	183/183	138/138	188/188	259/259	X/X	197/201	190/196	X/X	NA	Y/Y	165/165	238/238	230/230	170/170	196/196	122/122	NA	166/174	191/191	183/183
SOF06_042	188/188	Y/Y	187/187	X/X	X/X	153/153	X/X	X/X	193/193	138/138	188/188	257/257	X/X	199/199	196/196	X/X	127/127	Y/Y	171/171	246/246	228/228	NA	196/196	152/152	135/135	166/166	187/187	183/183
SOF06_043	178/178	Y/Y	183/183	X/X	Y/Y	151/151	X/X	Y/Y	183/183	135/135	188/188	259/259	X/X	199/199	196/196	X/X	121/121	X/X	171/171	246/246	232/232	172/172	NA	122/122	135/135	166/166	187/187	183/183
SOF06_044	188/188	Y/Y	183/183	X/X	X/X	151/151	X/X	X/X	193/193	138/138	188/188	257/259	X/X	197/197	198/198	X/X	137/137	Y/Y	171/171	242/242	230/230	170/170	206/206	122/122	139/139	166/166	NA	181/181
SOF06_045	178/178	Y/Y	187/187	X/X	NA	153/157	X/X	X/X	183/193	138/138	188/188	259/259	X/X	197/197	194/194	Y/Y	121/121	NA	171/171	226/226	230/230	174/174	204/204	122/122	141/141	170/168	187/187	181/181
SOF06_046	NA	Y/Y	183/183	X/X	X/X	155/155	X/X	X/X	193/193	135/135	188/188	259/259	X/X	197/197	198/198	Y/Y	121/121	Y/Y	171/171	226/226	230/230	174/174	204/204	122/122	139/139	166/166	187/187	183/183
SOF06_047	178/178	Y/Y	183/183	Y/Y	X/X	155/155	X/X	X/X	193/193	135/135	188/188	259/259	X/X	197/197	190/190	X/X	121/121	Y/Y	171/171	226/226	232/232	174/174	204/204	122/122	141/141	170/168	187/187	183/183
SOF06_048	184/184	Y/Y	187/187	X/X	X/X	153/153	X/X	X/X	199/199	138/138	188/188	257/257	X/X	197/197	198/198	X/X	137/137	Y/Y	152/152	238/238	228/228	172/172	202/202	122/122	139/139	166/166	187/187	181/181
SOF06_049	170/170	Y/Y	185/185	X/X	X/X	157/157	X/X	X/X	193/193	138/138	188/188	257/257	X/X	201/201	190/190	X/X	121/121	Y/Y	152/152	242/242	230/230	172/172	196/200	122/152	141/141	166/166	NA	183/183
SOF06_050	188/188	Y/Y	181/181	X/X	X/X	157/157	X/X	NA	183/193	138/138	188/188	257/257	X/X	197/197	198/198	X/X	121/121	Y/Y	171/171	226/226	230/230	174/174	204/204	122/122	141/141	170/166	187/187	181/181
SOF06_051	NA	Y/Y	185/185	X/X	X/X	153/153	X/X	Y/Y	193/193	138/138	188/188	NA	X/X	199/199	192/192	X/X	137/137	Y/Y	171/171	242/242	220/220	172/172	196/196	122/122	139/139	166/166	187/187	175/175
SOF06_052	188/188	Y/Y	183/183	X/X	X/X	151/151	X/X	X/X	199/199	NA	NA	259/259	Y/Y	197/197	196/196	X/X	137/137	Y/Y	171/171	242/242	230/230	170/170	204/204	122/122	139/139	172/166	187/187	NA
SOF06_053	178/198	Y/Y	187/187	X/X	X/X	155/155	X/X	X/X	199/199	138/138	188/188	259/259	X/X	195/195	192/192	X/X	137/137	NA	152/152	226/226	230/230	172/172	196/196	122/152	141/141	172/172	187/187	181/181
SOF06_054	192/192	X/X	183/183	NA	Y/Y	151/151	X/X	X/X	195/195	138/138	190/190	259/259	X/X	197/197	192/192	X/X	121/137	Y/Y	152/152	242/242	230/230	170/170	200/200	152/152	139/139	166/166	191/191	181/181
SOF06_055	198/198	Y/Y	183/183	X/X	X/X	155/155	X/X	X/X	199/199	138/138	188/188	259/259	X/X	197/197	192/192	X/X	137/137	Y/Y	171/171	246/246	230/230	170/170	204/204	122/122	139/139	170/166	187/187	183/183
SOF06_056	178/178	Y/Y	183/183	X/X	X/X	155/155	X/X	X/X	195/195	138/138	190/190	259/259	X/X	201/201	190/190	Y/Y	137/137	Y/Y	171/171	242/242	228/228	170/170	NA	152/152	139/139	170/170	187/187	181/181
SOF06_057	192/192	Y/Y	181/181	X/X	X/X	157/157	X/X	X/X	193/193	138/138	188/188	255/255	X/X	197/197	198/198	X/X	121/121	Y/Y	177/177	242/242	228/228	170/170	204/204	122/122	139/139	166/166	191/191	183/183
SOF06_058	188/188	Y/Y	185/185	X/X	X/X	157/157	X/X	X/X	193/193	138/138	188/188	257/257	X/X	201/201	190/190	Y/Y	119/119	Y/Y	177/177	242/242	NA	170/170	196/196	122/122	141/141	166/166	191/191	183/183
SOF06_059	198/198	Y/Y	183/183	X/X	X/X	151/151	X/X	X/X	193/193	138/138	188/188	259/259	X/X	199/199	196/196	X/X	127/127	Y/Y	171/171	242/242	220/220	172/172	196/196	122/122	139/139	166/166	187/187	181/181
SOF06_060	188/188	Y/Y	185/185	X/X	X/X	157/157	Y/Y	X/X	193/193	138/138	188/188	257/257	X/X	197/201	190/194	X/X	121/121	Y/Y	177/177	238/238	232/232	170/170	NA	152/152	141/141	166/166	NA	183/183
SOF06_061	178/178	Y/Y	183/183	Y/Y	X/X	155/155	X/X	X/X	183/183	138/138	188/188	259/259	X/X	197/197	198/198	X/X	121/121	Y/Y	171/171	226/226	230/230	174/174	204/204	122/122	141/141	170/168	187/187	181/181
SOF06_062	192/192	NA	187/187	NA	Y/Y	157/157	NA	NA	197/197	138/138	188/188	259/259	X/X	201/201	198/198	X/X	121/121	Y/Y	171/171	238/238	230/230	170/170	196/196	122/122	139/139	166/166	191/191	181/181
SOF06_063	196/196	Y/Y	185/185	X/X	X/X	155/155	X/X	X/X	183/183	138/138	188/190	259/259	X/X	197/197	198/198	X/X	119/119	Y/Y	167/167	246/246	230/230	174/174	196/196	122/122	139/139	170/166	NA	181/181
SOF06_064	178/178	Y/Y	187/187	Y/Y	NA	155/155	X/X	X/X	199/199	138/138	188/188	259/259	X/X	195/195	182/182	X/X	137/137	Y/Y	177/177	236/236	232/232	170/170	196/196	122/122	139/139	170/170	187/187	181/181
SOF06_065	178/178	Y/Y	185/185	X/X	X/X	153/153	X/X	X/X	183/183	138/138	188/188	259/259	X/X	197/197	192/198	X/X	121/121	Y/Y	171/171	246/246	230/230	174/174	196/206	122/122	139/139	NA	164/164	181/181
SOF06_066	198/198	Y/Y	187/187	Y/Y	X/X	151/151	X/X	X/X	193/199	138/138	188/188	259/259	X/X	195/195	182/182	X/X	137/137	Y/Y	177/177	242/242	230/230	170/170	198/204	122/122	139/139	170/166	187/187	183/183
SOF06_067	188/188	Y/Y	183/183	X/X	X/X	151/151	X/X	X/X	193/199	138/138	188/188	257/257	X/X	201/201	190/190	X/X	127/127	X/X	177/177	NA	232/232	170/170	196/196	122/122	135/141	166/166	187/187	181/181
SOF06_068	178/178	Y/Y	NA	X/X	X/X	NA	NA	X/X	193/193	NA	188/188	259/259	X/X	197/197	194/194	Y/Y	137/137	Y/Y	171/171	242/242	232/232	174/174	200/200	152/152	139/139	170/170	NA	NA
SOF06_069	184/184	Y/Y	187/187	Y/Y	X/X	153/153	X/X	X/X	199/199	138/138	NA	259/259	X/X	195/195	192/192	X/X	100/100	X/X	NA	242/242	220/220	174/174	196/196	122/122	141/141	172/172	187/187	NA
SOF06_070	178/178	Y/Y	183/183	X/X	X/X	155/155	X/X	Y/Y	193/193	135/135	188/188	259/259	X/X	201/201	190/190	Y/Y	121/121	Y/Y	171/171	242/242	220/220	174/174	196/196	122/122	139/139	166/166	NA	183/183
SOF06_071	178/178	Y/Y	187/187	X/X	X/X	153/153	X/X	X/X	193/193	135/135	188/188	259/259	X/X	201/201	190/190	Y/Y	121/121	Y/Y	171/171	242/242	232/232	174/174	200/206	152/152	139/139	170/170	187/191	181/181
SOF06_072	188/188	Y/Y	185/185	X/X	NA	151/151	X/X	X/X	183/183	NA	188/188	257/257	X/X	197/197	192/192	X/X	137/137	NA	171/171	238/238	220/220	170/170	204/204	122/122	139/139	166/166	187/187	NA
SOF06_073	NA	Y/Y	181/183	Y/Y	NA	151/151	X/X	NA	199/199	138/138	188/188	259/259	X/X	199/199	196/196	X/X	127/127	NA	177/177	NA	230/230	174/174	198/198	122/122	135/135	172/166	187/187	181/181
SOF06_074	196/196	Y/Y	183/183	X/X	Y/Y	153/153	X/X	X/X	193/193	138/138	188/188	259/259	X/X	201/201	196/196	X/X	127/127	X/X	171/171	242/242	232/232	174/174	196/196	152/152	139/139	166/166	187/187	177/177
SOF06_075	178/178	Y/Y	183/183	X/X	X/X	153/153	X/X	Y/Y	193/193	135/135	188/188	259/259	X/X	197/197	198/198	X/X	121/121	Y/Y	171/171	242/242	232/232	172/174	204/204	122/122	141/141	168/168	187/187	181/181
SOF06_076	188/196	Y/Y	185/185	X/X	X/X	157/157	X/X	X/X	183/183	138/138	188/190	259/259	X/X	201/201	190/190	Y/Y	127/127	NA	171/171	242/242	232/232	170/170	196/196	122/122	141/141	166/166	NA	177/177
SOF06_077	198/198	Y/Y	185/185	X/X	X/X	157/157	X/X	X/X	183/183	138/138	188/188	257/257	X/X	201/201	190/190	Y/Y	121/121	Y/Y	177/177	242/242	232/232	170/170	196/196	122/152	141/141	NA	187/187	183/183
SOF06_078	188/188	Y/Y	183/183	X/X	X/X	151/151	X/X	X/X	199/199	138/138	188/188	259/259	X/X	199/199	196/196	X/X	127/127	NA	171/171	242/242	230/230	174/174	204/204	122/122	135/135	172/166	187/187	183/183
SOF06_079	196/196	Y/Y	185/185	Y/Y	NA	153/153	X/X	X/X	183/195	138/138	190/190	261/261	X/X	201/201	192/192	Y/Y	137/137	NA	152/167	246/246	230/230	176/176	200/200	122/152	137/137	170/170	164/191	181/181
SOF06_080	192/192	Y/Y	187/187	X/X	NA	153/153	X/X	X/X	193/193	135/135	188/188	255/255	X/X	197/197	194/194	Y/Y	121/121	NA	177/177	238/238	228/228	170/170	204/204	122/122	139/139	170/166	191/191	183/183
SOF06_081	184/184	X/X	183/183	X/X	X/X	153/153	X/X	X/X	195/195	138/138	188/188	259/259	X/X	201/201	192/192	X/X	137/137	Y/Y	NA	242/242	220/220	170/170	196/196	122/122	139/139	170/170	187/187	181/181
SOF06_082	198/198	Y/Y	183/183	Y/Y	X/X	155/155	X/X	X/X	199/199	138/138	188/188	259/259	X/X	195/195	182/182	X/X	137/137	Y/Y	171/171	246/246	230/230	170/170	196/196	122/122	139/139	170/170	187/187	181/181
SOF06_083	188/188	Y/Y	185/185	X/X	X/X	157/157	X/X	X/X	193/193	138/138	188/188	257/257	X/X	201/201	190/190	Y/Y	121/121	Y/Y	177/177	NA	232/232	170/170	196/196	122/122	141/141	166/166	191/191	183/183
SOF06_084	188/188	X/X	NA	Y/Y	X/X	155/155	X/X	X/X	193/193	NA	NA	259/259	X/X	197/197	NA	Y/Y	121/121	Y/Y	171/171	226/226	230/230	170/172	NA	122/122	139/139	168/168	187/187	NA
SOF06_085	178/178	Y/Y	183/183	X/X	X/X	153/153	X/X	Y/Y	193/193	135/135	188/188	259/259	X/X	201/201	190/190	Y/Y	121/121	Y/Y	171/171	242/242	232/232	174/174	NA	122/122	139/139	166/166	187/187	183/183
SOF06_086	178/178	Y/Y	187/187	X/X	NA	151/151	X/X	X/X	183/183	138/138	NA	259/259	X/X	201/201	198/198	X/X	121/121	NA	171/171	242/242	230/230	174/174	204/204	122/122	139/139	168/168	187/187	181/181
SOF06_087	178/178	Y/X	183/183	X/X	NA	155/155	X/X	X/X	183/183	138/138	188/188	259/259	X/X	197/201	192/192	X/X	121/121	Y/Y	171/171	226/242	220/230	174/174	200/206	122/122	139/139	170/166	187/187	183/183
SOF06_088	188/188	X/X	183/183	X/X	NA	151/151	X/X	X/X	193/193	NA	188/188	259/259	X/X	197/197	198/198	X/X	121/121	NA	171/171	242/242	220/220	174/174	196/196	122/122	139/139	170/166	187/187	NA
SOF06_089	188/188	Y/Y	183/183	NA	X/X	151/151	X/X	X/X	193/193	138/138	188/188	259/259	X/X	197/197	200/200	X/X	100/137	NA	152/152	242/242	220/220	NA	196/204	122/122	139/139	168/168	191/191	183/183
SOF06_090	198/198	Y/Y	183/183	Y/Y	X/X	155/155	X/X	X/X	199/199	138/138	188/188	259/259	X/X	195/195	182/182	X/X	137/137	Y/Y	171/171	242/242	228/228	170/170	198/198	122/122	139/139	166/166	187/187	183/183
SOF06_091	NA	Y/Y	183/183	X/X	NA	151/151	X/X	X/X	193/193	138/138	188/188	259/259	X/X	197/197	200/200	X/X	137/137	Y/Y	152/152	242/242	220/220	NA	NA	NA	139/139	168/168	191/191	183/183
SOF06_092	198/198	Y/Y	185/185	X/X	NA	159/159	X/X	X/X	193/193	138/138	188/188	259/259	X/X	201/201	198/198	Y/X	100/100	Y/Y	179/179	242/242	220/230	172/172	NA	152/152	141/141	166/166	187/187	181/181
SOF06_093	188/188	Y/Y	183/183	Y/Y	NA	151/151	X/X	X/X	183/183	138/138	188/188	259/259	X/X	197/197	198/198	X/X	121/121	NA	171/171	242/242	NA	174/174	204/204	122/122	NA	168/168	187/187	181/181
SOF06_094	198/198	Y/Y	185/185	X/X	NA	159/159	Y/Y	X/X	183/183	138/138	188/188	257/257	X/X	197/201	194/194	X/X	NA	Y/Y	152/179	226/238	230/230	170/170	204/204	152/152	139/139	168/168	187/187	181/181
SOF06_095	192/192	Y/Y	183/183	X/X	NA	153/153	X/X	X/X	193/193	138/138	188/188	259/259	X/X	201/201	190/190	Y/Y	137/137	Y/Y	171/171	236/236	220/232	172/172	202/202	122/122	139/139	170/170	187/187	181/181
SOF06_096	178/178	NA	183/183	NA	NA	155/155	NA	X/X	183/183	138/138	188/188	259/259	NA	201/201	192/192	NA	119/121	NA	167/167	246/246	230/230	174/174	204/204	122/122	137/141	170/166	187/187	181/181
SOF06_097	188/188	Y/Y	183/183	Y/Y	X/X	151/151	X/X	X/X	183/183	138/138	188/188	259/259	X/X	197/197	198/198	X/X	137/137	Y/Y	171/171	242/242	230/230	176/176	206/206	122/122	139/139	166/166	187/187	181/181
SOF06_098	178/178	Y/Y	183/183	X/X	Y/Y	153/153	X/X	X/X	193/193	135/138	188/188	261/261	Y/Y	197/197	200/200	X/X	121/121	Y/Y	171/171	242/242	232/232	170/170	200/206	122/122	139/139	172/172	187/187	183/183
SOF06_099	192/192	Y/Y	183/183	X/X	Y/Y	153/153	X/X	Y/Y	193/193	138/138	NA	261/261	Y/Y	201/201	190/190	X/X	121/121	Y/Y	171/171	NA	230/230	174/174	200/200	122/122	137/137	170/170	187/187	181/181
SOF06_100	178/178	Y/Y	181/183	X/X	X/X	153/153	X/X	X/X	183/183	138/138	188/188	257/259	X/X	197/197	194/194	Y/Y	121/121	Y/Y	171/171	NA	230/230	174/174	204/204	122/122	141/141	170/172	187/187	181/181
SOF06_101	178/192	Y/Y	191/191	Y/Y	Y/Y	153/153	X/X	X/X	195/195	138/138	190/190	259/261	Y/Y	197/201	198/198	X/X	119/119	Y/Y	152/171	236/236	230/230	176/176	200/200	152/152	137/137	166/166	164/164	181/181
SOF06_102	196/196	Y/Y	185/185	X/X	Y/Y	155/155	X/X	X/X	183/183	138/138	188/188	259/259	X/X	201/201	198/198	X/X	119/119	NA	167/167	226/226	230/230	174/174	NA	152/152	139/139	166/166	164/164	181/181
SOF06_103	178/192	Y/Y	183/183	X/X	X/X	153/153	X/X	X/X	195/195	135/135	188/188	259/259	X/X	201/201	192/192	X/X	121/121	Y/Y	171/171	242/242	232/232	174/174	206/206	122/122	139/139	170/172	187/187	183/183
SOF06_105	188/188	Y/X	187/187	Y/Y	NA	153/153	X/X	X/X	183/183	138/138	190/190	259/259	X/X	199/199	192/192	X/X	127/127	Y/Y	171/171	242/242	228/228	172/172	204/204	122/122	135/135	166/166	187/187	177/177
SOF06_106	178/178	Y/Y	183/183	X/X	X/X	153/153	X/X	Y/Y	193/193	135/135	188/188	259/259	X/X	201/201	190/190	Y/Y	121/121	Y/Y	NA	242/242	232/232	174/174	196/196	122/122	139/139	166/166	187/187	183/183
SOF06_107	170/170	Y/Y	183/183	X/X	X/X	153/153	NA	Y/Y	193/193	135/135	188/188	259/259	X/X	201/201	190/190	Y/Y	121/137	Y/Y	152/152	238/238	232/232	170/170	NA	152/152	139/139	166/166	NA	183/183
SOF06_108	188/188	Y/Y	183/183	Y/Y	X/X	151/151	X/X	X/X	183/183	138/138	188/188	259/259	X/X	197/197	198/198	X/X	137/137	Y/Y	171/171	242/242	230/230	170/170	206/206	122/122	139/139	NA	187/187	181/181
SOF06_109	192/192	X/X	191/191	NA	Y/Y	153/153	Y/Y	X/X	193/193	138/138	190/190	261/261	Y/Y	197/197	192/192	X/X	NA	Y/Y	152/152	242/242	220/230	174/174	204/204	122/122	139/139	166/166	191/191	183/183
SOF06_110	188/188	Y/Y	183/183	X/X	Y/Y	151/151	X/X	X/X	193/193	138/138	188/188	259/259	X/X	197/197	192/192	X/X	127/137	Y/Y	171/171	238/238	220/230	170/170	204/204	152/152	139/139	166/166	187/187	183/183
SOF06_111	178/178	Y/Y	183/183	Y/Y	X/X	155/155	X/X	Y/Y	183/193	138/138	188/188	259/259	X/X	197/197	198/198	X/X	121/121	Y/Y	171/171	226/226	230/230	174/174	204/204	122/122	141/141	168/168	187/187	183/183
SOF06_112	184/184	Y/Y	185/185	X/X	X/X	153/153	X/X	X/X	183/183	135/135	188/188	257/257	X/X	201/201	196/196	X/X	100/100	Y/Y	171/171	242/242	232/232	170/170	204/204	152/152	139/139	174/174	187/187	183/183
SOF06_113	188/188	Y/Y	185/185	X/X	X/X	157/157	X/X	X/X	193/193	138/138	188/188	257/257	X/X	201/201	190/190	Y/Y	121/121	Y/Y	177/177	242/242	232/232	170/170	196/196	122/122	141/141	166/166	191/191	183/183
SOF06_114	NA	Y/X	187/187	X/X	X/X	153/153	X/X	X/X	195/195	138/138	188/188	259/259	X/X	195/195	192/192	Y/Y	137/137	Y/Y	171/171	226/226	220/220	172/172	196/196	NA	141/141	170/170	187/187	175/175
SOF06_115	NA	Y/Y	NA	X/X	X/X	157/157	X/X	X/X	183/183	138/138	NA	257/257	X/X	197/197	198/198	X/X	121/121	Y/Y	177/177	NA	230/232	174/174	196/196	122/122	141/141	170/166	191/191	183/183
SOF06_116	192/192	Y/Y	NA	X/X	X/X	NA	X/X	X/X	193/193	NA	NA	257/257	X/X	197/201	192/192	Y/X	137/137	Y/Y	171/171	242/242	220/220	174/174	NA	122/122	139/139	172/172	NA	NA
SOF06_117	188/188	Y/Y	183/183	X/X	Y/Y	151/151	X/X	X/X	193/193	138/138	188/188	259/259	Y/Y	197/197	192/192	X/X	137/137	Y/Y	152/152	238/238	230/230	170/170	NA	152/152	139/139	168/168	191/191	181/181
SOF06_118	NA	Y/Y	185/185	X/X	Y/Y	157/157	X/X	X/X	193/193	138/138	188/188	257/257	Y/Y	197/197	200/200	X/X	121/137	Y/Y	177/177	242/242	230/230	170/170	196/196	152/152	139/139	168/168	191/191	183/183
SOF06_119	188/188	Y/Y	185/185	X/X	X/X	157/157	X/X	X/X	193/193	138/138	188/188	257/257	X/X	201/201	190/190	Y/Y	121/121	Y/Y	165/165	242/242	230/230	170/170	196/196	122/122	139/139	166/166	191/191	181/183
SOF06_121	188/188	Y/Y	183/183	X/X	X/X	151/151	NA	X/X	199/199	138/138	188/188	259/259	X/X	199/199	192/192	X/X	127/137	Y/Y	171/171	242/242	230/230	170/170	198/198	122/122	135/135	166/166	187/187	181/183
SOF06_122	178/178	Y/Y	183/183	Y/Y	X/X	153/153	X/X	Y/Y	193/193	135/138	188/188	259/259	X/X	197/197	198/198	X/X	121/121	Y/Y	171/171	242/242	228/230	174/174	NA	122/122	141/141	170/168	NA	181/183
SOF06_123	192/192	Y/Y	191/191	X/X	Y/Y	153/153	NA	NA	195/195	138/138	190/190	261/261	Y/Y	197/197	198/198	X/X	121/121	Y/Y	171/171	242/242	220/220	174/174	200/200	152/152	137/137	166/166	187/187	181/181
SOF06_124	196/196	NA	185/185	X/X	Y/X	151/151	X/X	X/X	183/183	138/138	188/188	259/259	X/X	201/201	192/192	X/X	119/119	NA	177/177	246/246	230/230	174/174	198/198	122/122	135/135	168/168	187/187	181/181
SOF06_126	178/178	Y/Y	187/187	Y/Y	X/X	153/153	X/X	X/X	193/193	135/135	188/188	259/259	X/X	195/195	190/190	Y/Y	137/137	Y/Y	177/177	246/246	232/232	174/174	196/196	122/122	139/139	170/166	187/187	181/181
SOF06_127	178/178	Y/Y	183/183	Y/Y	X/X	153/153	X/X	X/X	183/183	138/138	188/188	259/259	X/X	201/201	190/190	Y/Y	121/121	Y/Y	171/171	226/226	232/232	174/174	196/196	122/122	139/139	166/166	187/187	183/183
SOF06_129	188/188	Y/Y	183/183	X/X	Y/Y	157/157	X/X	X/X	183/193	138/138	188/188	261/261	X/X	197/197	200/200	X/X	137/137	Y/Y	177/177	238/238	232/232	170/170	196/196	122/122	141/141	168/168	NA	181/181
SOF06_130	198/198	Y/Y	185/185	X/X	X/X	159/159	Y/Y	X/X	183/183	138/138	188/188	257/257	X/X	201/201	194/194	X/X	NA	Y/Y	179/179	226/226	230/230	172/172	204/204	152/152	141/141	168/168	187/187	183/183
SOF06_131	188/188	X/X	NA	Y/Y	X/X	155/155	X/X	X/X	193/193	138/138	188/188	259/259	X/X	197/197	198/198	Y/X	121/121	Y/Y	171/171	226/226	230/230	172/172	204/204	122/122	139/139	168/168	187/187	181/181
SOF06_132	NA	Y/Y	NA	Y/Y	X/X	NA	X/X	X/X	199/199	138/138	188/188	259/259	X/X	197/197	182/194	Y/X	121/121	Y/Y	177/177	242/242	230/230	170/170	NA	122/122	139/139	170/166	NA	181/181
SOF06_136	178/192	Y/Y	191/191	Y/Y	Y/Y	153/153	X/X	X/X	195/195	135/135	188/188	257/257	X/X	197/197	198/198	X/X	121/121	Y/Y	152/152	236/236	232/232	174/174	206/206	122/122	139/139	172/172	191/191	183/183
SOF06_137	188/188	X/X	183/183	Y/Y	X/X	155/155	NA	NA	199/199	138/138	188/188	259/259	X/X	197/197	192/192	X/X	137/137	NA	177/177	242/242	230/230	170/170	198/198	122/122	139/139	170/166	187/187	183/183
SOF06_138	178/178	Y/Y	183/183	X/X	X/X	153/153	X/X	Y/Y	193/193	135/135	188/188	259/259	X/X	201/201	190/190	Y/Y	121/121	Y/Y	171/171	NA	230/230	174/174	NA	122/122	139/139	166/166	187/187	183/183
SOF06_139	178/178	Y/Y	185/185	Y/Y	X/X	155/155	Y/Y	NA	183/183	138/138	188/188	257/257	X/X	197/197	198/198	X/X	121/121	Y/Y	171/171	242/242	230/230	174/174	196/196	122/122	141/141	170/172	187/187	NA
SOF06_140	198/198	Y/Y	185/185	NA	X/X	151/151	X/X	X/X	199/199	138/138	188/188	259/259	Y/X	199/199	196/196	NA	119/119	X/X	167/167	NA	230/230	174/174	NA	122/122	135/135	168/168	187/187	181/181
SOF06_145	178/178	Y/Y	183/183	X/X	Y/Y	157/157	NA	X/X	183/183	138/138	188/188	259/259	X/X	201/201	196/196	X/X	100/100	Y/Y	171/171	226/226	230/230	170/170	204/204	122/122	141/141	170/168	187/187	183/183
SOF06_150	178/178	Y/Y	185/185	Y/Y	X/X	157/157	X/X	X/X	183/183	138/138	NA	257/257	X/X	201/201	190/190	Y/Y	121/121	Y/Y	177/177	226/226	230/230	174/174	NA	NA	141/141	170/168	191/191	181/181
SOF06_151	188/188	Y/Y	183/183	X/X	X/X	151/151	X/X	X/X	193/193	138/138	188/188	259/259	X/X	201/201	198/198	Y/Y	127/127	X/X	177/177	NA	230/230	174/174	NA	122/122	135/135	166/166	187/187	181/181
SOF06_152	178/178	Y/Y	183/183	X/X	X/X	155/155	X/X	Y/Y	193/193	138/138	188/188	259/259	X/X	201/201	190/190	Y/Y	137/137	NA	171/171	242/242	220/220	174/174	196/196	122/152	139/139	166/166	191/191	181/181
SOF06_153	192/192	Y/Y	191/191	X/X	X/X	153/153	X/X	X/X	195/195	135/135	188/188	257/257	X/X	197/197	198/198	X/X	121/121	Y/Y	152/152	236/236	232/232	174/174	206/206	122/122	139/139	170/170	191/191	181/181
SOF06_156	188/188	Y/Y	185/185	X/X	Y/Y	151/151	X/X	X/X	183/183	138/138	188/188	257/257	X/X	197/197	192/192	X/X	137/137	Y/Y	171/171	238/238	220/220	170/170	204/204	122/122	139/139	166/166	187/187	183/183
SOF06_157	188/188	Y/Y	183/183	X/X	Y/Y	157/157	X/X	X/X	193/193	138/138	188/188	257/257	X/X	197/197	200/200	X/X	121/121	Y/Y	177/177	242/242	232/232	170/170	200/200	122/122	139/139	168/168	191/191	181/181
SOF06_159	198/198	Y/Y	183/183	X/X	X/X	155/155	NA	X/X	183/199	138/138	188/188	259/259	X/X	195/195	182/182	X/X	137/137	Y/Y	171/171	246/246	220/220	170/170	198/198	122/122	139/139	170/166	187/187	183/183
SOF06_160	192/192	Y/Y	187/187	X/X	X/X	157/157	X/X	X/X	199/199	138/138	188/188	259/259	X/X	197/197	190/190	Y/Y	121/121	Y/Y	171/171	NA	230/230	170/170	NA	122/122	141/141	170/172	187/187	181/181
SOF06_161	170/188	Y/Y	183/183	X/X	Y/Y	157/157	X/X	X/X	193/193	138/138	188/188	257/257	Y/Y	197/197	200/200	X/X	137/137	Y/Y	177/177	242/242	230/232	170/170	196/196	NA	141/141	168/168	187/191	181/181
SOF06_162	188/188	Y/Y	183/183	X/X	X/X	151/151	X/X	X/X	193/193	138/138	188/188	NA	NA	NA	192/192	X/X	137/137	Y/Y	NA	242/242	230/230	170/170	NA	NA	135/135	172/166	187/187	181/181
SOF06_163	198/198	Y/Y	185/185	X/X	X/X	151/151	X/X	X/X	193/193	138/138	188/188	259/259	X/X	197/197	196/196	X/X	127/127	X/X	171/171	242/242	232/232	174/174	NA	122/122	139/139	170/166	187/187	181/181
SOF06_164	178/178	Y/Y	NA	X/X	X/X	NA	X/X	Y/Y	193/193	NA	188/188	259/259	X/X	201/201	190/190	Y/Y	137/137	Y/Y	171/171	242/242	220/220	174/174	200/200	152/152	139/139	166/166	187/187	NA
SOF06_165	198/198	Y/Y	185/185	X/X	X/X	159/159	Y/Y	X/X	183/183	138/138	188/188	257/257	X/X	201/201	194/194	X/X	NA	Y/Y	179/179	226/226	230/230	172/172	204/204	152/152	141/141	168/168	187/187	183/183
SOF06_166	178/178	Y/Y	183/183	X/X	X/X	155/155	X/X	X/X	193/193	138/138	188/188	259/259	X/X	197/197	192/198	X/X	121/121	Y/Y	171/171	242/242	220/220	174/174	204/204	122/122	139/139	166/166	187/187	181/181
SOF06_167	178/178	Y/Y	187/187	X/X	X/X	155/155	X/X	X/X	199/199	135/135	188/188	257/257	X/X	195/195	182/182	X/X	121/121	Y/Y	171/171	242/242	230/230	174/174	196/196	122/122	139/139	170/166	187/187	183/183
SOF06_169	188/188	Y/Y	183/183	X/X	Y/Y	151/151	X/X	X/X	193/193	138/138	188/188	259/259	X/X	197/197	192/192	X/X	137/137	Y/Y	152/152	238/242	220/230	NA	204/204	122/122	139/139	168/168	191/191	183/183
SOF06_170	178/178	Y/Y	183/183	X/X	X/X	153/153	X/X	X/X	183/183	138/138	188/188	259/259	X/X	201/201	190/190	X/X	127/127	Y/Y	167/171	246/246	NA	172/172	196/196	122/122	135/135	166/166	187/187	177/177
SOF06_171	192/192	X/X	183/183	X/X	X/X	151/151	X/X	X/X	193/193	138/138	188/188	259/259	X/X	201/201	192/192	X/X	121/121	Y/Y	171/171	242/242	220/220	170/170	202/202	122/122	139/139	166/166	187/187	181/181
SOF06_172	192/192	Y/Y	185/185	X/X	X/X	157/157	X/X	X/X	195/195	138/138	188/188	259/259	X/X	201/201	190/190	Y/Y	121/137	Y/Y	177/177	242/242	232/232	170/170	196/196	122/122	139/139	170/170	NA	175/175
SOF06_173	196/196	Y/Y	185/185	X/X	X/X	151/151	NA	X/X	199/199	138/138	188/188	259/259	X/X	201/201	192/192	X/X	NA	X/X	167/167	236/236	228/228	174/174	198/198	122/122	135/135	172/166	NA	181/181
SOF06_174	192/192	Y/Y	183/183	X/X	X/X	153/153	X/X	X/X	199/199	138/138	188/188	259/259	X/X	201/201	192/192	X/X	137/137	Y/Y	152/152	226/226	220/220	170/170	202/202	122/122	139/139	172/172	187/187	175/175
SOF06_175	178/178	Y/Y	183/183	X/X	X/X	153/153	X/X	Y/Y	183/183	135/135	188/188	259/259	X/X	197/197	198/198	X/X	121/121	Y/Y	171/171	226/226	230/230	174/174	204/204	122/122	141/141	166/166	187/187	183/183
SOF06_177	192/192	Y/Y	185/185	X/X	X/X	157/157	X/X	X/X	195/195	138/138	188/188	257/257	X/X	201/201	190/190	Y/Y	137/137	Y/Y	171/171	242/242	220/220	170/170	196/196	122/122	141/141	170/170	187/187	181/183
SOF06_178	178/178	Y/Y	183/183	X/X	X/X	155/155	X/X	Y/Y	193/193	138/138	188/188	259/259	X/X	201/201	190/190	Y/Y	137/137	Y/Y	171/171	236/236	230/230	170/170	196/196	122/122	139/139	170/170	187/187	181/181
SOF06_179	178/178	Y/Y	183/183	X/X	X/X	153/153	X/X	Y/Y	193/193	138/138	188/188	259/259	X/X	201/201	190/190	Y/Y	121/137	Y/Y	171/171	NA	220/220	172/172	200/200	122/122	139/139	170/170	187/187	181/181
SOF06_180	178/196	Y/Y	NA	NA	Y/X	151/151	X/X	X/X	199/199	138/138	NA	257/259	X/X	201/201	192/192	X/X	119/121	NA	177/177	NA	228/228	174/174	198/204	122/122	135/135	170/168	187/187	181/181
SOF06_181	192/192	X/X	183/183	NA	Y/Y	153/153	X/X	X/X	195/195	138/138	188/188	259/259	X/X	197/197	192/192	X/X	121/137	Y/Y	171/171	242/242	220/220	170/170	200/200	152/152	139/139	166/166	187/187	181/183
SOF06_182	178/178	Y/Y	187/187	X/X	X/X	153/153	X/X	X/X	193/193	135/135	188/188	259/259	X/X	197/197	194/194	Y/Y	137/137	Y/Y	171/171	242/242	232/232	174/174	200/200	152/152	139/139	170/170	191/191	183/183
SOF06_183	196/196	X/X	187/187	X/X	Y/Y	153/153	X/X	X/X	183/183	138/138	188/188	259/259	X/X	197/197	192/192	X/X	121/137	NA	171/171	246/246	220/220	170/170	NA	122/152	135/135	166/166	187/187	183/183
SOF06_184	192/192	Y/Y	181/181	X/X	X/X	157/157	X/X	X/X	197/197	138/138	188/188	255/257	X/X	197/197	194/198	Y/Y	121/121	Y/Y	167/177	242/242	228/232	174/174	196/196	122/122	139/139	170/172	187/187	183/183
SOF06_185	196/196	Y/Y	183/183	X/X	Y/Y	155/155	X/X	X/X	183/183	138/138	190/190	259/259	X/X	197/197	NA	X/X	NA	NA	171/171	226/226	230/230	NA	196/196	NA	139/139	166/166	187/187	181/181
SOF06_186	170/170	Y/Y	183/183	X/X	NA	157/157	X/X	X/X	193/193	138/138	188/188	259/259	X/X	197/197	192/200	X/X	NA	Y/Y	152/152	238/238	NA	170/170	200/200	122/152	139/139	166/166	191/191	NA
SOF06_187	196/196	Y/Y	183/183	NA	X/X	151/151	X/X	Y/Y	183/193	138/138	188/188	257/259	X/X	201/201	190/190	Y/Y	137/137	NA	171/171	NA	230/232	174/174	196/196	122/122	139/139	172/166	187/187	181/181
SOF06_188	178/178	Y/Y	187/187	X/X	X/X	153/153	X/X	X/X	193/193	135/135	188/188	257/257	X/X	197/197	190/190	Y/Y	121/121	Y/Y	171/171	242/242	230/230	174/174	196/196	122/122	139/139	170/172	NA	181/181
SOF06_189	178/188	Y/Y	183/183	Y/Y	X/X	155/155	X/X	NA	183/183	138/138	188/188	259/259	X/X	197/197	198/198	X/X	137/137	Y/Y	171/171	242/242	230/230	NA	NA	122/122	139/139	170/166	187/187	181/181
SOF06_190	178/178	Y/Y	185/185	X/X	X/X	153/153	X/X	X/X	183/183	138/138	188/188	259/259	X/X	197/197	192/192	Y/Y	119/119	Y/Y	167/167	226/226	228/228	176/176	204/204	122/122	141/141	170/168	164/187	181/181
SOF06_191	178/178	Y/Y	185/185	X/X	X/X	153/153	X/X	X/X	183/183	138/138	188/188	259/259	X/X	197/197	192/192	Y/Y	100/121	Y/Y	167/167	226/226	228/228	176/176	NA	122/122	141/141	170/168	164/164	181/181
SOF06_192	188/196	NA	185/185	NA	X/X	151/151	NA	X/X	193/199	138/138	188/188	259/259	NA	201/201	192/192	NA	NA	NA	167/167	226/236	228/228	176/176	NA	122/122	135/139	172/166	187/187	181/181
SOF06_193	178/178	Y/Y	185/185	X/X	X/X	151/151	X/X	X/X	183/183	138/138	188/188	259/259	X/X	201/201	198/198	Y/Y	NA	Y/Y	171/171	242/242	230/230	174/174	NA	NA	139/139	170/168	187/187	181/181
SOF06_194	178/178	Y/Y	183/183	X/X	X/X	153/153	NA	X/X	193/193	135/135	188/188	259/259	X/X	201/201	190/190	Y/Y	NA	Y/Y	171/171	242/242	232/232	174/174	200/206	122/122	NA	170/170	187/191	183/183
SOF06_195	198/198	Y/Y	183/183	X/X	X/X	153/159	NA	X/X	183/199	138/138	188/188	257/259	X/X	199/199	196/196	X/X	NA	NA	167/179	NA	228/230	176/176	196/204	152/152	139/139	172/166	187/187	181/181
SOF06_196	NA	Y/Y	NA	X/X	X/X	159/159	NA	X/X	183/183	NA	188/188	257/257	X/X	197/197	NA	X/X	NA	Y/Y	179/179	NA	230/230	172/172	NA	152/152	141/141	168/168	NA	NA
SOF06_197	188/198	Y/X	185/185	NA	X/X	151/159	Y/X	X/X	183/183	138/138	188/188	257/257	X/X	197/201	194/198	X/X	119/119	Y/Y	179/179	226/226	230/230	172/172	204/204	122/152	141/141	168/168	187/187	183/183
SOF06_198	196/196	Y/Y	185/185	X/X	X/X	153/153	X/X	X/X	183/183	138/138	190/190	259/259	X/X	197/197	198/198	X/X	NA	Y/Y	167/167	246/246	230/230	174/174	196/196	122/152	139/139	170/166	164/164	181/181
SOF06_199	178/178	Y/Y	183/183	X/X	X/X	155/155	X/X	Y/Y	195/195	135/135	188/188	259/259	X/X	201/201	190/190	Y/Y	NA	Y/Y	171/171	242/242	220/220	174/174	200/200	122/122	NA	166/166	191/191	183/183
SOF06_200	188/188	Y/Y	185/185	X/X	X/X	157/157	X/X	X/X	193/193	138/138	188/188	255/255	X/X	199/199	190/190	Y/Y	NA	Y/Y	177/177	NA	232/232	170/170	196/196	NA	139/139	NA	191/191	183/183
SOF06_201	188/188	Y/Y	183/183	NA	X/X	155/155	X/X	Y/Y	193/193	138/138	188/188	259/259	X/X	201/201	190/198	Y/Y	121/137	Y/Y	171/171	242/242	220/220	170/170	200/200	122/152	139/139	170/170	191/191	181/181
SOF06_202	184/196	Y/Y	185/185	X/X	Y/Y	153/153	X/X	X/X	183/183	138/138	188/188	259/259	X/X	199/199	196/196	X/X	127/127	X/X	171/171	238/238	228/230	172/172	196/204	152/152	139/139	NA	187/187	183/183
SOF06_203	188/188	Y/Y	183/183	Y/Y	X/X	151/151	X/X	X/X	183/183	138/138	188/188	259/259	X/X	197/197	198/198	X/X	137/137	Y/Y	171/171	NA	220/220	170/170	206/206	152/152	139/139	170/166	187/187	181/181
SOF06_204	192/196	Y/Y	185/185	X/X	Y/Y	153/153	X/X	X/X	183/183	138/138	188/188	259/259	X/X	197/197	198/198	X/X	119/119	Y/Y	152/167	246/246	230/230	176/176	200/200	152/152	137/137	166/166	191/191	181/181
SOF06_205	178/178	Y/Y	183/183	X/X	X/X	155/155	X/X	X/X	193/193	138/138	188/188	259/259	X/X	197/197	192/192	X/X	121/121	Y/Y	171/171	226/226	220/220	170/170	204/204	122/122	141/141	170/168	187/187	183/183
SOF06_206	178/178	X/X	183/183	X/X	X/X	155/155	X/X	X/X	193/193	138/138	188/188	259/259	X/X	197/197	198/198	X/X	137/137	Y/Y	171/171	226/226	220/230	170/170	206/206	122/122	141/141	170/166	187/187	181/181
SOF06_207	184/196	X/X	185/185	Y/Y	Y/Y	155/155	X/X	X/X	183/183	138/138	190/190	259/259	X/X	201/201	192/192	Y/Y	119/119	NA	152/171	226/226	230/230	176/176	196/196	152/152	141/141	170/168	187/187	183/183
SOF06_208	196/196	X/X	185/185	NA	X/X	153/153	X/X	X/X	199/199	138/138	188/188	259/259	X/X	195/195	192/192	X/X	100/121	NA	152/152	242/242	220/220	174/174	196/196	122/152	139/141	172/172	187/187	NA
SOF06_209	178/196	Y/Y	183/183	NA	Y/X	153/153	X/X	X/X	193/195	138/138	188/188	257/259	X/X	197/201	192/198	X/X	121/121	NA	171/171	NA	230/232	174/174	204/204	122/122	139/139	170/168	187/187	181/181
SOF06_210	198/198	Y/Y	185/185	X/X	X/X	159/159	Y/Y	X/X	183/183	138/138	188/188	257/257	X/X	197/197	194/194	X/X	100/100	Y/Y	179/179	226/226	230/230	170/170	204/204	152/152	141/141	168/168	187/187	181/183
SOF06_211	NA	Y/Y	183/183	X/X	X/X	155/155	X/X	X/X	193/193	138/138	188/188	257/259	X/X	197/197	192/192	X/X	121/121	Y/Y	171/171	NA	220/220	174/174	204/204	122/122	141/141	168/168	187/187	183/183
SOF06_212	178/178	Y/Y	NA	X/X	X/X	155/155	X/X	X/X	193/193	NA	188/188	259/259	X/X	197/197	198/198	Y/Y	121/121	Y/Y	171/171	226/226	230/230	174/174	NA	122/122	139/141	166/166	187/187	NA
SOF06_213	178/178	Y/Y	183/183	X/X	X/X	153/153	X/X	Y/Y	193/193	135/135	188/188	259/259	X/X	199/199	190/190	Y/Y	121/121	Y/Y	171/171	242/242	232/232	174/174	196/196	122/152	139/139	166/166	187/187	183/183
SOF06_214	188/188	Y/Y	185/185	X/X	Y/Y	157/157	X/X	X/X	193/193	138/138	188/188	257/259	Y/Y	201/201	196/196	Y/Y	121/121	Y/Y	177/177	238/238	232/232	170/170	196/196	122/152	141/141	166/166	187/191	181/181
SOF06_215	178/178	Y/Y	183/183	X/X	X/X	155/155	X/X	X/X	195/195	138/138	188/188	259/259	X/X	201/201	190/190	Y/Y	137/137	Y/Y	NA	242/242	220/220	170/170	204/204	152/152	139/139	166/166	187/191	181/181
SOF06_216	184/184	Y/Y	187/187	X/X	Y/Y	151/151	NA	X/X	183/183	138/138	188/188	259/259	X/X	201/201	196/196	X/X	100/121	Y/Y	171/171	238/238	230/230	172/172	196/196	122/122	139/139	166/166	187/187	181/181
SOF06_217	188/188	Y/Y	183/183	X/X	X/X	151/151	X/X	X/X	193/193	138/138	188/188	259/259	X/X	197/197	192/198	X/X	127/137	Y/Y	171/171	242/242	230/230	170/170	204/204	122/122	139/139	172/166	187/187	181/181
SOF06_218	198/198	Y/Y	185/185	X/X	X/X	159/159	Y/Y	X/X	183/183	138/138	188/188	257/257	X/X	197/197	NA	X/X	100/100	Y/Y	179/179	226/226	230/230	172/172	204/204	152/152	141/141	168/168	187/187	183/183
SOF06_219	188/188	Y/Y	185/185	X/X	X/X	157/157	X/X	X/X	193/193	138/138	188/188	259/259	X/X	201/201	190/190	Y/Y	121/121	Y/Y	171/171	242/242	230/230	174/174	NA	122/122	141/141	170/168	187/187	181/181
SOF06_220	198/198	Y/Y	183/183	X/X	X/X	155/155	X/X	X/X	197/199	138/138	188/188	259/259	X/X	195/195	182/182	X/X	137/137	Y/Y	177/177	242/242	230/230	170/170	198/198	122/122	139/139	170/166	187/187	181/181
SOF06_221	178/178	Y/Y	187/187	Y/Y	X/X	155/155	X/X	X/X	199/199	138/138	188/188	257/257	X/X	197/197	194/194	Y/Y	121/127	Y/Y	177/177	242/242	232/232	174/174	206/206	122/122	139/139	170/172	187/187	181/181
SOF06_222	178/178	Y/Y	183/183	X/X	Y/Y	157/157	X/X	Y/Y	193/193	135/138	188/188	261/261	Y/Y	201/201	190/190	Y/Y	121/121	Y/Y	152/152	238/238	232/232	174/174	200/200	122/152	139/139	168/168	NA	181/181
SOF06_223	178/178	Y/Y	183/183	Y/Y	X/X	155/155	X/X	X/X	193/193	138/138	188/188	259/259	X/X	197/197	198/198	X/X	121/121	Y/Y	171/171	226/226	230/230	174/174	196/196	122/122	141/141	168/168	187/187	183/183
SOF06_224	188/188	Y/Y	185/185	Y/Y	X/X	157/157	X/X	X/X	193/193	138/138	188/188	257/257	X/X	201/201	190/190	X/X	121/137	Y/Y	177/177	246/246	230/230	170/170	196/196	122/122	139/139	166/166	191/191	181/181
SOF06_225	188/188	Y/Y	185/185	Y/Y	X/X	155/155	X/X	X/X	193/193	138/138	188/188	257/257	X/X	197/197	198/198	X/X	121/121	Y/Y	177/177	NA	230/230	174/174	196/204	122/122	141/141	170/168	191/191	183/183
SOF06_226	178/178	Y/Y	NA	X/X	Y/Y	153/153	X/X	Y/Y	193/193	138/138	188/188	259/259	X/X	201/201	190/190	X/X	121/121	X/X	171/171	242/242	228/228	NA	196/196	122/122	135/135	166/166	187/187	183/183
SOF06_227	178/178	Y/Y	183/183	X/X	X/X	153/153	X/X	Y/Y	193/193	135/135	188/188	259/259	X/X	201/201	190/190	Y/Y	121/121	Y/Y	171/171	NA	232/232	174/174	196/196	122/122	139/139	166/166	187/187	183/183
SOF06_228	198/198	Y/Y	NA	X/X	X/X	NA	X/X	Y/Y	193/199	NA	NA	259/259	X/X	199/199	196/196	Y/Y	127/127	X/X	177/177	NA	230/230	170/170	198/198	122/122	135/135	166/166	187/187	NA
SOF06_229	198/198	Y/Y	187/187	X/X	Y/Y	NA	X/X	X/X	183/183	138/138	188/188	259/259	X/X	201/201	182/182	X/X	121/137	X/X	167/167	246/246	230/230	170/170	196/196	152/152	139/139	166/166	164/164	181/181
SOF06_230	184/184	Y/Y	183/183	X/X	X/X	155/155	X/X	X/X	193/199	138/138	188/188	259/259	X/X	197/197	192/192	X/X	121/121	Y/Y	152/152	226/226	220/220	170/170	NA	122/122	139/139	170/166	NA	181/183
SOF06_231	196/196	Y/Y	183/183	X/X	Y/Y	153/153	X/X	X/X	183/183	135/135	190/190	259/259	X/X	199/199	190/190	Y/Y	121/121	Y/Y	171/171	242/242	232/232	174/174	196/196	122/122	135/135	166/166	187/187	177/177
SOF06_232	188/188	Y/Y	183/183	X/X	X/X	157/157	X/X	X/X	195/195	138/138	188/188	259/259	X/X	201/201	192/192	X/X	121/121	Y/Y	171/171	NA	220/220	170/170	196/196	122/122	141/141	166/166	187/187	183/183
SOF06_233	188/188	X/X	183/183	X/X	NA	151/151	X/X	X/X	193/193	138/138	188/188	259/259	X/X	197/197	198/198	X/X	121/121	NA	171/171	226/226	230/230	172/172	206/206	122/122	141/141	168/168	187/187	181/181
SOF06_234	188/188	Y/Y	183/183	X/X	X/X	155/155	X/X	X/X	183/183	138/138	188/188	259/259	X/X	197/197	192/192	X/X	121/137	Y/Y	171/171	226/226	230/230	174/174	206/206	122/122	141/141	170/166	NA	181/181
SOF06_235	192/192	Y/Y	183/183	X/X	X/X	153/153	X/X	X/X	183/199	138/138	188/188	259/259	X/X	201/201	192/192	X/X	121/137	Y/Y	152/152	226/226	220/220	172/172	202/202	122/122	139/139	170/170	187/187	181/181
SOF06_236	178/178	Y/Y	183/183	Y/Y	X/X	155/155	X/X	X/X	183/193	138/138	188/188	259/259	X/X	197/197	192/198	X/X	121/137	Y/Y	171/171	NA	230/230	170/170	206/206	122/122	139/139	NA	187/187	183/183
SOF06_237	196/196	Y/Y	183/183	X/X	Y/Y	155/155	X/X	X/X	183/183	138/138	188/188	259/259	X/X	201/201	192/192	Y/Y	121/121	Y/Y	167/167	226/246	228/228	174/174	204/204	122/122	139/139	166/166	164/164	181/181
SOF06_238	198/198	Y/Y	187/187	Y/Y	X/X	153/153	X/X	X/X	199/199	138/138	188/188	259/259	X/X	195/195	182/182	X/X	137/137	Y/Y	177/177	246/246	230/230	170/170	196/196	122/122	139/139	170/166	NA	181/181
SOF06_239	192/192	Y/Y	185/185	Y/Y	NA	153/153	X/X	X/X	183/183	138/138	190/190	261/261	X/X	201/201	192/192	Y/Y	121/137	X/X	152/152	246/246	230/230	176/176	200/200	152/152	137/137	166/166	164/164	181/181
SOF06_240	188/188	NA	191/191	NA	X/X	157/157	NA	NA	193/193	138/138	188/190	261/261	NA	197/197	198/198	NA	121/121	Y/Y	152/152	242/242	232/232	174/174	196/196	122/122	137/137	170/170	191/191	181/181
SOF06_241	196/196	Y/Y	183/183	X/X	Y/Y	153/153	X/X	Y/Y	193/193	135/135	188/188	259/259	X/X	199/199	190/196	X/X	121/121	NA	171/171	246/246	228/228	172/172	196/196	122/122	135/135	166/166	NA	183/183
SOF06_242	178/178	Y/Y	191/191	X/X	X/X	153/153	Y/Y	X/X	195/195	138/138	188/188	261/261	Y/Y	201/201	190/190	Y/Y	119/121	Y/Y	171/171	242/242	230/230	NA	200/200	122/152	137/137	166/166	187/191	181/181
SOF06_243	192/192	Y/Y	191/191	Y/Y	X/X	155/155	X/X	X/X	183/183	138/138	190/190	259/259	X/X	197/201	192/198	Y/Y	NA	NA	167/167	NA	230/230	176/176	200/200	152/152	137/137	166/166	191/191	181/181
SOF06_244	198/198	Y/Y	NA	Y/Y	X/X	155/155	X/X	X/X	199/199	NA	188/188	259/259	X/X	195/201	182/182	X/X	121/137	Y/Y	171/171	246/246	230/230	172/172	196/196	122/122	139/139	170/170	187/187	NA
SOF06_245	188/198	Y/Y	185/185	X/X	X/X	159/159	X/X	X/X	183/183	138/138	188/188	257/259	X/X	201/201	192/192	Y/Y	119/121	Y/Y	171/177	242/242	220/220	170/170	202/202	122/152	141/141	170/166	164/191	175/183
SOF06_246	188/188	Y/Y	185/185	X/X	X/X	157/157	X/X	X/X	193/193	138/138	188/188	257/257	X/X	201/201	190/190	Y/Y	121/121	Y/Y	177/177	242/242	232/232	170/170	196/196	122/122	141/141	166/166	191/191	183/183
SOF06_247	196/196	NA	183/183	Y/Y	NA	155/155	X/X	X/X	183/183	138/138	188/188	259/259	X/X	197/197	198/198	X/X	121/121	Y/Y	167/167	246/246	228/228	174/174	NA	122/122	139/139	170/168	164/164	181/181
SOF06_248	196/196	NA	185/185	NA	NA	155/155	X/X	NA	183/183	138/138	188/190	259/259	Y/Y	201/201	198/198	X/X	119/119	Y/Y	167/167	226/226	230/230	174/174	196/204	152/152	139/139	166/166	164/164	181/181
SOF06_249	192/192	Y/Y	187/187	X/X	X/X	153/153	Y/Y	X/X	195/195	138/138	188/188	261/261	Y/Y	197/197	198/198	X/X	121/121	Y/Y	152/152	226/226	230/230	174/174	196/196	152/152	137/137	170/170	191/191	181/181
SOF06_250	NA	Y/Y	183/183	X/X	X/X	153/153	X/X	Y/Y	193/193	135/135	188/188	259/259	X/X	201/201	190/190	Y/Y	121/121	Y/Y	171/171	242/242	232/232	174/174	196/196	122/122	139/139	166/166	187/187	183/183
SOF06_251	178/178	Y/Y	183/183	X/X	X/X	153/153	X/X	Y/Y	193/193	135/135	188/188	259/259	X/X	201/201	190/190	Y/Y	121/137	Y/Y	171/171	242/242	232/232	174/174	NA	122/122	139/139	166/166	187/187	183/183
SOF06_252	178/178	Y/Y	185/185	NA	X/X	NA	X/X	Y/X	193/199	138/138	188/188	257/259	X/X	197/201	192/192	Y/Y	121/121	Y/Y	171/171	242/242	220/228	170/170	196/206	122/152	139/139	170/170	187/187	183/183
SOF06_253	178/196	Y/Y	183/183	Y/Y	Y/Y	153/153	X/X	X/X	183/183	138/138	190/190	259/259	X/X	201/201	192/192	Y/X	121/121	Y/Y	167/167	226/226	230/230	174/174	196/196	152/152	139/139	170/168	NA	181/181
SOF06_254	178/178	Y/Y	183/183	X/X	X/X	157/157	X/X	Y/Y	193/193	138/138	188/188	259/261	X/X	197/197	200/200	X/X	121/121	Y/Y	171/171	242/242	232/232	174/174	NA	122/122	139/139	166/166	187/187	183/183
SOF06_255	188/188	X/X	183/183	X/X	X/X	155/155	X/X	X/X	193/193	138/138	188/188	259/259	X/X	197/197	198/198	X/X	137/137	Y/Y	171/171	226/226	230/230	174/174	NA	122/122	139/139	170/166	187/187	181/181
SOF06_256	178/178	NA	181/181	NA	X/X	155/155	NA	X/X	193/193	138/138	188/188	257/257	NA	201/201	190/190	X/X	121/121	Y/Y	171/171	242/242	230/230	174/174	NA	122/122	141/141	170/170	187/187	183/183
SOF06_257	178/178	Y/Y	183/183	Y/Y	NA	155/155	X/X	X/X	193/193	138/138	188/188	NA	X/X	NA	190/190	X/X	121/121	Y/Y	171/171	242/242	230/230	174/174	196/196	122/122	141/141	166/166	187/187	183/183
SOF06_258	192/192	Y/Y	183/183	X/X	X/X	153/153	X/X	Y/Y	193/193	138/138	188/188	259/259	X/X	201/201	190/190	Y/Y	121/121	Y/Y	171/171	242/242	220/220	NA	202/202	122/122	139/139	166/166	NA	175/175
SOF06_259	NA	Y/Y	187/187	NA	X/X	151/151	X/X	X/X	193/193	138/138	188/188	259/259	X/X	201/201	190/190	Y/Y	127/137	Y/Y	171/171	NA	220/220	172/172	NA	122/122	139/139	166/170	187/187	181/181
SOF06_260	178/178	Y/Y	183/183	Y/Y	X/X	NA	X/X	X/X	193/193	NA	NA	259/259	X/X	197/197	190/190	X/X	121/121	Y/Y	171/171	NA	230/230	174/174	204/204	122/122	141/141	170/168	187/187	NA
SOF06_261	178/178	Y/Y	187/187	X/X	X/X	153/157	X/X	X/X	183/183	135/135	188/188	257/257	X/X	197/197	198/198	X/X	119/121	Y/Y	171/171	242/242	232/232	174/174	206/206	122/152	141/141	170/168	187/187	NA
SOF06_262	192/192	Y/Y	187/187	X/X	NA	153/153	X/X	X/X	193/193	135/135	190/190	257/257	X/X	197/197	198/198	X/X	121/121	Y/Y	167/167	236/236	230/230	174/174	200/200	152/152	139/139	170/170	NA	183/183
SOF06_263	198/198	Y/Y	183/183	X/X	X/X	151/151	X/X	X/X	199/199	138/138	188/188	259/259	X/X	199/199	196/196	X/X	127/127	Y/Y	171/171	246/246	230/230	174/174	198/198	122/122	135/135	166/166	187/187	181/181
SOF06_264	178/178	Y/Y	183/183	X/X	X/X	153/153	NA	NA	195/195	138/138	188/188	259/259	X/X	201/201	190/190	Y/Y	121/121	NA	171/171	242/242	232/232	NA	NA	152/152	139/139	170/170	187/187	181/181
SOF06_265	178/198	Y/Y	185/185	X/X	X/X	153/159	Y/X	X/X	183/199	138/138	188/188	257/257	X/X	199/201	194/194	X/X	127/127	NA	177/177	226/226	230/230	170/170	196/204	122/152	135/139	172/166	187/187	181/181
SOF06_266	188/188	Y/Y	187/187	NA	X/X	155/155	X/X	X/X	199/199	138/138	188/188	257/259	X/X	197/197	192/192	X/X	121/137	Y/Y	171/171	NA	220/220	170/170	NA	122/122	139/139	170/166	187/187	181/181
SOF06_267	178/178	NA	183/183	NA	X/X	153/153	X/X	Y/X	193/193	135/138	188/188	259/259	X/X	201/201	190/190	Y/Y	121/121	Y/Y	171/171	242/242	220/232	170/170	206/206	122/122	139/139	170/166	187/187	183/183
SOF06_268	178/192	Y/Y	183/183	NA	X/X	153/153	X/X	Y/X	197/197	135/138	188/188	259/259	X/X	201/201	190/190	Y/Y	121/137	Y/Y	171/171	242/242	220/232	170/174	196/196	122/122	139/139	170/166	187/187	175/183
SOF06_269	NA	Y/Y	NA	NA	Y/Y	NA	Y/X	X/X	199/199	138/138	188/188	NA	X/X	NA	NA	X/X	NA	Y/Y	152/152	NA	230/230	NA	NA	NA	135/135	168/168	187/187	181/181
SOF06_270	188/188	Y/Y	183/183	X/X	X/X	151/151	X/X	X/X	193/193	138/138	188/188	259/259	X/X	201/201	198/198	Y/X	121/121	Y/Y	171/171	226/226	220/220	172/172	204/204	122/122	139/139	170/168	187/187	175/181
SOF06_271	198/198	Y/Y	187/187	X/X	X/X	155/155	X/X	X/X	199/199	135/138	190/190	259/259	X/X	201/201	192/192	X/X	121/121	Y/Y	167/167	246/246	230/230	170/170	196/196	122/152	139/139	170/166	187/187	175/181
SOF06_272	178/188	Y/Y	183/183	X/X	X/X	151/151	X/X	X/X	193/193	138/138	188/188	259/259	X/X	197/197	198/198	X/X	127/127	Y/Y	177/177	242/242	230/230	174/174	NA	122/122	141/141	168/168	187/187	183/183
SOF06_273	192/192	Y/Y	191/191	X/X	Y/Y	153/153	X/X	X/X	183/183	138/138	190/190	261/261	Y/Y	197/197	198/198	X/X	119/119	X/X	152/152	246/246	230/230	176/176	196/196	152/152	137/137	166/166	191/191	181/181
SOF06_274	178/178	Y/Y	183/183	X/X	X/X	153/153	X/X	Y/Y	195/195	138/138	188/188	259/259	X/X	201/201	190/190	Y/Y	121/121	Y/Y	171/171	242/242	220/220	174/174	196/196	122/122	139/139	170/170	187/187	183/183
SOF06_275	192/192	Y/Y	191/191	X/X	Y/Y	153/153	Y/Y	X/X	195/195	138/138	188/188	261/261	Y/Y	197/197	198/198	X/X	121/121	Y/Y	152/152	236/236	230/230	174/174	200/200	152/152	137/137	170/170	191/191	181/181
SOF06_276	198/198	Y/Y	183/183	X/X	NA	NA	X/X	X/X	199/199	138/138	NA	259/259	X/X	197/197	192/192	X/X	119/127	NA	171/171	NA	220/220	170/170	NA	122/122	139/139	172/166	187/187	181/181
SOF06_277	178/178	Y/Y	183/183	X/X	NA	153/153	X/X	X/X	183/183	138/138	190/190	259/259	X/X	199/199	196/196	X/X	121/121	NA	171/171	246/246	228/228	172/172	196/196	122/122	135/135	166/166	187/187	183/183
SOF06_278	188/188	Y/Y	185/185	Y/Y	X/X	155/155	X/X	X/X	183/183	138/138	188/188	257/257	X/X	197/201	190/198	X/X	121/121	Y/Y	171/171	226/226	230/230	174/174	204/204	122/122	141/141	170/166	187/187	181/181
SOF06_279	188/188	Y/Y	183/183	X/X	Y/X	157/157	X/X	X/X	193/193	138/138	188/188	257/257	Y/Y	197/197	200/200	X/X	119/137	Y/Y	177/177	242/242	232/232	170/170	NA	122/122	141/141	168/168	191/191	181/181
SOF06_280	178/178	Y/Y	187/187	X/X	X/X	153/153	X/X	X/X	NA	135/138	188/188	257/257	X/X	197/197	198/198	X/X	121/121	Y/Y	171/171	226/226	230/230	174/174	NA	122/122	139/139	170/172	187/187	181/181
SOF06_281	178/178	Y/Y	181/183	Y/Y	X/X	155/155	X/X	X/X	193/193	138/138	188/188	259/259	X/X	197/197	190/190	X/X	121/121	Y/Y	NA	242/242	230/230	NA	196/196	122/122	141/141	168/168	187/187	183/183
SOF06_282	170/188	Y/Y	183/183	X/X	Y/Y	157/157	X/X	X/X	193/197	138/138	188/188	257/257	X/X	197/197	200/200	X/X	121/137	Y/Y	152/152	242/242	230/232	170/170	200/200	122/122	139/139	168/168	191/191	181/181
SOF06_283	NA	Y/Y	191/191	X/X	X/X	153/153	Y/Y	X/X	195/195	138/138	188/188	259/259	Y/Y	197/197	198/198	X/X	137/137	Y/Y	152/152	226/226	230/230	174/174	NA	122/122	137/137	170/170	NA	181/181
SOF06_284	178/178	Y/Y	183/183	X/X	NA	153/153	X/X	X/X	183/193	138/138	188/188	259/259	X/X	199/199	196/196	X/X	137/137	NA	171/171	236/236	228/232	NA	196/196	122/122	139/139	NA	187/187	177/177
SOF06_285	188/188	Y/Y	187/187	X/X	NA	151/151	X/X	X/X	193/193	138/138	188/188	259/259	X/X	197/197	192/192	X/X	137/137	NA	171/171	246/246	230/230	170/170	204/204	122/122	139/139	170/166	NA	181/181
SOF06_286	178/178	Y/Y	185/185	X/X	X/X	153/153	X/X	X/X	183/183	138/138	188/188	259/259	X/X	201/201	192/192	Y/Y	100/121	X/X	167/167	226/246	228/228	174/174	196/196	122/152	139/139	170/168	164/164	181/181
SOF06_287	198/198	Y/Y	183/183	X/X	NA	151/151	X/X	Y/Y	193/193	138/138	188/188	259/259	X/X	201/201	190/190	X/X	119/137	NA	177/177	246/246	230/230	174/174	196/196	122/122	139/139	172/170	187/187	NA
SOF06_288	NA	NA	191/191	NA	NA	153/153	Y/X	X/X	NA	138/138	NA	259/259	NA	197/197	NA	NA	137/137	NA	152/152	226/226	230/230	174/174	NA	122/122	135/139	170/170	187/187	181/181
SOF06_289	192/192	Y/Y	191/191	X/X	Y/Y	153/153	X/X	X/X	183/183	138/138	190/190	261/261	Y/Y	197/197	198/198	X/X	NA	X/X	152/152	246/246	230/230	176/176	196/196	152/152	137/137	166/166	191/191	181/181
SOF06_290	198/198	Y/Y	185/185	Y/Y	X/X	153/153	X/X	X/X	199/199	138/138	188/188	259/259	X/X	195/195	182/182	X/X	137/137	Y/Y	152/152	226/226	230/230	170/170	196/196	122/122	NA	166/166	NA	181/181
SOF06_291	178/178	Y/Y	191/191	X/X	Y/Y	153/153	X/X	X/X	195/195	138/138	NA	257/257	X/X	197/197	198/198	X/X	121/121	Y/Y	152/152	242/242	230/232	172/174	200/200	NA	137/137	170/172	191/191	181/181
SOF06_292	198/198	Y/Y	NA	X/X	X/X	NA	X/X	X/X	183/199	NA	NA	259/259	X/X	199/199	196/196	X/X	137/137	Y/Y	177/177	NA	232/232	174/174	NA	122/122	139/139	172/166	187/187	NA
SOF06_293	178/178	Y/Y	183/183	X/X	X/X	153/153	X/X	Y/Y	193/193	135/135	188/188	259/261	X/X	197/197	190/190	Y/Y	121/121	Y/Y	171/171	242/242	232/232	174/174	196/196	122/122	139/139	166/166	187/187	181/183
SOF06_294	192/192	Y/Y	183/183	X/X	X/X	153/153	NA	X/X	195/195	138/138	188/188	259/259	X/X	197/201	192/192	X/X	121/121	Y/Y	171/171	242/242	232/232	170/170	202/202	122/122	139/139	170/170	187/187	183/183
SOF06_295	192/192	Y/Y	183/183	NA	Y/Y	153/153	X/X	Y/Y	195/195	135/135	188/188	259/259	X/X	197/197	198/198	X/X	121/121	Y/Y	171/171	242/242	232/232	174/174	196/196	152/152	137/139	166/166	187/187	181/181
SOF06_296	188/188	X/X	187/187	X/X	Y/Y	151/151	X/X	X/X	193/193	138/138	190/190	257/259	X/X	201/201	198/198	Y/Y	NA	Y/Y	165/165	242/242	228/228	172/172	196/196	122/122	139/139	166/166	187/187	181/181
SOF06_297	184/184	Y/Y	183/183	X/X	NA	155/155	X/X	X/X	199/199	138/138	188/188	259/259	X/X	195/199	192/192	Y/Y	137/137	NA	171/171	226/226	230/230	172/172	206/206	122/122	141/141	168/168	NA	181/181
SOF06_298	192/192	Y/Y	183/183	X/X	X/X	153/153	X/X	X/X	199/199	138/138	188/188	259/259	X/X	201/201	192/192	X/X	137/137	Y/Y	171/171	242/242	220/220	172/172	202/202	122/122	141/141	172/172	187/187	181/181
SOF06_299	178/178	Y/Y	187/187	X/X	X/X	153/153	X/X	X/X	183/193	138/138	188/188	259/259	X/X	197/197	198/198	Y/Y	121/121	Y/Y	171/171	NA	230/230	174/174	206/206	122/122	141/141	170/168	187/187	183/183
SOF06_300	184/184	Y/Y	185/185	X/X	X/X	153/153	X/X	X/X	183/183	135/135	188/188	257/257	X/X	201/201	196/196	Y/Y	100/100	Y/Y	171/171	242/242	232/232	170/170	204/204	122/122	139/139	170/174	187/187	183/183
SOF06_301	198/198	Y/Y	185/185	Y/Y	X/X	157/157	X/X	X/X	199/199	138/138	188/188	257/257	X/X	201/201	190/190	Y/Y	137/137	Y/Y	177/177	246/246	230/230	170/170	196/196	122/122	141/141	166/166	187/187	183/183
SOF06_302	178/178	NA	183/183	NA	NA	153/153	NA	Y/Y	193/193	135/135	188/188	259/259	NA	201/201	190/190	Y/Y	121/121	NA	171/171	242/242	232/232	174/174	196/196	122/122	139/139	166/166	187/187	183/183
SOF06_303	188/188	Y/Y	185/185	X/X	X/X	157/157	X/X	X/X	193/193	138/138	188/188	255/255	X/X	201/201	190/190	Y/Y	121/121	Y/Y	177/177	238/238	232/232	170/170	NA	122/122	141/141	166/166	191/191	181/181
SOF06_304	178/196	Y/Y	183/183	X/X	NA	153/153	X/X	X/X	193/193	138/138	188/188	257/259	X/X	197/201	190/194	Y/Y	100/121	Y/Y	177/177	242/242	230/230	170/170	204/204	122/122	141/141	166/166	191/191	183/183
SOF06_305	196/196	Y/Y	187/187	X/X	Y/Y	157/157	X/X	X/X	193/193	138/138	188/188	259/259	X/X	201/201	190/190	Y/Y	127/127	Y/Y	177/177	242/242	232/232	NA	196/196	152/152	135/135	166/166	191/191	177/177
SOF06_306	198/198	Y/Y	185/185	X/X	X/X	159/159	Y/Y	X/X	183/183	138/138	188/188	257/257	X/X	197/197	194/194	X/X	100/100	Y/Y	179/179	226/226	230/230	172/172	204/204	152/152	141/141	168/168	187/187	181/183
SOF06_307	NA	Y/Y	183/183	X/X	Y/Y	153/153	X/X	Y/Y	195/195	135/138	188/188	259/259	X/X	197/197	198/198	X/X	121/121	Y/Y	171/171	236/236	232/232	174/174	196/196	152/152	139/139	166/166	187/187	183/183
SOF06_308	178/178	Y/Y	NA	X/X	Y/Y	153/153	X/X	Y/Y	193/193	NA	188/188	259/259	X/X	199/199	190/190	Y/Y	121/121	X/X	171/171	246/246	232/232	174/174	196/196	122/152	135/135	166/166	187/187	NA
SOF06_309	196/196	Y/Y	185/185	X/X	Y/Y	157/157	X/X	X/X	193/193	138/138	188/188	259/259	X/X	201/201	190/190	Y/Y	127/127	Y/Y	177/177	242/242	232/232	170/170	196/196	152/152	141/141	166/166	191/191	177/177
SOF06_310	178/178	Y/Y	183/183	X/X	X/X	153/153	X/X	Y/Y	193/193	138/138	188/188	259/259	X/X	201/201	190/190	Y/Y	137/137	Y/Y	171/171	242/242	220/220	172/172	200/200	122/122	139/139	170/170	187/187	181/181
SOF06_311	196/196	Y/Y	185/185	Y/Y	Y/Y	155/155	X/X	NA	183/183	138/138	190/190	259/259	X/X	201/201	198/198	X/X	NA	NA	167/167	246/246	230/230	174/174	204/204	122/122	139/139	166/166	164/164	181/181
SOF06_312	196/196	Y/Y	187/187	X/X	NA	157/157	X/X	X/X	183/183	138/138	188/188	259/259	X/X	199/199	190/190	Y/Y	127/127	X/X	171/171	242/242	232/232	170/170	196/196	152/152	135/135	166/166	187/187	177/177
SOF06_313	198/198	Y/Y	183/183	X/X	X/X	153/153	X/X	X/X	199/199	138/138	188/188	259/259	X/X	199/201	196/196	Y/Y	127/137	X/X	167/167	246/246	228/228	176/176	196/196	152/152	139/139	172/166	187/187	181/181
SOF06_314	198/198	Y/Y	185/185	X/X	X/X	153/157	X/X	Y/Y	183/195	138/138	188/188	259/259	X/X	201/201	190/190	X/X	121/121	Y/Y	171/171	NA	230/230	172/172	204/204	122/152	139/139	170/174	187/187	181/181
SOF06_315	198/198	NA	183/183	X/X	X/X	151/157	X/X	X/X	183/199	138/138	188/188	259/259	X/X	197/197	198/198	X/X	137/137	Y/Y	171/177	NA	230/230	170/170	NA	122/122	135/139	166/166	187/187	181/181
SOF06_316	178/178	Y/Y	183/183	X/X	X/X	153/153	X/X	Y/Y	193/193	135/135	188/188	259/259	X/X	201/201	190/190	Y/Y	121/121	Y/Y	171/171	242/242	232/232	174/174	NA	122/122	139/139	166/166	187/187	183/183
SOF06_317	188/198	X/X	183/183	X/X	X/X	151/151	X/X	X/X	193/199	138/138	188/188	259/259	X/X	201/201	198/198	Y/Y	121/121	X/X	177/177	NA	230/230	172/172	198/198	122/122	135/135	166/166	187/187	181/181
SOF06_318	188/188	Y/Y	185/185	X/X	Y/Y	153/153	X/X	X/X	183/183	138/138	190/190	259/259	X/X	199/199	190/196	Y/Y	121/121	Y/Y	171/171	246/246	228/232	170/170	196/196	152/152	141/141	166/166	NA	177/177
SOF06_319	188/188	Y/Y	185/185	X/X	X/X	157/157	X/X	X/X	193/193	138/138	188/188	261/261	Y/Y	197/197	200/200	X/X	121/121	Y/Y	177/177	238/242	232/232	170/170	NA	122/122	141/141	166/166	191/191	181/181
SOF06_320	196/196	Y/Y	185/185	X/X	NA	157/157	X/X	X/X	183/183	138/138	190/190	259/259	X/X	199/199	196/196	X/X	127/127	X/X	171/171	242/242	230/230	170/170	196/196	152/152	139/139	174/174	NA	183/183
SOF06_321	188/188	Y/Y	183/183	Y/Y	X/X	151/151	X/X	X/X	193/193	138/138	188/188	259/259	X/X	197/197	192/198	X/X	137/137	Y/Y	171/171	242/242	230/230	NA	206/206	122/122	139/139	166/166	187/187	181/181
SOF06_322	192/192	Y/Y	185/185	NA	Y/Y	153/153	X/X	X/X	183/195	138/138	190/190	261/261	X/X	201/201	192/192	Y/Y	137/137	X/X	167/167	246/246	230/230	176/176	200/200	152/152	137/137	170/170	164/191	181/181
SOF06_323	NA	Y/Y	183/183	X/X	X/X	153/153	X/X	X/X	183/183	138/138	188/188	259/259	X/X	197/197	190/190	Y/Y	121/121	Y/Y	171/171	226/226	232/232	174/174	204/204	122/122	139/139	166/166	187/187	183/183
SOF06_324	178/178	Y/Y	NA	X/X	Y/Y	NA	X/X	X/X	193/193	135/138	188/188	261/261	Y/Y	197/197	200/200	X/X	121/121	Y/Y	167/167	238/238	232/232	170/170	200/206	152/152	139/139	170/172	187/187	183/183
SOF06_325	178/178	Y/Y	187/187	Y/Y	X/X	NA	X/X	X/X	199/199	138/138	188/188	257/257	X/X	197/197	NA	Y/Y	121/121	Y/Y	171/171	242/242	228/232	174/174	NA	152/152	NA	170/170	187/187	NA
SOF06_326	188/188	Y/Y	183/183	X/X	X/X	151/151	X/X	X/X	193/193	138/138	188/188	259/259	X/X	197/197	192/192	X/X	137/137	Y/Y	171/171	242/242	230/230	174/174	NA	122/122	135/139	172/166	187/187	183/183
SOF06_327	184/184	Y/Y	187/187	X/X	X/X	153/153	X/X	X/X	199/199	138/138	188/188	259/259	X/X	195/195	192/192	Y/Y	137/137	Y/Y	152/152	226/226	220/220	172/172	196/196	122/122	141/141	170/166	187/187	181/181
SOF06_328	198/198	Y/Y	183/183	NA	X/X	155/155	NA	NA	199/199	138/138	188/188	259/259	NA	201/201	NA	NA	121/137	Y/Y	171/177	246/246	230/230	172/172	196/196	122/122	139/139	170/166	187/187	181/181
SOF06_329	178/178	Y/Y	183/183	X/X	X/X	153/153	X/X	Y/Y	193/193	138/138	188/188	259/259	X/X	197/197	200/200	X/X	121/137	Y/Y	152/152	236/242	232/232	NA	202/202	122/122	139/139	170/170	191/191	183/183
SOF06_330	178/178	Y/Y	187/187	Y/Y	X/X	155/155	X/X	X/X	183/183	138/138	188/188	259/259	X/X	197/197	198/198	Y/Y	121/121	Y/Y	171/171	NA	220/220	172/172	196/196	122/122	141/141	166/168	187/187	183/183
SOF06_331	178/178	Y/Y	183/183	X/X	X/X	151/151	X/X	X/X	193/193	138/138	188/188	259/259	Y/Y	197/197	198/198	X/X	121/121	Y/Y	171/171	226/226	220/220	174/174	204/204	122/122	139/139	166/166	187/187	181/181
SOF06_332	NA	Y/Y	183/183	Y/Y	X/X	157/157	X/X	X/X	183/193	138/138	188/188	259/259	X/X	201/201	190/190	Y/Y	121/121	Y/Y	177/177	242/246	230/230	174/174	196/204	122/122	141/141	NA	191/191	181/181
SOF06_333	196/196	Y/Y	183/183	X/X	X/X	155/155	X/X	X/X	183/183	138/138	188/188	259/259	X/X	201/201	192/198	Y/X	121/121	X/X	167/167	246/246	230/230	172/172	204/204	122/122	141/141	170/168	164/164	181/181
SOF06_334	178/178	Y/Y	183/183	Y/Y	X/X	155/155	X/X	X/X	193/193	138/138	188/188	257/257	X/X	197/197	198/198	X/X	100/121	Y/Y	171/171	226/226	220/230	174/174	206/206	122/122	141/141	170/168	187/187	181/181
SOF06_335	178/178	Y/Y	183/183	X/X	X/X	151/151	X/X	X/X	183/193	138/138	188/188	259/259	X/X	201/201	198/198	Y/Y	121/121	Y/Y	177/177	242/242	232/232	172/172	NA	122/122	139/139	170/166	187/187	181/181
SOF06_336	170/170	NA	183/183	NA	NA	157/157	NA	Y/X	193/193	138/138	188/188	261/261	NA	197/197	200/200	X/X	100/137	Y/Y	152/152	238/238	230/230	170/170	NA	152/152	139/139	168/168	191/191	181/181
SOF06_337	178/196	Y/Y	185/185	X/X	X/X	153/153	X/X	X/X	193/193	138/138	190/190	259/259	X/X	199/199	198/198	X/X	127/127	NA	171/177	246/246	230/230	172/172	198/204	122/122	139/141	170/166	187/187	181/181
SOF06_338	198/198	Y/Y	183/183	X/X	X/X	151/151	NA	X/X	193/199	138/138	188/188	259/259	X/X	199/199	196/196	X/X	127/127	X/X	171/171	242/242	232/232	174/174	198/198	122/122	139/139	170/166	187/187	181/181
SOF06_339	178/178	Y/Y	183/183	X/X	X/X	153/153	X/X	Y/Y	193/193	135/135	188/188	259/259	X/X	201/201	190/190	Y/Y	121/121	Y/Y	171/171	242/242	232/232	174/174	196/196	122/122	139/139	166/166	187/187	183/183
SOF06_340	NA	Y/Y	NA	X/X	X/X	157/157	X/X	X/X	193/193	NA	NA	255/255	X/X	199/199	190/190	Y/Y	121/121	Y/Y	177/177	238/238	228/228	170/170	196/196	122/122	141/141	166/166	NA	NA
SOF06_341	178/192	Y/Y	187/187	X/X	Y/Y	153/153	Y/Y	X/X	193/195	138/138	188/188	261/261	X/X	197/197	194/198	Y/Y	121/121	Y/Y	152/152	236/236	232/232	174/174	206/206	152/152	137/137	170/170	191/191	181/181
SOF06_342	188/188	Y/Y	183/183	X/X	Y/Y	151/151	X/X	X/X	193/193	138/138	188/188	259/259	X/X	197/197	192/192	X/X	121/137	Y/Y	152/171	238/242	230/230	170/170	204/204	152/152	139/139	168/168	187/191	183/183
SOF06_343	192/192	Y/Y	183/183	X/X	X/X	153/153	X/X	X/X	193/193	138/138	188/188	259/259	X/X	201/201	192/192	X/X	121/121	Y/Y	171/171	242/242	220/220	172/172	196/196	122/122	139/139	166/166	187/187	181/181
SOF06_344	170/192	NA	183/183	NA	NA	157/157	NA	NA	183/199	138/138	188/188	259/261	X/X	201/201	182/182	NA	137/137	Y/Y	171/179	226/238	220/230	170/170	200/202	122/152	139/139	170/170	164/164	181/181
SOF06_345	192/192	Y/Y	191/191	Y/Y	Y/Y	153/153	Y/Y	X/X	193/193	138/138	190/190	261/261	Y/Y	197/197	198/198	X/X	121/121	Y/Y	171/171	242/242	220/220	NA	198/198	122/122	139/139	166/166	187/187	181/181
SOF06_346	170/192	Y/Y	185/185	X/X	X/X	153/157	X/X	X/X	183/199	138/138	188/188	259/261	Y/Y	201/201	192/192	X/X	NA	Y/Y	171/179	242/242	220/230	170/170	200/200	122/152	139/139	168/168	187/187	181/181
SOF06_347	192/196	Y/Y	191/191	Y/Y	Y/Y	153/153	X/X	X/X	195/195	138/138	190/190	261/261	X/X	201/201	192/192	Y/Y	137/137	NA	167/167	246/246	230/230	176/176	200/200	122/152	137/137	166/170	187/191	181/181
SOF06_348	188/188	Y/Y	185/185	X/X	X/X	157/159	Y/X	X/X	183/193	138/138	188/188	257/257	X/X	201/201	190/194	X/X	100/100	Y/Y	179/179	226/242	230/230	172/172	204/204	122/152	141/141	166/166	187/191	183/183
SOF06_349	198/198	Y/Y	183/183	Y/Y	X/X	151/151	X/X	X/X	193/193	138/138	188/188	259/259	X/X	197/197	182/182	X/X	137/137	Y/Y	177/177	242/242	230/230	170/170	204/204	122/122	139/139	166/166	187/187	183/183
SOF06_350	178/178	Y/Y	183/183	X/X	NA	153/153	X/X	Y/Y	193/193	135/135	188/188	259/259	X/X	201/201	190/190	Y/Y	121/121	NA	171/171	242/242	232/232	174/174	196/196	122/122	139/139	166/166	187/187	183/183
SOF06_351	192/192	Y/Y	187/187	X/X	Y/Y	153/153	X/X	X/X	195/195	138/138	190/190	259/259	X/X	195/195	198/198	X/X	119/137	Y/Y	152/152	226/226	230/230	174/174	196/196	152/152	137/137	170/170	191/191	181/181
SOF06_352	188/188	Y/Y	183/183	X/X	Y/Y	151/151	X/X	X/X	193/193	138/138	188/188	259/259	X/X	197/197	NA	X/X	137/137	Y/Y	171/171	242/242	220/220	170/170	NA	152/152	139/139	NA	187/187	181/181
SOF06_353	170/170	Y/Y	183/183	X/X	Y/Y	153/153	X/X	X/X	193/193	138/138	188/188	261/261	Y/Y	201/201	190/190	X/X	121/137	Y/Y	171/171	242/242	230/230	170/170	196/196	152/152	139/139	166/166	187/187	183/183
SOF06_354	178/178	Y/Y	183/183	X/X	X/X	153/153	X/X	X/X	195/195	138/138	188/188	259/259	X/X	201/201	192/192	X/X	121/137	Y/Y	171/171	242/242	220/220	170/170	202/202	122/122	139/139	170/170	187/187	183/183
SOF06_355	NA	Y/Y	191/191	X/X	Y/Y	153/153	NA	X/X	199/199	138/138	NA	259/259	X/X	197/197	198/198	X/X	127/137	Y/Y	152/152	NA	220/220	172/172	196/196	122/122	141/141	172/172	191/191	181/181
SOF06_356	184/184	Y/Y	181/181	X/X	Y/Y	157/157	Y/Y	X/X	197/197	NA	NA	255/255	X/X	201/201	196/196	X/X	121/137	Y/Y	NA	238/238	228/228	170/170	NA	122/122	139/139	170/174	NA	NA
SOF06_357	188/188	Y/Y	185/185	X/X	X/X	157/157	X/X	X/X	193/193	138/138	188/188	257/257	X/X	201/201	190/190	Y/Y	121/121	Y/Y	177/177	242/242	232/232	170/170	196/196	122/122	141/141	166/166	191/191	183/183
SOF06_358	178/178	Y/Y	183/183	X/X	X/X	155/155	X/X	X/X	183/183	138/138	NA	259/259	X/X	197/197	190/198	Y/Y	137/137	Y/Y	171/171	236/236	230/230	172/172	NA	122/122	141/141	170/166	187/187	181/181
SOF06_359	188/188	X/X	183/183	X/X	X/X	151/151	X/X	X/X	193/193	138/138	188/188	259/259	X/X	197/197	192/192	X/X	127/127	X/X	171/171	242/242	220/220	174/174	198/198	122/122	135/139	166/166	187/187	181/181
SOF06_360	188/188	Y/Y	185/185	X/X	X/X	157/157	X/X	X/X	193/193	138/138	188/188	255/255	X/X	197/197	198/198	Y/Y	121/121	Y/Y	177/177	238/238	232/232	170/170	NA	122/122	141/141	166/166	191/191	181/181
SOF06_361	178/188	Y/X	183/183	X/X	X/X	157/157	X/X	Y/X	193/193	138/138	188/188	259/259	X/X	197/201	192/196	X/X	137/137	NA	171/171	242/242	230/230	174/174	204/204	122/122	139/139	166/174	187/187	183/183
SOF06_362	188/192	Y/Y	185/185	X/X	Y/Y	157/157	X/X	X/X	195/195	138/138	190/190	261/261	X/X	197/197	190/190	Y/Y	121/121	Y/Y	177/177	242/242	NA	172/172	196/196	122/122	141/141	168/168	NA	177/181
SOF06_363	178/178	Y/Y	183/183	X/X	X/X	151/151	X/X	X/X	193/193	135/135	188/188	257/257	X/X	197/197	194/194	Y/X	121/127	Y/Y	177/177	246/246	230/230	174/174	206/206	122/122	139/139	170/172	187/187	183/183
SOF06_364	188/188	Y/Y	185/185	X/X	X/X	151/151	X/X	X/X	199/199	138/138	188/188	257/257	X/X	199/199	196/196	X/X	121/121	X/X	177/177	242/242	230/230	170/170	198/198	122/122	135/135	172/166	187/187	181/181
SOF06_365	178/178	Y/Y	183/183	Y/Y	X/X	151/151	X/X	X/X	183/183	138/138	188/188	259/259	X/X	197/197	192/198	X/X	137/137	Y/Y	171/171	242/242	220/220	170/170	204/204	122/122	141/141	166/166	187/187	183/183
SOF06_366	188/188	Y/Y	187/187	X/X	X/X	151/151	X/X	X/X	193/193	138/138	188/188	259/259	X/X	197/197	192/192	X/X	137/137	Y/Y	177/177	246/246	230/230	170/170	198/198	122/122	139/139	170/166	187/187	181/181
SOF06_367	192/198	Y/Y	187/187	X/X	Y/X	153/159	Y/Y	X/X	183/195	138/138	188/190	257/261	Y/Y	201/201	194/198	X/X	121/121	Y/Y	152/179	226/236	230/230	172/172	NA	152/152	137/141	168/168	187/191	181/181
SOF06_368	188/188	Y/Y	183/183	X/X	X/X	151/151	X/X	X/X	199/199	138/138	188/188	259/259	X/X	197/197	192/192	X/X	137/137	NA	171/171	246/246	230/230	170/170	198/198	122/122	135/135	172/166	187/187	183/183
SOF06_369	170/184	Y/Y	183/183	X/X	NA	157/157	Y/Y	X/X	193/193	138/138	188/188	257/257	X/X	197/197	200/200	X/X	NA	Y/Y	152/152	238/238	230/230	170/170	204/204	152/152	139/139	168/168	NA	181/181
SOF06_370	188/188	Y/Y	185/185	X/X	X/X	157/157	X/X	X/X	197/197	138/138	188/188	255/255	X/X	201/201	190/190	Y/Y	121/121	Y/Y	177/177	242/242	232/232	NA	196/196	122/122	139/139	166/166	191/191	181/181
SOF06_371	NA	Y/Y	185/185	X/X	X/X	153/153	X/X	X/X	183/183	135/135	188/188	257/257	X/X	197/197	196/196	Y/Y	100/100	Y/Y	171/171	242/242	232/232	170/170	204/204	152/152	139/139	170/172	187/187	183/183
SOF06_372	NA	Y/Y	NA	X/X	X/X	157/157	X/X	Y/Y	193/193	138/138	NA	257/257	X/X	201/201	196/196	Y/Y	137/137	Y/Y	NA	236/236	230/230	172/172	NA	152/152	139/139	174/174	187/187	183/183
SOF06_373	188/188	Y/Y	185/185	X/X	X/X	157/157	X/X	X/X	193/193	138/138	188/188	257/257	X/X	201/201	190/190	Y/Y	121/121	Y/Y	177/177	242/242	232/232	170/170	196/196	122/122	141/141	166/166	191/191	183/183
SOF06_374	188/192	X/X	187/187	X/X	X/X	151/151	X/X	X/X	195/195	138/138	NA	259/259	X/X	201/201	192/192	X/X	121/137	Y/Y	171/171	242/242	220/220	170/170	202/202	122/122	139/139	166/166	187/187	181/181
SOF06_375	198/198	Y/Y	183/183	Y/Y	X/X	155/155	X/X	Y/Y	199/199	138/138	188/188	259/259	X/X	195/195	182/182	X/X	137/137	Y/Y	177/177	246/246	230/230	170/170	NA	122/122	139/139	170/170	187/187	181/181
SOF06_376	198/198	Y/Y	183/183	X/X	X/X	151/151	X/X	X/X	199/199	138/138	188/188	259/259	X/X	197/197	192/192	X/X	127/137	X/X	177/177	242/242	230/230	170/170	194/194	122/122	135/135	172/166	187/187	181/181
SOF06_377	184/184	NA	183/183	NA	Y/X	153/153	NA	NA	183/183	138/138	188/188	261/261	X/X	197/197	198/198	X/X	NA	NA	171/171	226/226	220/220	172/172	206/206	122/122	141/141	170/172	187/187	181/181
SOF06_378	NA	Y/Y	183/183	X/X	X/X	151/151	X/X	Y/Y	193/193	138/138	188/188	259/259	X/X	201/201	190/190	X/X	137/137	X/X	177/177	NA	230/230	174/174	196/196	122/122	139/139	172/170	187/187	181/181
SOF06_379	192/192	Y/Y	181/181	X/X	X/X	151/151	X/X	X/X	197/197	138/138	188/188	259/259	X/X	201/201	198/198	Y/Y	121/121	Y/Y	177/177	NA	228/228	172/172	196/196	122/122	139/139	166/166	191/191	181/181
SOF06_380	178/178	Y/Y	191/191	X/X	Y/Y	153/153	X/X	Y/Y	195/195	138/138	188/188	259/259	X/X	201/201	190/190	X/X	137/137	Y/Y	152/152	236/236	232/232	174/174	200/200	152/152	137/137	170/170	191/191	181/181
SOF06_381	178/178	Y/Y	NA	X/X	X/X	153/153	X/X	Y/Y	193/193	135/135	188/188	259/259	X/X	201/201	190/190	Y/Y	121/137	Y/Y	171/171	242/242	220/220	174/174	200/200	122/122	139/139	166/166	187/187	183/183
SOF06_382	188/188	Y/Y	NA	NA	X/X	151/151	X/X	X/X	183/193	138/138	188/188	259/259	X/X	197/197	192/198	X/X	121/121	Y/Y	171/171	NA	230/230	170/170	204/204	122/122	139/139	170/168	187/187	183/183
SOF06_383	188/188	Y/Y	183/183	X/X	NA	151/151	X/X	X/X	193/193	138/138	188/188	259/259	X/X	197/197	198/198	X/X	137/137	Y/Y	171/171	242/242	220/220	170/170	NA	122/122	139/139	170/166	187/187	NA
SOF06_384	178/178	Y/Y	187/187	X/X	NA	151/151	X/X	X/X	193/193	138/138	190/190	259/259	X/X	197/197	200/200	X/X	NA	Y/Y	171/171	238/238	228/228	172/172	196/196	NA	135/135	170/170	187/187	181/181
SOF10_001	188/188	Y/Y	187/187	X/X	X/X	NA	X/X	X/X	193/193	NA	NA	257/257	X/X	201/201	190/190	Y/Y	137/137	Y/Y	171/171	238/238	232/232	170/170	204/204	122/122	139/139	166/166	187/187	NA
SOF10_002	178/178	Y/Y	183/183	X/X	X/X	NA	X/X	Y/Y	193/193	135/135	NA	259/259	X/X	201/201	190/190	Y/Y	137/137	Y/Y	171/171	242/242	220/220	174/174	200/200	122/122	139/139	166/166	187/187	183/183
SOF10_003	178/178	Y/Y	183/183	X/X	X/X	157/157	X/X	X/X	183/183	138/138	NA	259/259	X/X	197/197	198/198	X/X	121/121	Y/Y	177/177	226/226	230/230	174/174	196/196	122/122	141/141	166/168	191/191	181/181
SOF10_004	178/178	Y/Y	183/183	Y/Y	X/X	153/153	X/X	Y/Y	183/183	138/138	188/190	259/259	X/X	201/201	190/190	NA	121/137	Y/Y	171/171	NA	232/232	172/172	200/200	122/122	139/139	170/170	187/187	181/181
SOF10_005	178/178	Y/Y	183/183	X/X	X/X	153/153	X/X	Y/Y	183/183	135/135	188/188	NA	X/X	NA	198/198	X/X	121/121	Y/Y	171/171	NA	230/230	174/174	204/204	122/122	141/141	168/168	187/187	183/183
SOF10_007	188/188	X/X	183/183	Y/Y	X/X	155/155	X/X	X/X	183/183	138/138	188/188	259/259	X/X	197/197	198/198	X/X	121/121	Y/Y	171/171	NA	230/230	174/174	204/204	122/122	141/141	168/168	187/187	181/181
SOF10_008	192/192	Y/Y	183/183	X/X	X/X	153/153	X/X	X/X	193/193	135/135	188/188	259/259	X/X	201/201	190/190	Y/Y	NA	Y/Y	171/171	NA	NA	174/174	202/202	122/122	139/139	170/170	187/187	183/183
SOF10_009	178/188	Y/Y	183/183	Y/Y	X/X	151/155	X/X	X/X	183/193	NA	188/188	259/259	X/X	197/197	198/198	X/X	NA	Y/Y	NA	226/226	230/230	170/174	204/204	122/122	139/141	166/168	187/187	NA
SOF10_010	198/198	Y/Y	183/183	X/X	X/X	151/151	X/X	X/X	193/193	138/138	188/188	259/259	X/X	199/199	196/196	X/X	NA	Y/Y	171/171	242/242	220/220	172/172	196/196	122/122	139/139	166/166	187/187	181/181
SOF10_011	178/178	Y/Y	183/183	Y/Y	X/X	155/155	X/X	X/X	193/193	138/138	188/188	259/259	X/X	197/197	192/192	X/X	137/137	Y/Y	171/171	242/242	220/220	170/170	206/206	122/122	141/141	168/168	NA	181/181
SOF10_012	196/196	Y/Y	185/187	X/X	X/X	NA	X/X	X/X	193/193	138/138	188/188	257/257	X/X	195/195	182/182	X/X	NA	X/X	NA	NA	228/228	174/174	204/204	152/152	139/139	172/172	193/193	183/183
SOF10_013	188/188	Y/Y	183/183	X/X	X/X	155/155	X/X	X/X	193/193	138/138	188/188	259/259	X/X	197/197	192/192	X/X	NA	Y/Y	171/171	226/226	220/220	170/170	206/206	122/122	139/139	166/166	187/187	183/183
SOF10_014	178/178	Y/Y	183/183	Y/Y	X/X	155/155	X/X	X/X	193/193	135/135	188/188	259/259	X/X	197/197	190/190	X/X	NA	Y/Y	171/171	226/226	232/232	174/174	204/204	122/122	141/141	168/168	187/187	181/181
SOF10_015	188/188	Y/Y	183/183	X/X	X/X	155/155	X/X	X/X	183/183	138/138	188/188	259/259	X/X	201/201	198/198	X/X	121/121	Y/Y	171/171	242/242	220/220	174/174	196/196	122/122	141/141	168/168	187/187	181/181
SOF10_016	178/178	Y/Y	183/183	Y/Y	X/X	151/151	X/X	X/X	183/183	138/138	188/188	259/259	X/X	197/197	192/192	X/X	NA	Y/Y	171/171	NA	220/220	170/170	204/204	122/122	141/141	166/166	187/187	181/181
SOF10_017	192/192	Y/Y	187/187	X/X	X/X	157/157	X/X	X/X	197/197	138/138	188/190	259/259	X/X	197/197	190/190	Y/Y	121/121	Y/Y	171/171	246/246	230/230	170/170	196/196	122/122	139/139	166/166	191/191	181/181
SOF10_018	196/196	Y/Y	187/187	X/X	X/X	NA	X/X	X/X	193/193	138/138	188/188	257/257	X/X	195/195	182/182	X/X	100/100	X/X	NA	NA	228/228	174/174	204/204	152/152	139/139	172/172	193/193	183/183
SOF10_019	188/188	Y/Y	183/183	X/X	X/X	157/157	X/X	X/X	195/195	138/138	188/190	257/257	X/X	201/201	190/190	Y/Y	137/137	Y/Y	177/177	242/242	220/220	174/174	200/200	122/122	141/141	166/166	191/191	183/183
SOF10_020	188/188	Y/Y	183/183	X/X	X/X	151/151	X/X	X/X	183/183	138/138	188/188	NA	X/X	197/197	192/192	X/X	121/121	Y/Y	171/171	242/242	220/220	174/174	206/206	122/122	141/141	166/166	187/187	181/181
SOF10_021	178/178	Y/Y	183/183	X/X	X/X	153/153	X/X	X/X	183/183	138/138	188/188	257/257	X/X	197/197	198/198	X/X	121/121	Y/Y	171/171	226/226	230/230	174/174	204/204	122/122	141/141	172/172	187/187	183/183
SOF10_022	192/192	Y/Y	191/191	X/X	X/X	153/153	X/X	X/X	195/195	138/138	188/188	259/259	X/X	197/197	198/198	X/X	137/137	Y/Y	177/177	236/236	232/232	174/174	196/196	122/122	137/137	166/166	191/191	181/181
SOF10_023	178/178	Y/Y	183/183	Y/Y	X/X	155/155	X/X	X/X	183/183	138/138	188/188	259/259	X/X	197/197	198/198	X/X	121/121	Y/Y	171/171	226/226	230/230	174/174	204/204	122/122	141/141	168/168	187/187	181/181
SOF10_024	188/188	Y/Y	181/181	X/X	X/X	157/157	X/X	X/X	183/183	138/138	188/190	259/259	X/X	201/201	190/190	Y/Y	121/121	Y/Y	171/171	226/226	230/230	174/174	204/204	122/122	141/141	168/168	187/187	181/181
SOF10_025	192/192	Y/Y	187/187	X/X	X/X	155/155	X/X	X/X	183/183	135/135	188/188	259/259	X/X	195/195	182/182	X/X	NA	Y/Y	177/177	242/242	230/230	170/170	200/200	122/122	139/139	170/170	187/187	181/181
SOF10_026	188/188	Y/Y	185/185	X/X	X/X	157/157	X/X	X/X	193/193	138/138	188/188	257/257	X/X	201/201	190/190	Y/Y	121/121	Y/Y	177/177	242/242	232/232	170/170	196/196	122/122	141/141	166/166	191/191	183/183
SOF10_027	188/188	Y/Y	183/183	X/X	X/X	155/155	X/X	X/X	183/183	138/138	188/188	259/259	X/X	197/197	198/198	X/X	137/137	Y/Y	171/171	242/242	220/220	170/170	206/206	122/122	139/139	166/166	187/187	183/183
SOF10_028	178/178	Y/Y	183/183	X/X	X/X	153/153	X/X	Y/Y	193/193	135/135	188/190	259/259	X/X	201/201	190/190	Y/Y	121/121	Y/Y	171/171	242/242	232/232	174/174	196/196	122/122	139/139	166/166	187/187	183/183
SOF10_029	178/178	Y/Y	183/183	X/X	X/X	155/155	X/X	X/X	193/193	135/135	188/188	259/259	X/X	197/197	198/198	Y/Y	121/121	Y/Y	171/171	226/226	230/230	174/174	204/204	122/122	141/141	166/166	NA	183/183
SOF10_030	188/188	Y/Y	183/183	X/X	X/X	151/151	X/X	X/X	193/193	138/138	188/188	259/259	X/X	201/201	198/198	X/X	121/121	Y/Y	171/171	226/226	220/220	172/172	204/204	122/122	141/141	168/168	187/187	181/181
SOF10_031	198/198	Y/Y	183/183	X/X	X/X	155/155	X/X	X/X	199/199	138/138	188/188	259/259	X/X	195/195	182/182	X/X	137/137	Y/Y	177/177	242/242	230/230	170/170	198/198	122/122	139/139	166/166	187/187	181/181
SOF10_032	188/188	Y/Y	NA	X/X	X/X	153/153	X/X	X/X	195/195	138/138	188/188	NA	X/X	NA	198/198	X/X	121/121	Y/Y	171/171	242/242	220/220	172/172	202/202	122/122	139/139	170/170	187/187	181/181
SOF10_033	188/188	Y/Y	183/183	X/X	X/X	153/153	X/X	X/X	183/183	138/138	190/190	255/255	X/X	197/197	192/192	X/X	121/137	Y/Y	152/179	226/242	220/220	170/174	204/204	122/152	141/141	168/170	191/191	183/183
SOF10_034	188/188	Y/Y	183/183	X/X	X/X	153/153	X/X	X/X	199/199	138/138	188/188	259/259	X/X	199/199	196/196	X/X	137/137	Y/Y	171/171	242/242	230/230	170/170	204/204	122/122	135/135	166/166	187/187	181/181
SOF10_035	192/192	Y/Y	183/183	X/X	X/X	153/153	X/X	Y/Y	193/193	138/138	190/190	NA	X/X	NA	190/190	Y/Y	121/121	Y/Y	171/171	242/242	232/232	170/170	202/202	122/122	139/139	166/166	187/187	183/183
SOF10_036	178/188	Y/Y	183/187	Y/Y	X/X	151/151	X/X	X/X	183/193	135/138	188/188	257/257	X/X	197/197	192/194	NA	121/137	Y/Y	171/171	242/242	220/232	170/174	206/206	122/122	139/139	166/172	187/187	181/183
SOF10_037	188/188	Y/Y	183/183	X/X	X/X	151/151	X/X	X/X	193/193	138/138	188/188	259/259	X/X	197/197	192/192	X/X	137/137	Y/Y	171/171	242/242	230/230	170/170	206/206	122/122	139/139	166/166	187/187	183/183
SOF10_038	188/188	Y/Y	185/185	X/X	X/X	157/157	X/X	X/X	193/193	138/138	188/188	257/257	X/X	201/201	190/190	Y/Y	121/121	Y/Y	177/177	242/242	232/232	170/170	196/196	122/122	141/141	166/166	191/191	183/183
SOF10_039	192/192	Y/Y	183/183	X/X	X/X	153/153	X/X	Y/Y	193/193	135/135	188/188	259/259	X/X	201/201	192/192	X/X	121/121	Y/Y	171/171	242/242	220/220	174/174	196/196	122/122	139/139	170/170	187/187	183/183
SOF10_040	178/178	Y/Y	NA	X/X	X/X	157/157	X/X	X/X	193/193	138/138	188/188	NA	X/X	NA	190/190	Y/Y	121/121	Y/Y	171/171	226/226	232/232	174/174	204/204	122/122	141/141	166/166	187/187	181/181
SOF10_041	188/188	Y/Y	183/183	Y/Y	X/X	151/151	X/X	X/X	183/183	138/138	188/188	259/259	X/X	197/197	192/192	X/X	121/121	Y/Y	171/171	226/226	230/230	174/174	204/204	122/122	139/139	168/168	187/187	183/183
SOF10_042	178/178	Y/Y	183/183	X/X	X/X	153/153	X/X	Y/Y	195/195	135/135	188/188	259/259	X/X	201/201	190/190	Y/Y	121/121	Y/Y	171/171	242/242	232/232	174/174	196/196	122/122	139/139	170/170	191/191	181/181
SOF10_043	178/178	Y/Y	183/183	X/X	X/X	153/153	X/X	X/X	183/183	135/135	188/188	257/257	X/X	197/197	198/198	X/X	121/121	Y/Y	171/171	226/226	230/230	174/174	204/204	122/122	139/139	172/172	187/187	181/181
SOF10_044	188/188	Y/Y	183/183	X/X	X/X	151/151	X/X	X/X	193/193	138/138	188/188	259/259	X/X	197/197	198/198	X/X	121/121	Y/Y	171/171	242/242	220/220	174/174	204/204	122/122	139/139	166/166	187/187	181/181
SOF10_045	192/192	Y/Y	187/187	X/X	X/X	153/153	X/X	X/X	195/195	138/138	188/188	259/259	X/X	201/201	192/192	X/X	121/121	Y/Y	171/171	242/242	220/220	172/172	196/196	122/122	139/139	166/166	187/187	175/175
SOF10_046	188/192	Y/Y	183/183	Y/Y	Y/Y	153/155	X/X	X/X	193/193	135/135	188/188	259/259	X/X	197/197	198/198	X/X	121/121	Y/Y	177/177	242/242	230/232	170/174	196/196	152/152	141/141	168/168	187/191	181/181
SOF10_047	188/188	Y/Y	183/183	X/X	X/X	151/151	X/X	X/X	193/193	138/138	188/188	259/259	X/X	199/199	198/198	Y/Y	127/127	X/X	177/177	246/246	230/230	174/174	196/196	122/122	139/139	166/166	NA	181/181
SOF10_048	188/188	Y/Y	NA	X/X	X/X	NA	X/X	X/X	193/193	138/138	188/188	NA	X/X	NA	190/190	Y/Y	NA	Y/Y	171/171	238/238	232/232	170/170	204/204	122/122	139/139	166/166	187/187	181/181
SOF10_049	188/188	Y/Y	183/183	Y/Y	X/X	155/155	X/X	X/X	183/183	138/138	188/188	257/257	X/X	197/197	198/198	X/X	121/121	Y/Y	171/171	226/226	230/230	174/174	204/204	122/122	141/141	166/166	187/187	181/181
SOF10_050	188/188	Y/Y	183/183	X/X	Y/Y	151/151	X/X	X/X	193/193	138/138	188/188	259/259	X/X	197/197	192/192	X/X	137/137	Y/Y	152/152	238/238	230/230	170/170	204/204	152/152	139/139	168/168	191/191	183/183
SOF10_051	198/198	Y/Y	187/187	Y/Y	X/X	155/155	X/X	X/X	199/199	138/138	188/188	259/259	X/X	195/195	182/182	X/X	NA	Y/Y	177/177	246/246	230/230	170/170	196/196	122/122	139/139	166/166	187/187	181/181
SOF10_052	188/188	Y/Y	183/183	X/X	Y/Y	153/153	X/X	X/X	195/195	138/138	188/188	261/261	X/X	197/197	198/198	X/X	121/121	Y/Y	152/152	242/242	220/220	170/170	200/200	122/122	139/139	166/166	191/191	183/183
SOF10_054	178/178	Y/Y	183/183	X/X	X/X	151/151	X/X	X/X	183/183	138/138	188/188	259/259	X/X	197/197	192/192	X/X	137/137	NA	171/171	226/226	230/230	170/170	204/204	NA	139/139	168/168	187/187	181/181
SOF10_055	184/184	Y/Y	183/183	Y/Y	X/X	155/155	X/X	X/X	183/183	138/138	188/188	NA	X/X	NA	198/198	X/X	121/121	Y/Y	171/171	226/226	232/232	174/174	204/204	122/122	141/141	168/168	187/187	181/181
SOF10_059	178/178	Y/Y	183/183	Y/Y	X/X	155/155	X/X	X/X	193/193	138/138	188/188	259/259	X/X	197/197	192/192	X/X	121/137	Y/Y	152/171	242/242	220/220	170/170	206/206	122/122	141/141	168/168	187/191	181/181
SOF10_060	178/178	Y/Y	187/187	X/X	Y/Y	153/153	X/X	Y/Y	193/193	135/135	188/188	259/259	X/X	201/201	190/190	X/X	121/121	NA	171/171	246/246	228/228	174/174	196/196	152/152	135/135	166/166	187/187	177/177
SOF10_061	178/178	Y/Y	183/183	Y/Y	X/X	155/155	X/X	X/X	183/183	138/138	188/188	259/259	X/X	197/197	198/198	X/X	121/121	Y/Y	171/171	226/226	230/230	174/174	204/204	122/122	141/141	168/168	187/187	181/181
SOF10_062	188/188	Y/Y	183/183	X/X	Y/Y	151/151	X/X	X/X	193/193	138/138	188/188	259/259	X/X	197/197	200/200	X/X	137/137	Y/Y	171/171	242/242	220/220	170/170	200/200	152/152	NA	168/168	187/187	181/181
SOF10_063	192/192	Y/Y	187/187	X/X	X/X	157/157	X/X	X/X	197/197	138/138	188/188	259/259	X/X	197/197	190/190	Y/Y	121/121	Y/Y	171/171	238/238	230/230	170/170	196/196	122/122	139/139	166/166	191/191	181/181
SOF10_064	188/188	Y/Y	NA	X/X	X/X	151/151	X/X	Y/Y	193/193	138/138	188/188	259/259	X/X	195/195	198/198	X/X	137/137	Y/Y	171/171	242/242	220/220	170/170	204/204	122/122	141/141	168/168	187/187	183/183
SOF10_065	178/198	Y/X	187/187	X/X	X/X	159/159	Y/Y	X/X	183/183	138/138	188/188	257/257	X/X	195/195	194/194	X/X	NA	Y/Y	171/171	226/242	230/230	172/172	204/204	122/122	141/141	166/166	187/187	181/181
SOF10_067	188/188	X/X	183/183	X/X	X/X	151/151	X/X	X/X	193/193	138/138	188/188	259/259	X/X	199/199	196/196	X/X	127/127	X/X	171/171	242/242	220/220	174/174	198/198	122/122	139/139	166/166	187/187	183/183
SOF10_068	188/188	Y/Y	185/185	X/X	X/X	157/157	X/X	X/X	193/193	138/138	188/188	257/257	X/X	201/201	190/190	Y/Y	121/121	Y/Y	177/177	242/242	232/232	170/170	196/196	122/122	141/141	166/166	NA	183/183
SOF10_069	192/192	Y/Y	191/191	X/X	X/X	153/153	Y/Y	X/X	195/195	138/138	190/190	261/261	Y/Y	197/197	198/198	X/X	NA	Y/Y	152/152	NA	230/230	174/174	196/196	122/152	137/137	170/170	NA	181/181
SOF10_070	178/178	Y/Y	185/185	Y/Y	X/X	155/155	X/X	X/X	193/193	138/138	188/190	259/259	X/X	197/197	190/190	X/X	121/121	Y/Y	177/177	242/242	232/232	174/174	204/204	122/122	141/141	166/166	191/191	183/183
SOF10_071	188/188	Y/Y	187/187	X/X	X/X	NA	X/X	X/X	193/193	138/138	188/188	257/257	X/X	201/201	190/190	Y/Y	NA	Y/Y	171/171	238/238	232/232	170/170	204/204	122/122	139/139	166/166	187/187	181/181
SOF10_072	184/184	X/X	NA	Y/Y	X/X	155/155	X/X	X/X	199/199	138/138	188/188	NA	X/X	NA	198/198	X/X	137/137	Y/Y	171/171	NA	230/230	172/172	196/196	122/122	141/141	168/168	187/187	181/181
SOF10_073	188/188	Y/Y	185/185	X/X	X/X	157/157	X/X	X/X	193/193	138/138	188/188	NA	X/X	NA	190/190	X/X	121/121	Y/Y	177/177	NA	232/232	170/170	204/204	122/122	141/141	166/166	191/191	181/181
SOF10_074	188/188	Y/Y	185/185	X/X	Y/Y	151/151	X/X	X/X	183/183	138/138	188/188	257/257	X/X	201/201	196/196	X/X	137/137	Y/Y	165/165	NA	220/220	170/170	204/204	122/122	139/139	166/166	191/191	183/183
SOF10_075	198/198	Y/Y	187/187	Y/Y	X/X	155/155	X/X	X/X	199/199	138/138	188/188	259/259	X/X	195/195	182/182	X/X	137/137	Y/Y	177/177	246/246	230/230	170/170	196/196	122/122	139/139	166/166	187/187	181/181
SOF10_076	178/178	X/X	183/183	X/X	X/X	155/155	X/X	Y/Y	193/193	138/138	188/188	259/259	X/X	197/197	192/192	X/X	137/137	Y/Y	171/171	242/242	220/220	170/170	204/204	152/152	139/139	170/170	191/191	183/183
SOF10_077	198/198	Y/Y	187/187	Y/Y	X/X	155/155	X/X	X/X	199/199	138/138	188/188	259/259	X/X	195/195	182/182	X/X	137/137	Y/Y	177/177	NA	230/230	170/170	196/196	122/122	139/139	166/166	187/187	181/181
SOF10_079	188/188	Y/Y	185/185	X/X	X/X	153/153	X/X	X/X	193/193	138/138	188/188	NA	X/X	NA	192/192	X/X	137/137	Y/Y	NA	242/242	232/232	170/170	196/196	122/122	141/141	166/166	191/191	175/175
SOF10_080	192/192	Y/Y	181/181	X/X	X/X	151/151	X/X	X/X	197/197	138/138	188/188	NA	X/X	NA	198/198	X/X	NA	Y/Y	177/177	NA	228/228	172/172	NA	122/122	139/139	166/166	191/191	181/181
SOF10_081	188/188	Y/Y	NA	X/X	X/X	NA	X/X	X/X	193/193	138/138	NA	NA	X/X	201/201	190/190	Y/Y	121/121	Y/Y	177/177	NA	232/232	170/170	196/196	122/122	141/141	166/166	191/191	183/183
SOF10_083	188/188	Y/Y	NA	X/X	X/X	155/155	X/X	X/X	193/193	138/138	188/188	NA	X/X	NA	198/198	X/X	121/121	Y/Y	171/171	226/226	220/220	172/172	204/204	NA	141/141	168/168	187/187	181/181
SOF10_084	178/178	Y/Y	181/181	Y/Y	X/X	155/155	X/X	X/X	193/193	138/138	188/188	259/259	X/X	197/197	192/192	X/X	121/121	Y/Y	171/171	226/226	220/220	170/170	206/206	122/122	141/141	168/168	187/187	183/183
SOF10_085	178/178	Y/Y	NA	Y/Y	X/X	153/153	X/X	X/X	183/193	135/135	188/188	259/259	X/X	199/199	196/196	Y/Y	121/121	Y/Y	171/171	226/226	228/228	174/174	194/206	122/122	135/135	166/166	187/187	177/177
SOF10_086	192/192	X/X	NA	X/X	X/X	153/153	X/X	X/X	195/195	138/138	188/188	259/259	X/X	195/195	192/192	X/X	137/137	Y/Y	171/171	NA	220/220	172/172	196/196	122/122	139/139	172/172	187/187	181/181
SOF10_088	178/178	Y/Y	183/183	X/X	X/X	153/153	X/X	Y/Y	193/193	135/135	188/188	259/259	X/X	201/201	190/190	Y/Y	121/121	Y/Y	171/177	NA	232/232	174/174	196/196	122/122	139/139	166/166	187/187	183/183
SOF10_089	188/188	Y/Y	183/183	X/X	X/X	NA	X/X	X/X	193/193	138/138	188/188	NA	X/X	197/197	200/200	X/X	137/137	Y/Y	171/171	NA	220/220	170/170	204/204	152/152	139/139	166/166	187/187	183/183
SOF10_090	188/188	Y/Y	183/183	X/X	X/X	151/151	X/X	X/X	199/199	138/138	188/188	259/259	X/X	197/197	192/192	X/X	127/127	NA	171/171	NA	220/220	170/170	198/198	122/122	139/139	166/166	187/187	181/181
SOF10_091	188/188	Y/Y	183/183	X/X	X/X	151/151	X/X	X/X	193/193	138/138	188/188	259/259	X/X	201/201	196/196	X/X	127/127	NA	177/177	NA	230/230	174/174	196/196	122/122	139/139	166/166	NA	181/181
SOF10_092	178/178	Y/Y	NA	Y/Y	X/X	155/155	X/X	X/X	183/183	138/138	188/188	NA	X/X	NA	198/198	X/X	121/121	Y/Y	171/177	226/226	230/230	174/174	204/204	122/122	141/141	168/168	187/187	181/181
SOF10_093	188/188	Y/Y	185/185	X/X	X/X	157/157	X/X	X/X	193/193	138/138	188/188	257/257	X/X	197/201	190/200	Y/Y	121/121	Y/Y	177/177	242/242	232/232	170/170	196/196	122/122	141/141	166/166	NA	183/183
SOF10_094	184/184	X/X	185/185	Y/Y	X/X	151/151	X/X	X/X	183/183	138/138	188/188	259/259	X/X	195/195	182/182	X/X	137/137	Y/Y	177/177	NA	220/220	170/170	204/204	122/152	139/139	174/174	187/187	181/181
SOF10_095	178/178	Y/Y	183/183	X/X	X/X	155/155	X/X	Y/Y	193/193	138/138	188/188	259/259	X/X	201/201	190/190	Y/Y	NA	Y/Y	171/171	NA	220/220	174/174	200/200	122/122	139/139	170/170	191/191	181/181
SOF10_096	188/188	Y/Y	183/183	Y/Y	X/X	155/155	X/X	X/X	183/183	138/138	188/188	NA	X/X	NA	198/198	X/X	121/121	Y/Y	171/171	NA	230/230	174/174	204/204	122/122	141/141	166/166	187/187	181/181
SOF10_097	188/188	Y/Y	191/191	X/X	X/X	153/153	Y/Y	X/X	199/199	138/138	188/188	257/257	X/X	197/197	182/182	X/X	100/121	Y/Y	171/171	236/236	230/230	174/174	204/204	152/152	137/137	170/170	187/187	NA
SOF10_098	196/196	Y/Y	183/183	Y/Y	X/X	155/155	X/X	X/X	199/199	138/138	188/188	259/259	X/X	195/195	182/182	X/X	121/121	X/X	NA	NA	228/228	174/174	204/204	122/122	141/141	168/168	193/193	NA
SOF10_099	192/192	Y/Y	181/181	X/X	X/X	151/151	X/X	X/X	197/197	138/138	188/188	259/259	X/X	201/201	198/198	X/X	121/121	Y/Y	177/177	242/242	228/228	172/172	196/196	122/122	139/139	166/166	191/191	181/181
SOF10_100	170/170	Y/Y	183/183	X/X	Y/Y	157/157	X/X	X/X	183/183	138/138	190/190	259/259	X/X	201/201	192/192	X/X	137/137	X/X	152/152	238/238	228/228	170/170	196/196	152/152	139/139	166/166	191/191	181/181
SOF10_101	196/196	Y/Y	183/183	X/X	Y/Y	153/153	X/X	Y/Y	193/193	135/135	188/188	259/259	X/X	199/199	196/196	X/X	127/127	X/X	171/171	246/246	228/228	172/172	196/196	122/122	135/135	166/166	187/187	183/183
SOF10_102	188/188	Y/Y	187/187	X/X	X/X	NA	X/X	X/X	193/193	138/138	188/188	257/257	X/X	201/201	190/190	Y/Y	137/137	NA	171/171	238/238	232/232	170/170	204/204	122/122	139/139	166/166	187/187	181/181
SOF10_103	188/188	Y/Y	185/185	X/X	X/X	157/157	X/X	X/X	193/193	138/138	188/188	257/257	X/X	201/201	190/190	Y/Y	121/121	Y/Y	177/177	242/242	232/232	170/170	196/196	122/122	141/141	166/166	191/191	183/183
SOF10_104	188/188	Y/Y	185/185	X/X	X/X	157/157	X/X	X/X	193/193	138/138	188/188	257/257	X/X	201/201	190/190	Y/Y	121/121	Y/Y	177/177	242/242	232/232	170/170	196/196	122/122	141/141	166/166	191/191	183/183
SOF10_105	188/188	Y/Y	183/183	X/X	X/X	151/151	X/X	X/X	193/193	138/138	188/188	259/259	X/X	197/197	192/192	X/X	137/137	Y/Y	171/171	242/242	220/220	170/170	204/204	122/122	139/139	168/168	187/187	183/183
SOF10_106	178/178	Y/Y	183/183	X/X	X/X	153/153	X/X	X/X	183/183	138/138	188/188	NA	X/X	197/197	198/198	X/X	121/121	Y/Y	171/171	226/226	230/230	174/174	196/196	122/122	139/139	166/166	187/187	181/181
SOF10_107	198/198	Y/Y	187/187	Y/Y	X/X	155/155	X/X	X/X	199/199	138/138	188/188	259/259	X/X	195/195	182/182	X/X	137/137	Y/Y	177/177	246/246	230/230	170/170	196/196	122/122	139/139	166/166	187/187	181/181
SOF10_108	198/198	Y/Y	183/183	X/X	X/X	153/153	X/X	Y/Y	193/193	138/138	188/188	259/259	X/X	199/199	196/196	X/X	127/127	X/X	171/171	246/246	232/232	174/174	196/196	122/122	135/135	166/166	NA	181/181
SOF10_109	196/196	Y/Y	187/187	X/X	X/X	153/153	X/X	X/X	193/193	135/135	188/188	257/257	X/X	195/195	182/182	X/X	100/100	X/X	NA	NA	228/228	174/174	204/204	152/152	139/139	172/172	193/193	183/183
SOF10_110	178/178	Y/Y	183/183	X/X	X/X	153/153	X/X	Y/Y	193/193	135/135	188/190	259/259	X/X	201/201	190/190	Y/Y	137/137	Y/Y	171/171	242/242	220/220	174/174	200/200	122/122	139/139	166/166	187/187	183/183
SOF10_111	188/188	Y/Y	183/183	X/X	X/X	157/157	X/X	X/X	193/193	138/138	188/188	259/259	X/X	201/201	190/190	X/X	137/137	Y/Y	171/171	242/242	220/220	170/170	196/196	122/122	141/141	170/170	187/187	175/175
SOF10_112	178/178	Y/Y	185/185	X/X	X/X	155/155	X/X	X/X	183/195	138/138	188/188	259/259	X/X	197/197	198/198	X/X	121/121	Y/Y	165/165	226/242	230/230	170/170	204/204	122/122	141/141	168/168	191/191	183/183
SOF10_113	198/198	Y/Y	NA	Y/Y	X/X	155/155	X/X	X/X	199/199	138/138	188/188	259/259	X/X	195/195	182/182	X/X	137/137	Y/Y	177/177	246/246	230/230	170/170	196/196	122/122	139/139	NA	187/187	181/181
SOF10_114	178/178	Y/Y	NA	X/X	X/X	153/153	X/X	Y/Y	193/193	NA	188/190	259/259	X/X	201/201	190/190	Y/Y	137/137	Y/Y	171/171	242/242	220/220	172/172	200/200	122/122	139/139	170/170	187/187	181/181
SOF10_115	178/178	Y/Y	185/185	X/X	X/X	157/157	X/X	X/X	193/193	138/138	188/190	257/257	X/X	201/201	190/190	Y/Y	121/121	Y/Y	171/171	226/226	232/232	170/170	204/204	122/122	141/141	166/166	187/187	181/181
SOF10_116	188/188	Y/Y	NA	X/X	X/X	151/151	X/X	X/X	183/183	138/138	188/188	259/259	X/X	197/197	192/192	X/X	121/121	Y/Y	171/171	242/242	220/220	174/174	206/206	122/122	141/141	166/166	187/187	181/181
SOF10_117	198/198	Y/Y	NA	X/X	X/X	155/155	X/X	X/X	199/199	NA	188/188	259/259	X/X	197/197	182/182	X/X	137/137	Y/Y	177/177	246/246	228/228	170/170	196/196	122/122	139/139	166/166	191/191	181/181
SOF10_118	188/188	Y/Y	NA	X/X	X/X	157/157	X/X	X/X	193/193	NA	188/188	257/257	X/X	201/201	190/190	Y/Y	121/121	Y/Y	177/177	242/242	232/232	170/170	196/196	122/122	141/141	166/166	191/191	183/183
SOF10_119	178/178	Y/Y	183/183	Y/Y	X/X	155/155	X/X	X/X	193/193	NA	188/188	259/259	X/X	197/197	192/192	X/X	121/121	Y/Y	171/171	226/226	220/220	174/174	206/206	122/122	141/141	168/168	187/187	183/183
SOF10_120	178/178	Y/Y	187/187	X/X	X/X	153/153	X/X	Y/Y	193/193	135/135	188/188	259/259	X/X	201/201	190/190	Y/Y	121/121	Y/Y	171/171	246/246	230/230	174/174	196/196	122/122	139/139	166/166	187/187	181/181
SOF10_121	178/178	Y/Y	185/185	X/X	X/X	153/153	X/X	X/X	193/193	135/135	188/188	257/257	X/X	197/197	194/194	Y/Y	121/121	Y/Y	171/171	242/242	232/232	174/174	206/206	122/122	139/139	172/172	187/187	183/183
SOF10_122	178/178	Y/Y	183/183	X/X	X/X	151/151	X/X	X/X	193/193	138/138	188/188	259/259	X/X	197/197	198/198	X/X	NA	Y/Y	171/171	226/226	220/220	174/174	204/204	122/122	141/141	166/166	187/187	181/181
SOF10_123	178/178	Y/Y	183/183	Y/Y	X/X	151/151	X/X	X/X	NA	138/138	188/188	NA	X/X	NA	192/192	X/X	137/137	Y/Y	NA	NA	230/230	NA	NA	122/122	141/141	166/168	187/187	183/183
SOF10_124	188/188	Y/Y	183/183	X/X	X/X	151/151	X/X	X/X	199/199	138/138	188/188	259/259	X/X	197/197	192/192	X/X	137/137	X/X	171/171	242/242	220/220	174/174	198/198	122/122	135/135	166/166	187/187	181/181
SOF10_125	188/188	Y/Y	187/187	X/X	X/X	151/151	X/X	X/X	193/193	138/138	188/188	259/259	X/X	201/201	192/192	X/X	121/121	Y/Y	171/171	242/242	220/220	170/170	NA	122/122	139/139	170/170	187/187	181/181
SOF10_126	192/192	Y/Y	183/183	X/X	X/X	153/153	X/X	Y/Y	193/193	138/138	188/188	259/259	X/X	201/201	192/192	X/X	NA	NA	171/171	242/242	232/232	170/170	202/202	122/122	139/139	170/170	187/187	175/175
SOF10_127	178/178	Y/Y	183/183	X/X	X/X	155/155	X/X	X/X	183/183	135/135	188/188	259/259	X/X	197/197	190/190	X/X	121/121	Y/Y	171/171	242/242	232/232	174/174	204/204	122/122	141/141	168/168	187/187	181/181
SOF10_128	178/178	Y/Y	183/183	X/X	X/X	151/151	X/X	X/X	193/193	138/138	188/188	259/259	X/X	197/197	198/198	X/X	121/121	Y/Y	NA	226/226	220/220	174/174	204/204	122/122	139/139	166/166	187/187	181/181
SOF10_129	198/198	Y/Y	183/183	Y/Y	X/X	151/151	X/X	X/X	199/199	138/138	188/188	NA	X/X	NA	182/182	X/X	137/137	Y/Y	177/177	246/246	230/230	170/170	198/198	122/122	139/139	166/166	NA	181/181
SOF10_130	178/178	Y/Y	183/183	X/X	X/X	155/155	X/X	X/X	183/183	NA	188/188	259/259	X/X	197/197	198/198	Y/Y	121/121	Y/Y	171/171	226/242	232/232	174/174	206/206	122/122	139/139	172/172	187/187	183/183
SOF10_131	178/178	Y/Y	185/185	X/X	X/X	157/157	X/X	X/X	193/193	NA	190/190	257/257	X/X	201/201	190/190	Y/Y	121/121	Y/Y	177/177	242/242	232/232	174/174	196/196	122/122	141/141	166/166	191/191	NA
SOF10_132	184/184	Y/Y	183/183	X/X	X/X	157/157	X/X	X/X	193/193	138/138	188/188	261/261	X/X	197/197	200/200	X/X	127/127	X/X	152/152	238/238	230/230	170/170	204/204	152/152	135/135	168/168	191/191	181/181
SOF10_133	178/178	Y/Y	183/183	X/X	X/X	155/155	X/X	X/X	183/183	NA	188/188	257/257	X/X	197/197	198/198	NA	121/121	Y/Y	171/171	242/242	230/230	174/174	206/206	122/122	141/141	172/172	187/187	181/181
SOF10_134	188/188	Y/Y	NA	X/X	X/X	151/157	X/X	X/X	193/193	NA	188/188	257/259	X/X	197/201	190/198	Y/X	121/121	Y/Y	171/177	226/242	220/232	170/174	NA	122/122	141/141	166/166	187/191	NA
SOF10_135	196/196	Y/Y	185/185	X/X	Y/Y	153/153	X/X	X/X	183/183	NA	190/190	259/259	X/X	197/197	198/198	X/X	119/119	Y/Y	152/152	246/246	228/228	176/176	200/200	152/152	139/139	166/166	191/191	181/181
SOF10_136	178/192	Y/Y	183/187	Y/Y	X/X	155/155	X/X	X/X	183/195	138/138	188/188	259/259	X/X	197/197	198/198	X/X	121/137	Y/Y	171/177	236/236	230/230	174/174	196/196	122/122	141/141	166/168	191/191	NA
SOF10_137	196/196	Y/Y	187/187	Y/Y	X/X	NA	X/X	X/X	199/199	NA	188/188	259/259	X/X	195/195	182/182	X/X	100/100	NA	NA	NA	228/228	174/174	204/204	152/152	NA	NA	193/193	NA
SOF10_138	198/198	Y/Y	183/183	X/X	X/X	155/155	X/X	X/X	199/199	NA	188/188	259/259	X/X	195/195	182/182	X/X	137/137	Y/Y	171/171	246/246	230/230	170/170	198/198	122/122	139/139	166/166	187/187	181/181
SOF10_139	178/178	Y/Y	183/183	X/X	X/X	153/153	X/X	Y/Y	193/193	NA	190/190	259/259	X/X	201/201	190/190	Y/Y	121/121	Y/Y	171/171	242/242	232/232	174/174	196/196	122/122	139/139	166/166	187/187	NA
SOF10_140	178/178	Y/Y	183/183	X/X	X/X	155/155	X/X	X/X	193/193	135/135	188/188	259/259	X/X	201/201	190/190	X/X	121/121	Y/Y	171/171	226/226	232/232	174/174	196/196	122/122	141/141	166/166	187/187	181/181
SOF10_141	192/192	Y/Y	187/187	X/X	X/X	157/157	X/X	X/X	197/197	138/138	188/188	259/259	X/X	197/197	190/190	Y/Y	121/121	Y/Y	171/171	238/238	230/230	170/170	196/196	122/122	139/139	166/166	191/191	181/181
SOF10_142	188/188	Y/Y	183/183	X/X	X/X	151/151	X/X	X/X	183/183	138/138	188/188	259/259	X/X	197/197	198/198	X/X	121/121	Y/Y	171/171	226/226	230/230	172/172	196/196	122/122	141/141	166/166	187/187	181/181
SOF10_143	178/178	Y/Y	183/183	X/X	X/X	151/151	X/X	X/X	193/193	138/138	188/188	259/259	X/X	197/197	198/198	X/X	121/121	Y/Y	171/171	226/226	220/220	174/174	204/204	122/122	141/141	166/166	187/187	181/181
SOF10_144	178/178	Y/Y	183/183	X/X	X/X	153/153	X/X	X/X	183/183	135/135	188/188	257/257	X/X	197/197	198/198	X/X	121/121	Y/Y	171/171	226/226	230/230	174/174	204/204	122/122	139/139	172/172	187/187	181/181
SOF10_145	188/188	Y/Y	185/185	X/X	X/X	157/157	X/X	X/X	193/193	138/138	188/188	NA	X/X	NA	190/190	X/X	121/121	Y/Y	177/177	238/238	232/232	170/170	204/204	122/122	141/141	166/166	191/191	181/181
SOF10_146	178/198	NA	183/183	Y/Y	X/X	155/155	X/X	X/X	NA	NA	188/188	NA	X/X	195/195	182/182	X/X	NA	Y/Y	171/171	226/242	230/230	170/170	198/198	122/122	139/139	166/166	187/187	NA
SOF10_147	198/198	Y/Y	187/187	Y/Y	X/X	155/155	X/X	X/X	199/199	138/138	188/188	259/259	X/X	195/195	182/182	X/X	137/137	Y/Y	177/177	246/246	230/230	170/170	196/196	122/122	139/139	166/166	187/187	181/181
SOF10_148	184/184	Y/Y	185/185	X/X	X/X	153/153	X/X	X/X	183/183	135/135	188/188	NA	X/X	201/201	196/196	X/X	100/100	NA	171/171	242/242	232/232	170/170	204/204	152/152	139/139	174/174	187/187	183/183
SOF10_149	188/188	Y/Y	187/187	X/X	X/X	153/153	X/X	Y/Y	193/193	138/138	188/190	259/259	X/X	201/201	190/190	Y/Y	121/121	Y/Y	171/171	242/242	220/220	172/172	196/196	122/122	NA	NA	187/187	183/183
SOF10_150	178/178	Y/Y	183/183	X/X	X/X	153/153	X/X	X/X	193/193	135/135	188/188	259/259	X/X	197/197	198/198	X/X	121/121	Y/Y	171/171	226/226	232/232	174/174	204/204	122/122	141/141	168/168	187/187	183/183
SOF10_151	178/178	Y/Y	187/187	X/X	X/X	153/153	X/X	X/X	183/183	135/135	188/188	259/259	X/X	197/197	198/198	X/X	121/121	Y/Y	171/171	242/242	232/232	174/174	NA	122/122	141/141	168/168	187/187	181/181
SOF10_152	198/198	Y/Y	187/187	Y/Y	X/X	151/151	X/X	X/X	199/199	138/138	188/188	259/259	X/X	195/195	182/182	X/X	137/137	Y/Y	177/177	246/246	220/220	170/170	204/204	122/122	139/139	166/166	187/187	183/183
SOF10_153	178/178	Y/Y	183/183	Y/Y	X/X	155/155	X/X	X/X	193/193	135/138	188/188	259/259	X/X	197/197	198/198	X/X	121/121	Y/Y	171/171	226/226	230/230	174/174	196/196	122/122	141/141	168/168	187/187	181/183
SOF10_154	188/188	X/X	183/183	X/X	X/X	151/151	X/X	X/X	193/193	138/138	188/188	259/259	X/X	197/197	192/192	X/X	137/137	Y/Y	171/171	242/242	220/220	170/170	204/204	122/122	139/139	166/166	187/187	183/183
SOF10_155	192/192	Y/Y	181/181	X/X	X/X	157/157	X/X	X/X	193/193	NA	188/188	257/257	X/X	197/197	198/198	Y/Y	121/121	NA	177/177	242/242	228/228	170/170	204/204	122/122	141/141	166/166	191/191	NA
SOF10_156	178/196	NA	187/187	X/X	NA	153/153	X/X	X/X	183/183	NA	188/188	259/259	X/X	197/197	192/192	X/X	137/137	Y/Y	171/171	246/246	220/220	172/172	204/204	122/152	135/135	166/166	187/187	NA
SOF10_157	188/188	Y/Y	183/183	X/X	X/X	151/151	X/X	X/X	193/193	138/138	188/188	259/259	X/X	197/197	198/198	X/X	137/137	Y/Y	171/171	242/242	220/220	170/170	NA	122/122	139/139	166/166	187/187	183/183
SOF10_158	178/178	Y/Y	187/187	X/X	X/X	155/155	X/X	Y/Y	193/193	NA	188/188	259/259	X/X	201/201	190/190	Y/Y	121/121	Y/Y	177/177	246/246	220/220	174/174	204/204	122/122	139/139	166/166	187/187	NA
SOF10_159	178/178	Y/Y	183/183	X/X	Y/Y	153/153	X/X	Y/Y	183/195	NA	188/188	259/259	X/X	197/197	200/200	X/X	121/121	Y/Y	171/171	226/226	220/220	170/170	196/196	122/122	139/139	166/166	187/187	NA
SOF10_160	188/188	X/X	183/183	Y/Y	X/X	151/151	X/X	X/X	183/183	138/138	188/188	259/259	X/X	197/197	192/192	X/X	121/121	Y/Y	171/171	226/226	230/230	174/174	NA	122/122	139/139	168/168	187/187	183/183
SOF10_161	188/188	Y/Y	185/185	Y/Y	X/X	155/155	X/X	X/X	183/183	138/138	188/188	259/259	X/X	197/197	198/198	X/X	121/121	Y/Y	171/171	246/246	228/228	176/176	196/196	152/152	139/139	168/168	164/164	181/181
SOF10_162	188/188	X/X	183/183	Y/Y	X/X	155/155	X/X	X/X	183/183	138/138	188/188	259/259	X/X	197/197	198/198	X/X	121/121	Y/Y	171/171	226/226	230/230	174/174	204/204	122/122	141/141	168/168	187/187	181/181
SOF10_163	188/188	Y/Y	185/185	X/X	X/X	157/157	X/X	X/X	193/193	138/138	188/188	257/257	X/X	201/201	194/194	X/X	121/121	Y/Y	177/177	242/242	230/230	170/170	204/204	152/152	141/141	NA	191/191	183/183
SOF10_164	184/184	NA	187/187	X/X	X/X	157/157	X/X	X/X	197/197	138/138	188/188	257/257	X/X	195/195	192/192	NA	121/121	Y/Y	152/152	226/226	220/220	172/172	204/204	122/122	139/139	166/166	187/187	181/181
SOF10_165	188/192	Y/Y	183/183	X/X	X/X	159/159	X/X	X/X	183/193	138/138	188/188	257/259	X/X	197/201	192/192	X/X	121/137	Y/Y	171/179	226/226	220/220	170/174	204/204	122/122	141/141	166/168	187/187	175/181
SOF10_166	188/188	Y/Y	183/183	X/X	X/X	151/151	X/X	X/X	183/183	138/138	188/188	259/259	X/X	201/201	198/198	X/X	121/121	Y/Y	171/171	226/226	230/230	172/172	196/196	122/122	141/141	166/166	187/187	181/181
SOF10_167	178/178	Y/Y	183/183	X/X	X/X	153/153	X/X	Y/Y	193/193	135/135	188/188	259/259	X/X	201/201	190/190	Y/Y	121/121	Y/Y	171/171	242/242	232/232	174/174	196/196	122/122	139/139	166/166	187/187	183/183
SOF10_168	178/178	Y/Y	183/183	X/X	X/X	153/153	X/X	Y/X	193/193	135/135	188/188	NA	X/X	NA	190/190	X/X	121/121	Y/Y	171/171	226/226	220/220	174/174	204/204	122/122	139/139	166/166	187/187	183/183
SOF10_169	198/198	Y/Y	187/187	Y/Y	X/X	155/155	X/X	X/X	199/199	138/138	NA	259/259	X/X	195/195	182/182	X/X	137/137	Y/Y	177/177	246/246	230/230	170/170	196/196	122/122	139/139	166/166	187/187	181/181
SOF10_170	178/178	Y/Y	183/183	X/X	X/X	155/155	X/X	Y/Y	193/193	135/135	188/188	259/259	X/X	201/201	190/190	NA	121/121	Y/Y	171/171	242/242	220/220	174/174	196/196	122/122	139/139	166/166	191/191	183/183
SOF10_171	178/178	Y/Y	183/185	X/X	X/X	155/155	X/X	X/X	183/183	138/138	188/188	259/259	X/X	NA	198/198	X/X	121/121	Y/Y	152/152	236/236	232/232	174/174	206/206	122/122	139/139	168/170	187/187	183/183
SOF10_172	188/188	Y/Y	181/181	X/X	X/X	157/157	X/X	X/X	193/193	138/138	188/188	255/255	X/X	197/197	198/198	X/X	121/121	Y/Y	177/177	238/238	232/232	170/170	204/204	122/122	139/139	166/166	191/191	183/183
SOF10_173	178/198	Y/Y	185/185	X/X	X/X	155/155	X/X	X/X	193/193	138/138	188/188	259/259	X/X	195/195	182/182	Y/Y	121/121	Y/Y	171/171	242/242	232/232	170/170	196/196	122/122	141/141	166/166	187/187	181/181
SOF10_174	188/188	Y/Y	185/185	X/X	X/X	155/155	X/X	Y/Y	195/195	138/138	188/188	257/257	X/X	197/197	192/192	Y/Y	137/137	Y/Y	171/171	238/238	220/220	174/174	196/196	122/122	139/139	170/170	191/191	181/181
SOF10_175	178/178	Y/Y	183/183	X/X	X/X	153/153	X/X	Y/Y	183/183	138/138	188/190	259/259	X/X	201/201	190/190	X/X	121/121	Y/Y	171/171	226/226	230/230	174/174	204/204	122/122	141/141	166/166	187/187	183/183
SOF10_176	184/184	Y/Y	183/183	X/X	X/X	153/153	X/X	X/X	193/193	138/138	188/188	259/259	X/X	195/195	192/192	X/X	137/137	Y/Y	171/171	242/242	220/220	172/172	196/196	122/122	139/139	170/170	187/187	181/181
SOF10_177	198/198	Y/Y	187/187	Y/Y	X/X	155/155	X/X	X/X	199/199	NA	NA	259/259	X/X	195/195	182/182	X/X	137/137	Y/Y	177/177	246/246	230/230	170/170	196/196	NA	139/139	166/166	187/187	NA
SOF10_178	178/178	Y/Y	183/183	Y/Y	X/X	155/155	X/X	X/X	183/183	135/135	188/188	259/259	X/X	197/197	198/198	X/X	121/121	Y/Y	171/171	242/242	232/232	174/174	204/204	122/122	139/139	166/166	187/187	183/183
SOF10_179	188/188	Y/Y	185/185	X/X	X/X	157/157	X/X	X/X	183/183	138/138	NA	259/259	X/X	201/201	198/198	X/X	121/121	Y/Y	171/171	242/242	230/230	170/170	204/204	122/122	141/141	168/168	187/187	183/183
SOF10_180	198/198	Y/Y	187/187	Y/Y	X/X	155/155	X/X	X/X	199/199	138/138	188/188	259/259	X/X	195/195	182/182	X/X	137/137	Y/Y	177/177	246/246	230/230	170/170	196/196	122/122	139/139	166/166	187/187	181/181
SOF10_181	188/188	Y/Y	183/183	X/X	X/X	155/155	X/X	X/X	193/193	138/138	188/188	259/259	X/X	197/197	198/198	X/X	137/137	Y/Y	171/171	242/242	230/230	170/170	206/206	122/122	139/139	166/166	NA	183/183
SOF10_182	198/198	Y/Y	187/187	Y/Y	X/X	155/155	X/X	X/X	193/193	135/135	188/188	259/259	X/X	197/197	194/194	Y/Y	137/137	Y/Y	NA	242/242	232/232	170/170	206/206	122/122	139/139	166/166	187/187	181/181
SOF10_183	198/198	Y/Y	183/183	X/X	X/X	151/151	X/X	X/X	199/199	138/138	188/188	259/259	X/X	197/197	192/192	X/X	137/137	X/X	171/171	242/242	230/230	170/170	198/198	122/122	139/139	166/166	187/187	183/183
SOF10_184	178/178	Y/Y	183/183	X/X	X/X	153/153	X/X	Y/Y	195/195	138/138	188/188	NA	X/X	NA	190/190	Y/Y	137/137	Y/Y	171/171	242/242	220/220	174/174	200/200	152/152	139/139	170/170	191/191	181/181
SOF10_185	178/178	Y/Y	183/183	X/X	X/X	153/153	X/X	X/X	183/183	138/138	188/188	259/259	X/X	197/197	198/198	X/X	137/137	Y/Y	171/171	226/226	230/230	172/172	206/206	122/122	141/141	172/172	187/187	181/181
SOF10_186	170/170	Y/Y	185/185	X/X	X/X	157/157	X/X	X/X	193/193	138/138	188/188	261/261	X/X	201/201	200/200	Y/Y	137/137	Y/Y	152/152	242/242	232/232	170/170	200/200	152/152	141/141	166/166	191/191	181/181
SOF10_187	196/196	Y/Y	185/185	X/X	X/X	153/153	X/X	Y/X	183/183	135/138	188/188	259/259	X/X	197/197	198/198	Y/Y	121/121	Y/Y	167/167	226/226	232/232	174/174	200/200	152/152	139/139	166/166	191/191	183/183
SOF10_188	178/192	Y/Y	183/183	Y/Y	X/X	151/151	X/X	X/X	183/195	138/138	190/190	259/259	X/X	197/197	192/198	X/X	121/137	Y/Y	152/171	226/236	220/220	170/174	204/204	122/122	139/141	166/170	187/191	181/183
SOF10_189	178/178	Y/Y	185/185	X/X	X/X	157/157	X/X	X/X	NA	138/138	188/188	257/257	X/X	197/197	198/198	X/X	NA	Y/Y	171/171	226/226	232/232	174/174	204/204	122/122	141/141	166/166	187/187	181/181
SOF10_190	178/178	Y/Y	183/183	X/X	X/X	155/155	X/X	Y/Y	193/193	135/135	188/188	259/259	X/X	201/201	190/190	X/X	121/121	Y/Y	171/171	226/226	232/232	174/174	204/204	122/122	141/141	168/168	187/187	183/183
SOF10_191	188/188	Y/Y	187/187	X/X	NA	151/151	X/X	Y/X	193/193	138/138	188/188	259/259	X/X	201/201	192/192	X/X	121/121	Y/Y	171/171	242/242	220/220	170/170	202/202	122/122	139/139	170/170	187/187	181/181
SOF10_192	188/188	Y/Y	183/183	X/X	X/X	151/151	X/X	X/X	193/193	138/138	188/188	259/259	X/X	197/197	198/198	X/X	121/121	Y/Y	171/171	NA	220/220	174/174	204/204	122/122	141/141	166/166	187/187	181/181
SOF10_193	188/188	Y/Y	183/183	X/X	X/X	151/151	X/X	X/X	183/183	138/138	188/188	259/259	X/X	197/197	192/192	X/X	137/137	Y/Y	171/171	242/242	230/230	170/170	206/206	122/122	139/139	166/166	187/187	183/183
SOF10_194	188/188	Y/Y	185/185	X/X	X/X	157/157	X/X	X/X	193/193	138/138	188/188	257/257	X/X	201/201	190/190	Y/Y	121/121	Y/Y	177/177	242/242	232/232	170/170	196/196	122/122	141/141	166/166	191/191	183/183
SOF10_195	192/192	Y/Y	187/187	X/X	X/X	157/157	X/X	X/X	197/197	138/138	188/188	259/259	X/X	197/197	190/190	Y/Y	121/121	Y/Y	171/171	246/246	230/230	170/170	196/196	122/122	139/139	166/166	191/191	181/181
SOF10_196	178/178	Y/Y	183/183	NA	X/X	155/155	X/X	X/X	183/193	138/138	188/188	259/261	X/X	197/197	196/196	X/X	121/121	Y/Y	171/177	226/226	230/230	174/174	206/206	122/122	141/141	168/170	NA	181/181
SOF10_197	170/170	Y/Y	183/183	X/X	Y/Y	153/153	X/X	X/X	183/183	138/138	188/188	261/261	Y/Y	201/201	200/200	X/X	119/119	Y/Y	152/152	238/238	230/230	176/176	200/200	152/152	139/139	168/168	191/191	181/181
SOF10_198	192/192	Y/Y	187/187	X/X	X/X	NA	X/X	X/X	197/197	138/138	NA	259/259	X/X	197/197	190/190	Y/Y	121/121	Y/Y	171/171	238/238	230/230	170/170	196/196	122/122	139/139	166/166	191/191	181/181
SOF10_199	188/188	Y/Y	185/185	X/X	X/X	157/157	X/X	X/X	193/193	138/138	188/188	257/257	X/X	201/201	190/190	X/X	137/137	Y/Y	177/177	242/242	220/220	170/170	196/196	122/122	139/139	166/166	191/191	183/183
SOF10_200	178/178	Y/Y	183/183	X/X	X/X	153/153	X/X	X/X	183/183	138/138	188/188	257/257	X/X	197/197	198/198	X/X	121/121	Y/Y	171/171	226/226	232/232	174/174	206/206	122/122	NA	172/172	187/187	183/183
SOF10_201	188/188	Y/Y	183/183	X/X	X/X	155/155	X/X	X/X	193/193	138/138	188/188	259/259	X/X	197/197	192/192	X/X	121/121	Y/Y	171/171	242/242	220/220	170/174	200/204	122/122	139/139	166/166	191/191	181/181
SOF10_202	178/178	Y/Y	183/183	X/X	X/X	153/153	X/X	Y/Y	193/193	135/135	188/188	259/259	X/X	201/201	190/190	Y/Y	137/137	Y/Y	171/171	242/242	220/220	174/174	200/200	122/122	139/139	166/166	NA	183/183
SOF10_203	178/178	Y/Y	183/183	X/X	X/X	153/153	X/X	Y/Y	193/193	135/135	188/188	259/259	X/X	201/201	190/190	Y/Y	137/137	Y/Y	171/171	242/242	220/220	174/174	200/200	122/122	139/139	166/166	187/187	183/183
SOF10_204	198/198	Y/Y	185/187	X/X	X/X	151/151	X/X	X/X	199/199	138/138	188/188	259/259	X/X	201/201	198/198	Y/Y	137/137	Y/Y	171/171	246/246	220/220	170/170	198/198	122/122	139/139	166/166	187/187	181/181
SOF10_205	178/178	Y/Y	187/187	X/X	X/X	153/153	X/X	X/X	193/193	135/135	188/188	257/257	X/X	197/197	194/194	Y/Y	121/121	Y/Y	171/171	242/242	232/232	174/174	206/206	122/122	139/139	172/172	187/187	183/183
SOF10_206	198/198	X/X	187/187	Y/Y	X/X	151/151	X/X	X/X	199/199	138/138	188/188	259/259	X/X	201/201	198/198	X/X	137/137	Y/Y	171/171	246/246	220/220	170/170	198/198	122/122	139/139	166/166	187/187	181/181
SOF10_207	192/192	Y/Y	181/181	X/X	X/X	151/151	X/X	X/X	197/197	138/138	188/188	259/259	X/X	197/197	198/198	X/X	121/121	Y/Y	177/177	238/238	228/228	172/172	196/196	122/122	139/139	166/166	191/191	181/181
SOF10_208	188/188	Y/Y	187/187	Y/Y	X/X	155/155	X/X	X/X	193/193	138/138	188/188	259/259	X/X	197/197	192/192	X/X	137/137	Y/Y	171/171	242/242	220/220	170/170	204/204	122/122	139/139	166/166	187/187	181/181
SOF10_209	198/198	Y/Y	183/183	Y/Y	X/X	151/151	X/X	X/X	199/199	138/138	188/188	259/259	X/X	195/195	182/182	X/X	137/137	Y/Y	171/171	246/246	230/230	170/170	198/198	122/122	139/139	166/166	187/187	181/181
SOF10_210	178/178	Y/Y	183/183	X/X	Y/Y	153/153	X/X	Y/Y	183/183	138/138	188/190	259/259	X/X	201/201	190/190	Y/Y	127/127	Y/Y	167/171	226/226	220/228	174/174	200/200	152/152	139/139	168/168	164/191	181/181
SOF10_211	192/192	Y/Y	183/183	X/X	X/X	NA	X/X	Y/Y	193/193	138/138	188/188	257/257	X/X	195/195	198/198	X/X	127/127	Y/Y	177/177	238/238	230/230	170/170	200/200	122/122	141/141	168/168	NA	183/183
SOF10_212	198/198	Y/Y	185/185	X/X	X/X	151/151	X/X	X/X	199/199	138/138	188/188	259/259	X/X	199/199	196/196	X/X	119/119	X/X	167/167	246/246	230/230	174/174	196/196	122/122	135/135	168/168	NA	181/181
SOF10_213	188/188	X/X	183/183	X/X	X/X	155/155	X/X	Y/Y	195/195	138/138	188/188	259/259	X/X	197/197	192/192	X/X	137/137	Y/Y	171/171	242/242	220/220	170/170	204/204	152/152	139/139	170/170	191/191	183/183
SOF10_214	188/188	Y/Y	183/183	X/X	X/X	151/151	X/X	X/X	193/193	138/138	188/188	259/259	X/X	201/201	198/198	X/X	121/121	Y/Y	171/171	226/226	220/220	172/172	204/204	122/122	139/139	168/168	187/187	181/181
SOF10_215	178/178	Y/Y	181/181	X/X	X/X	153/153	X/X	Y/Y	193/193	135/135	188/188	259/259	X/X	201/201	190/190	Y/Y	121/121	Y/Y	171/171	242/242	232/232	174/174	196/196	122/122	139/139	166/166	187/187	183/183
SOF10_216	198/198	Y/Y	183/183	X/X	X/X	155/155	X/X	X/X	199/199	138/138	188/188	259/259	X/X	195/195	182/182	X/X	137/137	Y/Y	171/171	246/246	230/230	170/170	198/198	122/122	139/139	166/166	187/187	183/183
SOF10_217	178/178	Y/Y	183/183	Y/Y	X/X	153/153	X/X	X/X	183/183	135/135	188/188	259/259	X/X	197/197	198/198	X/X	121/121	Y/Y	171/171	242/242	230/230	174/174	204/204	122/122	141/141	168/168	187/187	183/183
SOF10_218	178/178	Y/Y	185/185	X/X	X/X	153/153	X/X	X/X	193/193	138/138	188/188	257/257	X/X	201/201	196/198	X/X	121/121	Y/Y	152/171	242/242	232/232	174/174	206/206	122/152	139/139	170/174	191/191	181/183
SOF10_219	178/178	Y/Y	191/191	X/X	NA	153/153	X/X	X/X	195/195	135/135	188/188	257/257	X/X	197/197	198/198	X/X	121/121	Y/Y	152/152	242/242	232/232	174/174	200/200	152/152	139/139	170/170	191/191	181/181
SOF10_220	178/178	Y/Y	185/185	Y/Y	Y/Y	153/153	X/X	X/X	183/183	138/138	188/188	259/259	X/X	197/197	198/198	X/X	119/119	Y/Y	167/167	226/226	230/230	176/176	204/204	122/122	141/141	168/168	164/164	181/181
SOF10_221	178/178	Y/Y	183/183	NA	X/X	155/155	X/X	X/X	193/193	138/138	188/188	259/259	X/X	197/197	192/192	X/X	121/121	Y/Y	171/171	226/226	220/220	170/170	206/206	122/122	141/141	168/168	187/187	183/183
SOF10_222	178/178	Y/Y	183/183	X/X	X/X	153/153	X/X	X/X	195/195	138/138	188/188	259/259	X/X	201/201	192/192	X/X	121/121	Y/Y	171/171	242/242	232/232	174/174	206/206	122/122	139/139	172/172	187/187	183/183
SOF10_223	178/178	Y/Y	185/185	X/X	X/X	NA	X/X	X/X	NA	NA	NA	NA	X/X	NA	194/194	Y/Y	NA	NA	NA	242/242	NA	174/174	206/206	NA	139/139	172/172	193/193	183/183
SOF10_224	178/178	Y/Y	NA	X/X	X/X	153/153	X/X	X/X	193/193	135/135	188/188	259/259	X/X	197/197	198/198	X/X	121/121	NA	171/171	226/242	232/232	174/174	206/206	122/122	139/139	172/172	187/187	181/181
SOF10_225	178/198	Y/Y	183/183	Y/Y	X/X	155/155	X/X	X/X	NA	138/138	188/188	259/259	X/X	195/195	182/182	X/X	121/121	Y/Y	177/177	226/246	230/230	174/174	196/196	122/122	141/141	166/166	187/187	181/181
SOF10_228	188/188	Y/Y	NA	X/X	X/X	155/155	X/X	X/X	183/183	138/138	188/188	259/259	X/X	201/201	182/182	Y/Y	137/137	Y/Y	177/177	226/226	220/220	170/170	196/196	122/122	141/141	166/166	191/191	181/181
SOF10_229	188/188	Y/Y	187/187	X/X	X/X	NA	X/X	X/X	193/193	NA	188/190	257/257	X/X	201/201	190/190	Y/Y	137/137	Y/Y	171/171	238/238	232/232	170/170	204/204	122/122	139/139	166/166	187/187	181/181
SOF10_230	188/188	Y/Y	185/185	X/X	X/X	157/157	X/X	X/X	193/193	138/138	188/188	257/257	X/X	201/201	190/190	Y/Y	121/121	Y/Y	177/177	242/242	232/232	170/170	196/196	122/122	141/141	166/166	191/191	183/183
SOF10_231	196/196	Y/Y	187/187	X/X	X/X	153/153	X/X	X/X	193/193	138/138	188/188	259/259	X/X	197/197	194/194	NA	121/121	NA	NA	NA	232/232	174/174	206/206	122/152	139/139	172/172	NA	NA
SOF10_232	178/178	Y/Y	183/183	Y/Y	X/X	155/155	X/X	X/X	193/193	135/135	188/188	259/259	X/X	197/197	198/198	X/X	121/121	Y/Y	171/171	226/226	230/230	174/174	196/196	122/122	141/141	168/168	187/187	183/183
SOF10_233	188/188	Y/Y	185/185	X/X	X/X	157/157	X/X	X/X	193/193	138/138	188/188	257/257	X/X	201/201	190/190	X/X	137/137	Y/Y	177/177	242/242	220/220	170/170	196/196	122/122	139/139	166/166	191/191	183/183
SOF10_234	178/188	Y/Y	183/183	X/X	X/X	157/157	X/X	Y/X	183/193	138/138	188/188	259/259	X/X	201/201	190/200	Y/X	121/121	Y/Y	152/171	226/238	230/232	170/174	196/204	122/152	139/141	166/168	191/191	181/183
SOF10_236	178/178	Y/Y	NA	X/X	X/X	153/153	X/X	Y/Y	193/193	135/135	188/190	259/259	X/X	201/201	190/190	Y/Y	121/121	Y/Y	171/171	242/242	232/232	174/174	196/196	122/122	139/139	166/166	187/187	183/183
SOF10_237	178/178	Y/Y	183/183	X/X	X/X	153/153	X/X	Y/Y	193/193	135/135	188/188	259/259	X/X	201/201	190/190	Y/Y	137/137	Y/Y	171/171	242/242	220/220	174/174	200/200	122/122	139/139	166/166	187/187	183/183
SOF10_238	198/198	Y/Y	183/183	X/X	X/X	153/153	X/X	X/X	193/193	138/138	188/188	259/259	X/X	201/201	196/196	X/X	121/121	X/X	171/171	242/242	220/220	170/174	196/196	122/122	135/135	166/166	187/187	181/181
SOF10_239	184/184	Y/Y	185/185	X/X	NA	151/151	X/X	X/X	183/183	138/138	188/188	257/257	X/X	197/197	192/192	X/X	121/121	Y/Y	165/165	238/238	230/230	170/170	204/204	122/152	139/139	174/174	191/191	183/183
SOF10_240	184/184	Y/Y	187/187	X/X	X/X	155/155	X/X	X/X	183/183	NA	188/188	259/259	X/X	195/195	192/192	X/X	137/137	Y/Y	171/171	226/226	230/230	174/174	206/206	122/122	141/141	172/172	187/187	NA
SOF10_241	198/198	Y/Y	183/183	X/X	X/X	151/151	X/X	X/X	199/199	138/138	188/188	259/259	X/X	197/197	192/192	X/X	137/137	Y/Y	171/171	242/242	230/230	170/170	204/204	122/122	139/139	166/166	187/187	181/181
SOF10_242	NA	Y/Y	183/183	X/X	X/X	153/153	X/X	X/X	NA	138/138	188/188	259/259	X/X	197/197	192/192	Y/Y	NA	Y/Y	NA	242/242	220/220	NA	196/196	152/152	NA	NA	NA	NA
SOF10_243	192/192	Y/Y	NA	X/X	X/X	157/157	X/X	NA	197/197	138/138	188/188	255/255	X/X	197/197	198/198	X/X	121/121	Y/Y	177/177	238/238	228/228	170/170	196/196	122/122	139/139	166/166	191/191	181/181
SOF10_244	192/192	Y/Y	NA	X/X	X/X	151/151	X/X	X/X	197/197	138/138	188/188	259/259	X/X	201/201	198/198	X/X	121/121	Y/Y	177/177	242/242	228/228	172/172	196/196	122/122	139/139	166/166	191/191	181/181
SOF10_245	178/178	Y/Y	187/187	X/X	X/X	157/157	X/X	X/X	193/193	138/138	188/190	259/259	X/X	201/201	190/190	Y/Y	121/121	Y/Y	171/171	236/236	230/230	170/170	196/196	122/122	139/139	170/170	187/187	181/181
SOF10_246	188/188	X/X	NA	X/X	X/X	155/155	X/X	X/X	199/199	NA	NA	259/259	X/X	195/195	182/182	X/X	137/137	Y/Y	177/177	242/242	230/230	170/170	198/198	122/122	139/139	166/166	187/187	181/181
SOF10_247	188/188	X/X	191/191	X/X	X/X	153/153	Y/Y	X/X	193/193	138/138	190/190	259/259	X/X	197/197	192/192	X/X	137/137	Y/Y	152/152	236/236	220/220	170/170	204/204	122/122	139/139	170/170	193/193	181/181
SOF10_248	178/178	Y/Y	183/183	Y/Y	X/X	155/155	X/X	X/X	193/193	135/135	188/188	259/259	X/X	197/197	198/198	X/X	121/121	Y/Y	171/171	226/226	232/232	174/174	204/204	122/122	141/141	168/168	187/187	183/183
SOF10_249	188/188	Y/Y	183/183	X/X	X/X	151/151	X/X	X/X	183/183	138/138	188/188	259/259	X/X	197/197	192/192	X/X	121/121	Y/Y	171/171	226/242	220/220	174/174	206/206	122/122	141/141	166/166	187/187	181/181
SOF10_250	178/178	Y/Y	183/183	X/X	X/X	153/153	X/X	Y/Y	183/183	135/135	188/188	259/259	X/X	197/197	198/198	X/X	121/121	Y/Y	171/171	226/226	230/230	174/174	204/204	122/122	141/141	168/168	187/187	181/181
SOF10_251	188/188	Y/Y	NA	X/X	NA	157/157	X/X	X/X	197/197	138/138	188/188	NA	X/X	201/201	190/190	Y/Y	121/121	Y/Y	177/177	238/238	232/232	170/170	204/204	122/122	141/141	166/166	191/191	181/181
SOF10_252	198/198	Y/Y	183/183	X/X	X/X	151/151	X/X	X/X	193/193	138/138	188/188	259/259	X/X	199/199	196/196	X/X	137/137	NA	177/177	246/246	220/220	174/174	204/204	NA	135/135	166/166	187/187	183/183
SOF10_253	178/178	Y/Y	183/183	X/X	X/X	153/153	X/X	Y/Y	195/195	135/135	188/188	259/259	X/X	201/201	190/190	Y/Y	137/137	Y/Y	171/171	242/242	232/232	174/174	196/196	122/122	139/139	170/170	191/191	181/181
SOF10_254	192/192	Y/Y	183/183	X/X	Y/Y	153/153	Y/Y	X/X	195/195	138/138	188/188	261/261	Y/Y	197/197	198/198	X/X	137/137	Y/Y	152/152	238/238	230/230	174/174	200/200	152/152	137/137	170/170	191/191	181/181
SOF10_255	188/188	Y/X	183/183	X/X	X/X	151/151	X/X	X/X	183/183	138/138	188/188	259/259	X/X	197/197	192/192	X/X	121/121	Y/Y	171/171	226/226	220/220	174/174	206/206	122/122	139/139	166/166	NA	183/183
SOF10_256	188/188	Y/Y	NA	X/X	X/X	151/151	X/X	X/X	183/183	138/138	188/188	259/259	X/X	201/201	198/198	X/X	121/121	Y/Y	171/171	NA	220/220	172/172	204/204	122/122	139/139	166/166	187/187	181/181
SOF10_257	198/198	Y/Y	187/187	Y/Y	X/X	155/155	X/X	X/X	199/199	138/138	188/188	259/259	X/X	195/195	182/182	X/X	137/137	Y/Y	177/177	246/246	230/230	170/170	196/196	122/122	139/139	166/166	187/187	181/181
SOF10_259	178/188	Y/Y	183/183	X/X	X/X	155/155	X/X	Y/X	183/199	138/138	188/188	259/259	X/X	197/197	196/198	X/X	137/137	Y/Y	171/171	226/236	230/232	174/174	196/196	122/122	141/141	166/168	187/187	181/181
SOF10_260	170/178	Y/Y	183/183	X/X	NA	153/153	X/X	Y/Y	193/193	138/138	188/190	259/259	Y/X	197/197	190/190	X/X	137/137	Y/Y	152/152	238/238	230/230	170/170	200/200	NA	139/139	168/168	191/191	181/181
SOF10_261	198/198	Y/Y	NA	Y/Y	X/X	155/155	X/X	X/X	199/199	NA	188/188	259/259	X/X	195/195	182/182	X/X	137/137	Y/Y	177/177	246/246	230/230	170/170	196/196	122/122	139/139	166/166	NA	181/181
SOF10_262	184/184	X/X	NA	Y/Y	X/X	155/155	X/X	X/X	199/199	138/138	188/188	259/259	X/X	197/197	198/198	X/X	137/137	Y/Y	171/171	226/226	230/230	172/172	194/194	122/122	141/141	168/168	187/187	181/181
SOF10_263	178/178	Y/Y	NA	NA	NA	155/157	X/X	X/X	183/193	138/138	188/188	259/259	X/X	197/197	198/200	X/X	121/121	X/X	152/152	238/238	232/232	172/174	198/198	122/122	139/141	166/166	191/191	181/181
SOF10_264	178/184	Y/Y	NA	X/X	X/X	155/155	X/X	X/X	183/199	138/138	188/188	259/259	X/X	195/195	192/192	X/X	127/137	Y/X	171/177	226/242	220/230	174/174	206/206	122/122	139/141	170/172	187/187	181/181
SOF10_265	196/196	Y/Y	187/187	Y/Y	X/X	NA	X/X	X/X	199/199	138/138	188/188	259/259	X/X	195/195	182/182	X/X	100/100	X/X	NA	NA	228/228	174/174	204/204	152/152	NA	168/172	193/193	NA
SOF10_266	188/188	Y/Y	185/185	X/X	X/X	157/157	X/X	X/X	193/193	138/138	188/188	259/259	X/X	201/201	190/190	Y/Y	121/121	Y/Y	171/171	242/242	230/230	174/174	204/204	122/122	141/141	168/168	187/187	181/181
SOF10_267	188/188	X/X	NA	X/X	X/X	155/155	X/X	Y/Y	195/195	NA	188/188	259/259	X/X	197/197	192/192	X/X	137/137	Y/Y	171/171	242/242	220/220	170/170	200/200	152/152	139/139	170/170	191/191	NA
SOF10_268	196/196	Y/Y	185/185	X/X	X/X	153/153	X/X	X/X	199/199	138/138	188/188	259/259	X/X	201/201	192/192	X/X	119/119	X/X	167/167	236/236	228/228	174/174	NA	122/122	135/135	166/166	NA	181/181
SOF10_269	188/188	Y/Y	183/183	X/X	X/X	151/151	X/X	X/X	199/199	138/138	188/188	259/259	X/X	197/197	192/192	X/X	127/127	X/X	171/171	246/246	220/220	174/174	198/198	122/122	135/135	166/166	187/187	181/181
SOF10_270	178/178	Y/Y	183/183	X/X	X/X	155/155	X/X	X/X	193/193	138/138	188/188	259/259	X/X	197/197	192/192	X/X	121/121	Y/Y	171/171	226/226	220/220	170/170	206/206	NA	141/141	168/168	187/187	183/183
SOF10_271	178/178	Y/Y	183/183	X/X	X/X	155/155	X/X	Y/Y	193/193	138/138	188/190	259/259	X/X	201/201	190/190	Y/Y	121/121	Y/Y	171/171	242/242	220/220	174/174	200/200	122/122	139/139	170/170	191/191	181/181
SOF10_272	178/178	Y/Y	183/183	Y/Y	Y/Y	155/155	X/X	X/X	183/183	138/138	188/188	259/259	X/X	201/201	192/192	Y/Y	121/121	Y/Y	167/167	246/246	230/230	174/174	196/196	152/152	139/139	168/168	164/164	181/181
SOF10_273	178/178	Y/Y	183/183	X/X	X/X	157/157	X/X	X/X	193/193	135/135	188/188	259/259	X/X	197/197	194/194	Y/Y	127/127	Y/Y	177/177	242/242	230/230	174/174	198/198	122/122	139/139	172/172	187/187	181/181
SOF10_274	178/178	Y/Y	187/187	X/X	Y/Y	153/153	X/X	Y/Y	193/193	135/135	190/190	259/259	X/X	201/201	190/190	X/X	121/121	X/X	171/171	246/246	228/228	174/174	196/196	152/152	135/135	166/166	187/187	177/177
SOF10_275	188/188	Y/Y	187/187	X/X	X/X	NA	X/X	X/X	193/193	138/138	188/190	257/257	X/X	201/201	190/190	Y/Y	137/137	Y/Y	171/171	238/238	232/232	170/170	204/204	122/122	139/139	166/166	187/187	181/181
SOF10_276	178/178	X/X	183/183	X/X	X/X	155/155	X/X	X/X	183/183	138/138	188/188	259/259	X/X	197/197	198/198	X/X	121/121	Y/Y	171/171	242/242	230/230	170/170	204/204	122/122	141/141	168/168	187/187	181/181
SOF10_277	178/178	Y/Y	183/183	Y/Y	X/X	153/153	X/X	Y/Y	183/183	135/135	188/188	259/259	X/X	201/201	190/190	X/X	121/121	Y/Y	171/171	226/226	230/230	174/174	204/204	122/122	141/141	168/168	187/187	181/181
SOF10_278	188/188	Y/Y	187/187	X/X	X/X	NA	X/X	X/X	193/193	138/138	188/188	257/257	X/X	201/201	190/190	Y/Y	137/137	Y/Y	171/171	238/238	232/232	170/170	204/204	122/122	139/139	166/166	187/187	181/181
SOF10_279	170/170	Y/Y	183/183	X/X	X/X	151/151	X/X	X/X	193/193	138/138	NA	261/261	Y/Y	197/197	192/192	X/X	137/137	Y/Y	152/152	238/238	220/220	170/170	204/204	152/152	139/139	168/168	191/191	183/183
SOF10_280	188/188	Y/Y	183/183	X/X	X/X	153/153	X/X	X/X	193/193	138/138	188/188	259/259	X/X	197/197	190/190	X/X	127/127	Y/Y	171/177	246/246	230/230	174/174	198/198	122/122	139/139	166/166	187/187	181/181
SOF10_282	178/178	Y/Y	183/183	X/X	X/X	153/153	X/X	Y/Y	183/193	135/135	188/188	257/257	X/X	197/197	198/198	X/X	137/137	Y/Y	171/171	226/226	230/230	174/174	204/204	122/122	139/139	174/174	187/187	181/183
SOF10_283	178/178	Y/Y	187/187	X/X	X/X	157/157	X/X	X/X	193/193	138/138	188/188	259/259	X/X	201/201	190/190	Y/Y	121/121	Y/Y	171/171	236/236	230/230	170/170	196/196	122/122	139/139	170/170	187/187	181/181
SOF10_284	178/178	Y/Y	181/181	X/X	X/X	155/155	X/X	X/X	183/193	138/138	188/188	259/259	X/X	197/197	190/190	X/X	121/121	Y/Y	177/177	242/242	232/232	170/170	196/196	122/122	141/141	166/166	191/191	183/183
SOF10_285	178/178	Y/Y	183/183	X/X	Y/Y	153/153	X/X	X/X	193/193	NA	188/188	259/259	X/X	201/201	190/190	Y/Y	137/137	Y/Y	152/152	242/242	230/230	174/174	200/200	152/152	139/139	168/168	191/191	181/181
SOF10_286	178/178	Y/Y	185/185	X/X	X/X	157/157	X/X	X/X	193/193	138/138	188/188	257/257	X/X	201/201	196/196	X/X	100/100	Y/Y	171/171	242/242	230/230	174/174	206/206	152/152	139/139	174/174	187/187	183/183
SOF10_287	198/198	Y/Y	187/187	Y/Y	X/X	155/155	X/X	X/X	193/193	135/135	188/188	259/259	X/X	197/197	194/194	Y/Y	121/137	Y/Y	NA	242/242	232/232	170/170	206/206	122/122	139/139	166/166	187/187	181/181
SOF10_288	178/178	Y/Y	183/183	X/X	X/X	151/151	X/X	X/X	193/193	138/138	188/188	259/259	X/X	197/197	198/198	X/X	121/121	Y/Y	171/171	226/226	220/220	174/174	204/204	122/122	141/141	166/166	NA	181/181
SOF10_289	196/196	X/X	187/187	X/X	Y/Y	153/153	X/X	X/X	183/183	138/138	188/188	259/259	X/X	197/197	192/192	X/X	137/137	Y/Y	171/171	246/246	220/220	172/172	204/204	152/152	135/135	166/166	187/187	183/183
SOF10_290	188/192	Y/Y	183/183	X/X	NA	151/151	NA	X/X	193/195	NA	188/188	259/259	X/X	NA	192/196	X/X	121/137	Y/Y	171/171	242/242	220/228	170/172	194/194	122/152	135/139	166/168	187/187	NA
SOF10_291	178/178	Y/Y	181/181	Y/Y	X/X	155/155	X/X	X/X	183/183	138/138	188/188	259/259	X/X	197/197	190/190	Y/Y	121/121	Y/Y	177/177	242/242	232/232	170/170	196/196	122/122	141/141	166/166	191/191	181/181
SOF10_292	198/198	Y/Y	183/183	X/X	X/X	151/151	X/X	X/X	193/193	138/138	188/188	259/259	X/X	199/199	196/196	X/X	121/121	Y/Y	171/171	242/242	220/220	172/172	196/196	122/122	139/139	166/166	187/187	181/181
SOF10_293	188/188	Y/Y	183/183	X/X	X/X	151/151	X/X	X/X	193/193	138/138	188/188	259/259	X/X	201/201	198/198	Y/Y	127/127	X/X	177/177	246/246	230/230	174/174	196/196	122/122	139/139	166/166	NA	181/181
SOF10_294	178/178	Y/Y	187/187	X/X	Y/Y	153/153	X/X	Y/Y	193/193	135/135	190/190	259/259	X/X	201/201	190/190	X/X	121/121	X/X	171/171	246/246	228/228	174/174	196/196	152/152	135/135	166/166	187/187	177/177
SOF10_295	188/188	Y/Y	183/183	X/X	X/X	151/151	X/X	X/X	193/193	138/138	188/188	259/259	X/X	197/197	198/198	X/X	121/121	Y/Y	171/171	226/226	220/220	174/174	204/204	122/122	141/141	166/166	187/187	181/181
SOF10_297	178/198	Y/Y	185/185	X/X	X/X	157/157	X/X	X/X	183/183	138/138	188/188	259/259	X/X	199/201	196/196	X/X	121/121	Y/Y	171/171	226/242	230/232	174/174	198/198	122/152	135/135	166/166	187/187	183/183
SOF10_298	188/188	Y/Y	183/183	X/X	X/X	151/151	X/X	X/X	193/193	138/138	188/188	259/259	X/X	197/197	198/198	X/X	121/121	Y/Y	171/171	242/242	220/220	174/174	204/204	122/122	139/139	166/166	187/187	181/181
SOF10_299	192/192	Y/Y	187/187	X/X	X/X	157/157	X/X	X/X	197/197	138/138	188/188	259/259	X/X	197/197	190/190	Y/Y	121/121	Y/Y	171/171	246/246	230/230	170/170	196/196	122/122	139/139	166/166	191/191	181/181
SOF10_300	178/178	Y/Y	183/183	X/X	X/X	153/153	X/X	Y/Y	193/193	135/135	188/190	259/259	X/X	201/201	190/190	Y/Y	121/121	Y/Y	171/171	242/242	232/232	174/174	196/196	122/122	139/139	166/166	187/187	183/183
SOF10_301	198/198	Y/Y	187/187	X/X	X/X	155/155	X/X	X/X	199/199	135/135	188/188	259/259	X/X	195/195	182/182	X/X	137/137	Y/Y	171/171	246/246	230/230	170/170	196/196	122/122	139/139	166/166	187/187	183/183
SOF10_302	188/188	X/X	183/183	X/X	X/X	151/151	X/X	X/X	193/193	138/138	188/188	259/259	X/X	197/197	192/192	X/X	137/137	Y/Y	NA	242/242	220/220	170/170	204/204	122/122	139/139	166/166	187/187	183/183
SOF10_303	188/188	Y/Y	183/183	X/X	X/X	153/153	X/X	X/X	195/195	138/138	188/188	257/257	X/X	201/201	192/192	X/X	137/137	Y/Y	177/177	242/242	232/232	170/170	196/196	122/122	139/139	170/170	191/191	175/175
SOF10_304	198/198	Y/Y	183/183	X/X	X/X	151/151	X/X	X/X	199/199	138/138	188/188	259/259	X/X	197/197	192/192	X/X	127/127	Y/Y	171/171	242/242	220/220	170/170	204/204	122/122	139/139	166/166	187/187	183/183
SOF10_305	198/198	X/X	183/183	X/X	X/X	151/151	X/X	X/X	193/193	138/138	188/188	259/259	X/X	199/199	196/196	X/X	137/137	X/X	171/171	242/242	230/230	174/174	204/204	122/122	135/135	166/166	187/187	181/181
SOF10_306	198/198	NA	183/183	X/X	X/X	151/151	X/X	X/X	199/199	138/138	188/188	259/259	X/X	195/195	182/182	X/X	121/137	NA	177/177	242/242	220/220	170/170	198/198	122/122	139/139	166/166	187/187	181/181
SOF10_307	192/192	Y/Y	181/181	X/X	X/X	157/157	X/X	X/X	193/193	138/138	188/188	257/257	X/X	197/197	198/198	X/X	121/121	Y/Y	177/177	238/238	228/228	170/170	204/204	122/122	141/141	166/166	191/191	183/183
SOF10_308	192/192	Y/Y	183/183	X/X	X/X	153/153	X/X	Y/Y	183/193	135/135	188/188	259/259	X/X	201/201	192/192	X/X	121/121	Y/Y	171/171	242/242	220/220	170/170	196/196	122/122	139/139	170/170	187/187	175/175
SOF10_309	178/178	Y/Y	183/183	X/X	X/X	151/151	X/X	X/X	193/193	138/138	188/188	259/259	X/X	201/201	190/190	NA	121/121	NA	177/177	242/242	230/230	174/174	198/198	122/152	135/139	166/166	187/187	181/181
SOF10_311	196/196	Y/Y	187/187	X/X	X/X	NA	X/X	X/X	193/193	138/138	188/188	257/257	X/X	195/195	182/182	X/X	100/121	X/X	NA	NA	228/228	174/174	204/204	152/152	139/139	172/172	193/193	183/183
SOF10_312	192/192	Y/Y	183/183	X/X	Y/Y	153/153	X/X	X/X	183/183	138/138	188/188	259/259	X/X	197/197	192/192	X/X	121/137	Y/Y	171/171	242/242	230/230	170/170	200/200	122/122	137/137	168/168	187/187	183/183
SOF10_313	188/188	Y/Y	183/183	X/X	Y/Y	157/157	X/X	X/X	193/193	138/138	190/190	261/261	X/X	201/201	190/190	Y/Y	121/121	Y/Y	177/177	242/242	230/230	170/170	200/200	152/152	139/139	168/168	NA	183/183
SOF10_314	178/178	Y/Y	183/183	X/X	X/X	155/155	X/X	X/X	193/193	135/135	188/188	259/259	X/X	197/197	194/194	Y/Y	121/121	Y/Y	171/171	226/226	230/230	174/174	204/204	122/122	139/139	168/168	187/187	181/181
SOF10_315	178/178	Y/Y	183/183	X/X	X/X	151/151	X/X	X/X	199/199	NA	188/188	259/259	X/X	199/199	196/196	X/X	127/127	X/X	171/171	246/246	232/232	174/174	198/198	122/122	139/139	170/170	187/187	181/181
SOF10_316	188/188	Y/Y	185/185	X/X	X/X	157/157	X/X	X/X	193/193	138/138	188/190	257/257	X/X	201/201	190/190	Y/Y	121/121	Y/Y	177/177	242/242	232/232	170/170	196/196	122/122	141/141	166/166	191/191	183/183
SOF10_317	188/188	Y/Y	185/185	X/X	X/X	157/157	X/X	X/X	193/193	138/138	188/188	257/257	X/X	201/201	190/190	Y/Y	121/121	Y/Y	177/177	242/242	232/232	170/170	196/196	122/122	141/141	166/166	191/191	183/183
SOF10_318	188/192	Y/Y	185/187	X/X	X/X	151/151	X/X	X/X	195/195	138/138	188/188	261/261	Y/X	197/197	198/198	X/X	121/121	Y/Y	152/152	226/226	230/230	170/170	196/196	152/152	137/139	170/170	191/191	183/183
SOF10_319	188/188	Y/Y	185/185	X/X	X/X	151/151	X/X	X/X	183/183	138/138	188/188	257/257	X/X	201/201	196/196	X/X	137/137	Y/Y	165/165	242/242	220/220	170/170	204/204	152/152	139/139	166/166	191/191	183/183
SOF10_321	184/184	X/X	187/187	X/X	X/X	153/153	X/X	X/X	199/199	138/138	188/188	259/259	X/X	195/195	192/192	Y/Y	137/137	Y/Y	152/152	226/226	220/220	172/172	196/196	122/122	141/141	172/172	187/187	181/181
SOF10_322	184/184	Y/Y	183/183	X/X	X/X	153/153	X/X	Y/Y	183/183	NA	188/188	259/259	X/X	201/201	196/196	X/X	100/100	NA	171/171	238/238	230/230	172/172	204/204	152/152	139/139	174/174	187/187	181/181
SOF10_323	170/170	Y/Y	183/183	X/X	X/X	153/153	X/X	Y/Y	193/193	138/138	190/190	259/259	X/X	201/201	190/190	Y/Y	137/137	Y/Y	152/152	242/242	230/230	174/174	200/200	152/152	139/139	166/166	187/187	183/183
SOF10_324	170/170	Y/Y	NA	X/X	X/X	153/153	X/X	Y/Y	193/193	138/138	188/188	259/259	X/X	201/201	190/190	Y/Y	137/137	Y/Y	152/152	236/236	230/230	170/170	196/196	122/122	139/139	170/170	191/191	181/181
SOF10_325	188/188	Y/Y	183/183	X/X	X/X	151/151	X/X	X/X	199/199	138/138	188/188	259/259	X/X	197/197	192/192	X/X	127/127	X/X	171/171	246/246	220/220	170/170	198/198	122/122	139/139	166/166	187/187	181/181
SOF10_326	192/192	Y/Y	187/187	X/X	X/X	157/157	X/X	X/X	197/197	NA	188/188	259/259	X/X	197/197	190/190	Y/Y	121/121	Y/Y	171/171	238/238	230/230	170/170	196/196	122/122	139/139	166/166	191/191	NA
SOF10_327	178/178	NA	181/181	X/X	X/X	153/153	X/X	X/X	197/197	138/138	188/188	259/259	X/X	197/197	198/198	X/X	121/121	Y/Y	177/177	242/242	220/220	174/174	200/200	152/152	139/139	166/166	191/191	181/181
SOF10_328	178/178	Y/Y	183/183	X/X	X/X	155/155	X/X	Y/Y	193/193	138/138	188/188	259/259	X/X	201/201	190/190	Y/Y	121/121	Y/Y	171/171	242/242	220/220	174/174	196/196	122/122	139/139	166/166	187/187	181/181
SOF10_329	196/196	Y/Y	183/183	X/X	X/X	153/153	X/X	X/X	199/199	138/138	188/188	259/259	X/X	197/197	198/198	Y/Y	100/100	X/X	171/171	242/242	230/230	174/174	204/204	152/152	141/141	166/166	187/187	181/181
SOF10_330	178/178	Y/Y	NA	X/X	X/X	153/153	X/X	Y/Y	193/193	135/135	188/188	259/259	X/X	201/201	190/190	Y/Y	121/121	Y/Y	171/171	242/242	232/232	174/174	196/196	122/122	139/139	166/166	187/187	183/183
SOF10_331	198/198	Y/Y	185/185	Y/Y	X/X	155/155	X/X	X/X	199/199	NA	190/190	259/259	X/X	195/195	190/190	NA	137/137	Y/Y	177/177	246/246	230/230	170/170	196/196	122/122	139/139	166/170	187/187	181/181
SOF10_332	178/178	Y/Y	183/183	Y/Y	X/X	153/153	X/X	Y/Y	183/183	138/138	188/190	259/259	X/X	201/201	190/190	Y/Y	121/121	Y/Y	171/171	242/242	232/232	174/174	204/204	122/122	139/139	168/168	187/187	183/183
SOF10_333	188/188	Y/Y	185/185	X/X	Y/Y	151/151	X/X	X/X	183/183	138/138	188/188	257/257	X/X	201/201	196/196	X/X	137/137	Y/Y	165/165	238/238	220/220	170/170	204/204	122/122	139/139	166/166	191/191	183/183
SOF10_334	178/178	Y/Y	183/183	Y/Y	X/X	155/155	X/X	X/X	183/183	138/138	188/188	259/259	X/X	197/197	198/198	X/X	121/121	Y/Y	171/171	226/226	230/230	174/174	204/204	122/122	141/141	168/168	187/187	181/181
SOF10_335	192/192	Y/Y	185/185	X/X	X/X	153/153	X/X	X/X	195/195	138/138	190/190	261/261	Y/Y	197/197	198/198	X/X	121/121	Y/Y	152/152	236/236	230/230	170/170	196/196	122/122	141/141	166/166	191/191	181/181
SOF10_336	196/196	Y/Y	185/185	X/X	Y/Y	157/157	Y/Y	X/X	183/183	138/138	188/188	259/259	X/X	201/201	196/196	X/X	119/119	X/X	167/167	246/246	230/230	170/170	196/196	152/152	139/139	166/166	191/191	181/181
SOF10_337	178/178	Y/Y	183/183	X/X	X/X	153/153	X/X	X/X	183/183	135/135	188/188	257/257	X/X	197/197	198/198	X/X	121/121	Y/Y	171/171	226/226	230/230	174/174	204/204	122/122	139/139	172/172	187/187	181/181
SOF10_338	198/198	Y/Y	NA	X/X	X/X	159/159	Y/Y	X/X	NA	138/138	188/188	257/257	X/X	201/201	194/194	X/X	NA	Y/Y	179/179	226/226	230/230	NA	204/204	NA	NA	168/168	187/187	183/183
SOF10_339	188/188	Y/Y	183/183	X/X	NA	155/155	X/X	Y/Y	193/193	138/138	188/188	259/259	X/X	201/201	190/190	Y/Y	137/137	Y/Y	171/171	242/242	220/220	170/170	200/200	152/152	139/139	170/170	187/187	183/183
SOF10_340	178/178	Y/Y	183/183	X/X	NA	153/153	X/X	Y/Y	193/193	135/135	188/188	259/259	X/X	201/201	190/190	Y/Y	121/121	Y/Y	171/171	242/242	232/232	174/174	196/196	122/122	139/139	166/166	187/187	183/183
SOF10_341	184/184	Y/Y	183/183	X/X	X/X	157/157	X/X	Y/Y	199/199	138/138	188/188	259/259	X/X	201/201	196/196	X/X	127/127	Y/Y	177/177	246/246	230/230	174/174	198/198	122/122	139/139	166/166	187/187	181/181
SOF10_342	188/188	X/X	NA	X/X	X/X	151/151	X/X	X/X	199/199	138/138	188/188	259/259	X/X	197/197	192/192	X/X	127/127	X/X	177/177	246/246	220/220	174/174	198/198	122/122	139/139	166/166	187/187	183/183
SOF10_343	188/188	Y/Y	183/183	X/X	X/X	151/151	X/X	X/X	193/193	138/138	188/188	259/259	X/X	197/197	200/200	X/X	137/137	Y/Y	152/152	242/242	220/220	170/170	204/204	122/122	139/139	168/168	191/191	183/183
SOF10_344	196/196	Y/Y	183/183	X/X	Y/Y	153/153	X/X	Y/Y	193/193	135/135	188/188	259/259	X/X	199/199	196/196	X/X	127/127	X/X	171/171	246/246	228/228	172/172	196/196	122/122	135/135	166/166	187/187	183/183
SOF10_345	184/184	Y/Y	187/187	X/X	X/X	155/155	X/X	X/X	199/199	138/138	188/188	259/259	X/X	195/195	192/192	X/X	121/137	Y/Y	177/177	226/246	220/220	172/172	196/196	122/122	141/141	166/166	187/187	181/181
SOF10_346	196/196	Y/Y	187/187	X/X	X/X	153/153	X/X	X/X	193/193	135/135	188/188	259/259	X/X	197/197	194/194	Y/Y	100/100	X/X	171/171	242/242	232/232	174/174	206/206	122/122	139/139	172/172	187/187	NA
SOF10_347	178/178	Y/Y	183/183	X/X	X/X	155/155	X/X	Y/Y	183/183	138/138	188/188	259/259	X/X	197/197	198/198	X/X	137/137	Y/Y	171/171	226/226	232/232	174/174	196/196	122/122	141/141	168/168	187/187	181/181
SOF10_348	178/178	Y/Y	181/181	Y/Y	X/X	155/155	X/X	X/X	183/183	138/138	188/190	259/259	X/X	201/201	190/190	Y/Y	121/121	Y/Y	177/177	242/242	230/230	170/170	196/196	122/122	141/141	166/166	191/191	181/181
SOF10_349	198/198	Y/Y	181/183	X/X	X/X	153/153	X/X	X/X	199/199	135/135	NA	259/259	X/X	197/197	194/194	X/X	127/127	Y/Y	171/171	242/242	230/230	174/174	198/198	122/122	139/139	172/172	187/187	183/183
SOF10_350	188/188	Y/Y	187/187	X/X	Y/Y	157/157	X/X	X/X	193/193	138/138	190/190	259/259	X/X	199/199	196/196	X/X	121/121	X/X	177/177	242/242	228/228	172/172	194/194	122/122	141/141	166/166	191/191	177/177
SOF10_351	178/178	Y/Y	181/181	X/X	X/X	153/153	X/X	X/X	197/197	NA	188/188	NA	X/X	NA	194/194	X/X	121/121	NA	177/177	238/238	228/228	174/174	206/206	122/122	139/139	166/166	191/191	181/181
SOF10_352	170/170	Y/Y	183/183	X/X	X/X	157/157	X/X	X/X	193/193	138/138	188/188	NA	Y/X	NA	192/192	X/X	137/137	Y/Y	152/152	238/238	220/220	170/170	200/200	122/122	139/139	168/168	191/191	183/183
SOF10_353	178/178	Y/Y	183/183	X/X	X/X	153/153	X/X	Y/Y	193/193	135/135	188/188	259/259	X/X	201/201	190/190	Y/Y	121/121	Y/Y	171/177	242/242	232/232	174/174	196/196	122/122	139/139	166/166	187/187	183/183
SOF10_354	184/184	Y/Y	187/187	X/X	X/X	155/155	X/X	X/X	NA	138/138	188/188	259/259	X/X	195/195	192/192	X/X	121/121	Y/Y	152/152	242/242	230/230	NA	198/198	122/122	139/139	168/168	187/187	183/183
SOF10_355	196/196	Y/Y	183/183	Y/Y	Y/Y	155/155	X/X	X/X	183/183	138/138	190/190	259/259	X/X	197/197	198/198	X/X	121/121	Y/Y	167/167	246/246	230/230	174/174	204/204	122/122	139/139	168/168	164/164	181/181
SOF10_356	198/198	Y/Y	187/187	Y/Y	X/X	155/155	X/X	X/X	199/199	138/138	188/188	259/259	X/X	195/195	182/182	X/X	137/137	Y/Y	177/177	246/246	230/230	170/170	196/196	122/122	139/139	166/166	187/187	181/181
SOF10_357	188/188	Y/Y	187/187	X/X	X/X	NA	X/X	X/X	NA	NA	188/190	257/257	X/X	201/201	190/190	Y/Y	137/137	Y/Y	171/171	NA	232/232	170/170	NA	122/122	NA	166/166	187/187	181/181
SOF10_358	196/196	Y/Y	187/187	X/X	X/X	153/153	X/X	X/X	193/193	138/138	188/188	257/257	X/X	197/197	194/194	X/X	121/121	NA	NA	242/242	232/232	174/174	204/204	122/152	139/139	172/172	193/193	183/183
SOF10_360	192/192	Y/Y	187/187	X/X	X/X	157/157	X/X	X/X	197/197	135/135	188/188	255/255	X/X	197/197	194/194	Y/Y	121/121	Y/Y	177/177	238/238	232/232	174/174	206/206	122/122	139/139	166/166	191/191	183/183
SOF10_361	192/192	Y/Y	183/183	X/X	X/X	155/155	X/X	X/X	193/193	138/138	188/188	259/259	Y/Y	195/195	192/192	X/X	121/121	Y/Y	177/177	242/242	230/230	NA	196/196	122/122	141/141	168/168	NA	181/181
SOF10_363	188/188	Y/Y	187/187	X/X	X/X	NA	X/X	X/X	193/193	138/138	188/188	257/257	X/X	201/201	190/190	Y/Y	137/137	Y/Y	171/171	238/238	232/232	170/170	204/204	122/122	139/139	166/166	187/187	181/181
SOF10_365	188/188	Y/Y	185/185	X/X	X/X	157/157	X/X	X/X	193/193	138/138	188/188	255/255	X/X	201/201	190/190	Y/Y	121/121	Y/Y	177/177	238/238	228/228	170/170	196/196	122/122	141/141	166/166	191/191	183/183
SOF10_366	188/188	Y/Y	185/185	Y/Y	X/X	155/155	X/X	X/X	183/183	138/138	188/188	257/257	X/X	197/197	198/198	X/X	121/121	Y/Y	177/177	226/226	232/232	174/174	204/204	122/122	141/141	168/168	191/191	183/183
SOF10_367	178/178	Y/Y	183/183	Y/Y	X/X	155/155	X/X	X/X	183/183	138/138	188/188	259/259	X/X	197/197	198/198	X/X	121/121	Y/Y	171/171	226/226	230/230	174/174	204/204	122/122	141/141	168/168	187/187	181/181
SOF10_368	188/188	Y/Y	181/181	X/X	NA	151/151	X/X	X/X	197/197	138/138	188/188	255/255	X/X	197/197	198/198	X/X	121/121	Y/Y	177/177	238/238	228/228	172/172	196/196	122/122	139/139	166/166	191/191	181/181
SOF10_369	188/188	Y/Y	183/183	X/X	X/X	155/155	X/X	X/X	183/183	138/138	188/188	259/259	X/X	201/201	194/198	NA	121/121	Y/Y	171/171	NA	220/232	174/174	196/196	122/122	139/139	168/168	NA	181/181
SOF10_370	178/178	Y/Y	191/191	X/X	Y/Y	153/153	X/X	X/X	195/195	135/135	188/188	257/257	X/X	197/197	198/198	X/X	121/121	Y/Y	152/152	242/242	232/232	174/174	200/200	152/152	139/139	170/170	191/191	181/181
SOF10_371	178/178	Y/Y	183/183	X/X	X/X	157/157	X/X	X/X	183/183	138/138	NA	259/259	X/X	197/197	198/198	X/X	121/121	Y/Y	177/177	226/226	230/230	174/174	196/196	122/122	141/141	166/166	191/191	181/181
SOF10_372	178/178	Y/Y	181/181	X/X	X/X	153/153	X/X	X/X	197/197	135/135	188/188	255/255	X/X	197/197	194/194	X/X	121/121	Y/Y	177/177	238/238	228/228	174/174	206/206	122/122	139/139	166/166	191/191	181/181
SOF10_373	188/188	Y/Y	183/183	X/X	X/X	155/155	X/X	X/X	183/183	138/138	188/188	259/259	X/X	201/201	198/198	Y/Y	121/121	Y/Y	171/171	242/242	220/220	174/174	196/196	122/122	139/139	168/168	187/187	181/181
SOF10_374	178/178	Y/Y	183/183	X/X	X/X	153/153	X/X	X/X	193/193	135/135	188/188	259/259	X/X	197/197	198/198	X/X	121/121	Y/Y	171/171	226/226	232/232	174/174	204/204	122/122	141/141	168/168	187/187	183/183
SOF10_375	178/178	Y/Y	187/187	X/X	X/X	157/157	X/X	X/X	193/193	135/135	188/188	261/261	X/X	197/197	200/200	X/X	137/137	Y/Y	152/152	242/242	230/230	174/174	200/200	152/152	139/139	172/172	191/191	181/181
SOF10_376	188/188	Y/Y	185/185	X/X	X/X	159/159	X/X	X/X	193/193	138/138	188/188	257/257	X/X	201/201	190/190	Y/Y	121/121	Y/Y	177/177	242/242	232/232	170/170	196/196	122/122	141/141	166/166	191/191	183/183
SOF10_377	178/188	NA	183/183	NA	X/X	NA	X/X	X/X	183/199	138/138	NA	259/259	X/X	197/197	192/198	X/X	121/127	NA	171/177	NA	220/230	170/174	196/196	122/122	135/139	166/168	187/191	181/181
SOF10_378	192/192	Y/Y	191/191	X/X	X/X	153/153	Y/Y	X/X	193/193	138/138	190/190	259/259	X/X	201/201	190/190	Y/Y	121/121	Y/Y	152/152	242/242	230/230	174/174	196/196	122/122	137/137	170/170	193/193	183/183
SOF10_379	188/188	Y/Y	183/183	X/X	X/X	151/151	X/X	X/X	193/193	138/138	188/188	259/259	X/X	197/197	192/192	X/X	121/121	Y/Y	171/171	242/242	220/220	174/174	204/204	122/122	139/139	166/166	NA	181/181
SOF10_380	178/178	Y/Y	191/191	X/X	X/X	153/153	X/X	X/X	193/193	138/138	190/190	257/257	X/X	197/197	198/198	Y/Y	121/121	Y/Y	152/177	242/242	230/230	174/174	200/200	152/152	137/137	172/172	191/191	183/183
SOF10_381	170/170	Y/Y	183/183	X/X	Y/Y	153/153	X/X	Y/Y	193/193	135/135	188/188	259/259	X/X	201/201	200/200	Y/Y	137/137	Y/Y	152/152	238/238	232/232	170/170	200/200	152/152	139/139	166/166	191/191	183/183
SOF10_382	178/178	Y/Y	187/187	X/X	X/X	151/151	X/X	Y/Y	193/193	138/138	190/190	259/259	X/X	201/201	190/190	Y/Y	121/121	Y/Y	171/171	242/242	232/232	174/174	196/196	122/122	139/139	166/166	187/187	183/183
SOF10_383	188/188	Y/Y	NA	X/X	NA	151/151	X/X	X/X	183/183	138/138	188/188	257/257	X/X	201/201	196/196	X/X	137/137	Y/Y	171/171	226/226	220/220	170/170	204/204	122/122	139/139	166/166	187/187	NA
SOF10_384	184/184	Y/Y	187/187	Y/Y	X/X	157/157	X/X	Y/Y	199/199	138/138	188/188	259/259	X/X	197/197	192/192	X/X	121/121	Y/Y	152/152	238/238	232/232	174/174	196/196	122/122	139/139	168/168	187/187	183/183
WAF03_001	NA	Y/Y	NA	X/X	Y/X	NA	Y/Y	X/X	NA	NA	NA	NA	X/X	NA	NA	X/X	NA	Y/Y	NA	NA	NA	NA	NA	NA	NA	NA	NA	NA
WAF03_002	NA	Y/Y	NA	Y/X	X/X	NA	X/X	Y/Y	NA	NA	NA	NA	X/X	NA	NA	X/X	NA	Y/Y	NA	NA	NA	NA	NA	NA	NA	NA	NA	NA
WAF03_003	NA	Y/Y	NA	X/X	X/X	NA	X/X	X/X	NA	NA	NA	NA	X/X	NA	NA	X/X	NA	Y/Y	NA	NA	NA	NA	NA	NA	NA	NA	NA	NA
WAF03_004	NA	X/X	NA	Y/X	X/X	NA	X/X	X/X	NA	NA	NA	NA	X/X	NA	NA	X/X	NA	Y/Y	NA	NA	NA	NA	NA	NA	NA	NA	NA	NA
WAF03_005	NA	Y/Y	NA	X/X	Y/Y	NA	X/X	X/X	NA	NA	NA	NA	X/X	NA	NA	X/X	NA	X/X	NA	NA	NA	NA	NA	NA	NA	NA	NA	NA
WAF03_006	NA	Y/Y	NA	X/X	Y/X	NA	X/X	X/X	NA	NA	NA	NA	X/X	NA	NA	Y/X	NA	X/X	NA	NA	NA	NA	NA	NA	NA	NA	NA	NA
WAF03_007	NA	Y/Y	NA	X/X	X/X	NA	X/X	X/X	NA	NA	NA	NA	X/X	NA	NA	Y/Y	NA	Y/Y	NA	NA	NA	NA	NA	NA	NA	NA	NA	NA
WAF03_008	NA	Y/Y	NA	X/X	X/X	NA	X/X	X/X	NA	NA	NA	NA	X/X	NA	NA	Y/Y	NA	Y/Y	NA	NA	NA	NA	NA	NA	NA	NA	NA	NA
WAF03_009	NA	Y/Y	NA	X/X	Y/Y	NA	X/X	X/X	NA	NA	NA	NA	Y/Y	NA	NA	X/X	NA	Y/Y	NA	NA	NA	NA	NA	NA	NA	NA	NA	NA
WAF03_010	NA	Y/Y	NA	X/X	X/X	NA	X/X	Y/Y	NA	NA	NA	NA	X/X	NA	NA	X/X	NA	Y/Y	NA	NA	NA	NA	NA	NA	NA	NA	NA	NA
WAF03_011	NA	Y/Y	NA	X/X	X/X	NA	X/X	X/X	NA	NA	NA	NA	X/X	NA	NA	Y/Y	NA	X/X	NA	NA	NA	NA	NA	NA	NA	NA	NA	NA
WAF03_012	NA	Y/Y	NA	X/X	Y/Y	NA	X/X	X/X	NA	NA	NA	NA	X/X	NA	NA	X/X	NA	Y/Y	NA	NA	NA	NA	NA	NA	NA	NA	NA	NA
WAF03_013	NA	Y/Y	NA	X/X	X/X	NA	X/X	Y/Y	NA	NA	NA	NA	X/X	NA	NA	X/X	NA	Y/Y	NA	NA	NA	NA	NA	NA	NA	NA	NA	NA
WAF03_014	NA	Y/Y	NA	X/X	Y/Y	NA	X/X	X/X	NA	NA	NA	NA	Y/X	NA	NA	X/X	NA	X/X	NA	NA	NA	NA	NA	NA	NA	NA	NA	NA
WAF03_015	NA	Y/Y	NA	Y/Y	Y/X	NA	Y/X	X/X	NA	NA	NA	NA	X/X	NA	NA	Y/Y	NA	Y/Y	NA	NA	NA	NA	NA	NA	NA	NA	NA	NA
WAF03_016	NA	Y/Y	NA	X/X	X/X	NA	X/X	X/X	NA	NA	NA	NA	X/X	NA	NA	Y/X	NA	Y/Y	NA	NA	NA	NA	NA	NA	NA	NA	NA	NA
WAF03_017	NA	Y/Y	NA	X/X	Y/Y	NA	X/X	X/X	NA	NA	NA	NA	Y/Y	NA	NA	X/X	NA	Y/Y	NA	NA	NA	NA	NA	NA	NA	NA	NA	NA
WAF03_018	NA	NA	NA	Y/Y	X/X	NA	X/X	X/X	NA	NA	NA	NA	X/X	NA	NA	X/X	NA	Y/Y	NA	NA	NA	NA	NA	NA	NA	NA	NA	NA
WAF03_019	NA	X/X	NA	Y/Y	X/X	NA	X/X	X/X	NA	NA	NA	NA	X/X	NA	NA	X/X	NA	Y/Y	NA	NA	NA	NA	NA	NA	NA	NA	NA	NA
WAF03_020	NA	Y/Y	NA	X/X	Y/Y	NA	X/X	X/X	NA	NA	NA	NA	Y/X	NA	NA	X/X	NA	Y/Y	NA	NA	NA	NA	NA	NA	NA	NA	NA	NA
WAF03_021	NA	Y/Y	NA	X/X	X/X	NA	X/X	X/X	NA	NA	NA	NA	X/X	NA	NA	Y/Y	NA	X/X	NA	NA	NA	NA	NA	NA	NA	NA	NA	NA
WAF03_022	NA	Y/Y	NA	X/X	X/X	NA	X/X	Y/Y	NA	NA	NA	NA	X/X	NA	NA	X/X	NA	Y/Y	NA	NA	NA	NA	NA	NA	NA	NA	NA	NA
WAF03_023	NA	Y/Y	NA	Y/Y	Y/X	NA	X/X	X/X	NA	NA	NA	NA	X/X	NA	NA	Y/X	NA	X/X	NA	NA	NA	NA	NA	NA	NA	NA	NA	NA
WAF03_024	NA	X/X	NA	X/X	X/X	NA	X/X	X/X	NA	NA	NA	NA	X/X	NA	NA	X/X	NA	X/X	NA	NA	NA	NA	NA	NA	NA	NA	NA	NA
WAF03_025	NA	Y/Y	NA	X/X	X/X	NA	X/X	X/X	NA	NA	NA	NA	X/X	NA	NA	X/X	NA	Y/Y	NA	NA	NA	NA	NA	NA	NA	NA	NA	NA
WAF03_026	NA	X/X	NA	X/X	X/X	NA	X/X	X/X	NA	NA	NA	NA	X/X	NA	NA	X/X	NA	X/X	NA	NA	NA	NA	NA	NA	NA	NA	NA	NA
WAF03_027	NA	Y/Y	NA	X/X	X/X	NA	X/X	X/X	NA	NA	NA	NA	X/X	NA	NA	X/X	NA	Y/Y	NA	NA	NA	NA	NA	NA	NA	NA	NA	NA
WAF03_028	NA	Y/X	NA	Y/X	X/X	NA	X/X	X/X	NA	NA	NA	NA	X/X	NA	NA	X/X	NA	Y/Y	NA	NA	NA	NA	NA	NA	NA	NA	NA	NA
WAF03_029	NA	Y/Y	NA	X/X	Y/X	NA	X/X	X/X	NA	NA	NA	NA	X/X	NA	NA	Y/Y	NA	X/X	NA	NA	NA	NA	NA	NA	NA	NA	NA	NA
WAF03_030	NA	Y/Y	NA	X/X	Y/Y	NA	X/X	X/X	NA	NA	NA	NA	Y/Y	NA	NA	X/X	NA	Y/Y	NA	NA	NA	NA	NA	NA	NA	NA	NA	NA
WAF03_031	NA	Y/Y	NA	Y/Y	Y/Y	NA	X/X	X/X	NA	NA	NA	NA	X/X	NA	NA	Y/Y	NA	X/X	NA	NA	NA	NA	NA	NA	NA	NA	NA	NA
WAF03_032	NA	Y/Y	NA	X/X	Y/Y	NA	X/X	Y/X	NA	NA	NA	NA	X/X	NA	NA	Y/X	NA	X/X	NA	NA	NA	NA	NA	NA	NA	NA	NA	NA
WAF03_033	NA	Y/Y	NA	X/X	Y/Y	NA	Y/X	Y/X	NA	NA	NA	NA	Y/Y	NA	NA	Y/Y	NA	Y/Y	NA	NA	NA	NA	NA	NA	NA	NA	NA	NA
WAF03_034	NA	Y/Y	NA	X/X	X/X	NA	X/X	X/X	NA	NA	NA	NA	X/X	NA	NA	Y/Y	NA	Y/Y	NA	NA	NA	NA	NA	NA	NA	NA	NA	NA
WAF03_035	NA	Y/Y	NA	X/X	X/X	NA	X/X	X/X	NA	NA	NA	NA	X/X	NA	NA	Y/Y	NA	Y/Y	NA	NA	NA	NA	NA	NA	NA	NA	NA	NA
WAF03_036	NA	Y/Y	NA	X/X	X/X	NA	X/X	X/X	NA	NA	NA	NA	X/X	NA	NA	X/X	NA	Y/X	NA	NA	NA	NA	NA	NA	NA	NA	NA	NA
WAF03_037	NA	Y/Y	NA	X/X	Y/Y	NA	X/X	X/X	NA	NA	NA	NA	X/X	NA	NA	Y/X	NA	X/X	NA	NA	NA	NA	NA	NA	NA	NA	NA	NA
WAF03_038	NA	X/X	NA	X/X	Y/Y	NA	X/X	X/X	NA	NA	NA	NA	X/X	NA	NA	X/X	NA	Y/Y	NA	NA	NA	NA	NA	NA	NA	NA	NA	NA
WAF03_039	NA	Y/X	NA	Y/Y	X/X	NA	X/X	X/X	NA	NA	NA	NA	X/X	NA	NA	X/X	NA	Y/Y	NA	NA	NA	NA	NA	NA	NA	NA	NA	NA
WAF03_040	NA	Y/Y	NA	X/X	X/X	NA	X/X	X/X	NA	NA	NA	NA	X/X	NA	NA	Y/Y	NA	Y/Y	NA	NA	NA	NA	NA	NA	NA	NA	NA	NA
WAF03_041	NA	Y/Y	NA	Y/Y	X/X	NA	X/X	Y/X	NA	NA	NA	NA	X/X	NA	NA	Y/X	NA	Y/Y	NA	NA	NA	NA	NA	NA	NA	NA	NA	NA
WAF03_042	NA	Y/X	NA	X/X	NA	NA	X/X	X/X	NA	NA	NA	NA	Y/Y	NA	NA	Y/Y	NA	Y/Y	NA	NA	NA	NA	NA	NA	NA	NA	NA	NA
WAF03_043	NA	Y/Y	NA	X/X	X/X	NA	X/X	X/X	NA	NA	NA	NA	X/X	NA	NA	Y/Y	NA	Y/Y	NA	NA	NA	NA	NA	NA	NA	NA	NA	NA
WAF03_044	NA	Y/Y	NA	X/X	X/X	NA	X/X	Y/Y	NA	NA	NA	NA	X/X	NA	NA	Y/Y	NA	Y/Y	NA	NA	NA	NA	NA	NA	NA	NA	NA	NA
WAF03_045	NA	Y/Y	NA	Y/Y	X/X	NA	X/X	X/X	NA	NA	NA	NA	X/X	NA	NA	X/X	NA	Y/Y	NA	NA	NA	NA	NA	NA	NA	NA	NA	NA
WAF03_046	NA	Y/Y	NA	Y/X	X/X	NA	X/X	X/X	NA	NA	NA	NA	X/X	NA	NA	X/X	NA	Y/Y	NA	NA	NA	NA	NA	NA	NA	NA	NA	NA
WAF03_047	NA	Y/Y	NA	X/X	X/X	NA	X/X	Y/Y	NA	NA	NA	NA	X/X	NA	NA	X/X	NA	Y/Y	NA	NA	NA	NA	NA	NA	NA	NA	NA	NA
WAF03_048	NA	Y/Y	NA	Y/Y	X/X	NA	X/X	X/X	NA	NA	NA	NA	X/X	NA	NA	X/X	NA	X/X	NA	NA	NA	NA	NA	NA	NA	NA	NA	NA
WAF03_049	NA	Y/Y	NA	X/X	Y/Y	NA	Y/Y	X/X	NA	NA	NA	NA	Y/Y	NA	NA	X/X	NA	Y/Y	NA	NA	NA	NA	NA	NA	NA	NA	NA	NA
WAF03_050	NA	Y/Y	NA	X/X	X/X	NA	X/X	X/X	NA	NA	NA	NA	X/X	NA	NA	Y/Y	NA	Y/Y	NA	NA	NA	NA	NA	NA	NA	NA	NA	NA
WAF03_051	NA	Y/Y	NA	X/X	X/X	NA	X/X	X/X	NA	NA	NA	NA	X/X	NA	NA	Y/Y	NA	Y/X	NA	NA	NA	NA	NA	NA	NA	NA	NA	NA
WAF03_052	NA	Y/Y	NA	X/X	X/X	NA	X/X	X/X	NA	NA	NA	NA	X/X	NA	NA	Y/Y	NA	Y/Y	NA	NA	NA	NA	NA	NA	NA	NA	NA	NA
WAF03_053	NA	Y/Y	NA	X/X	X/X	NA	X/X	Y/X	NA	NA	NA	NA	X/X	NA	NA	NA	NA	Y/Y	NA	NA	NA	NA	NA	NA	NA	NA	NA	NA
WAF03_054	NA	Y/Y	NA	Y/Y	X/X	NA	X/X	X/X	NA	NA	NA	NA	X/X	NA	NA	X/X	NA	Y/Y	NA	NA	NA	NA	NA	NA	NA	NA	NA	NA
WAF03_055	NA	Y/Y	NA	X/X	X/X	NA	X/X	Y/Y	NA	NA	NA	NA	X/X	NA	NA	X/X	NA	X/X	NA	NA	NA	NA	NA	NA	NA	NA	NA	NA
WAF03_056	NA	Y/Y	NA	X/X	Y/Y	NA	Y/X	Y/X	NA	NA	NA	NA	X/X	NA	NA	Y/Y	NA	Y/Y	NA	NA	NA	NA	NA	NA	NA	NA	NA	NA
WAF03_057	NA	Y/Y	NA	X/X	X/X	NA	X/X	X/X	NA	NA	NA	NA	X/X	NA	NA	X/X	NA	Y/Y	NA	NA	NA	NA	NA	NA	NA	NA	NA	NA
WAF03_058	NA	Y/Y	NA	X/X	X/X	NA	X/X	X/X	NA	NA	NA	NA	X/X	NA	NA	Y/X	NA	Y/Y	NA	NA	NA	NA	NA	NA	NA	NA	NA	NA
WAF03_059	NA	Y/Y	NA	X/X	X/X	NA	X/X	X/X	NA	NA	NA	NA	X/X	NA	NA	Y/Y	NA	X/X	NA	NA	NA	NA	NA	NA	NA	NA	NA	NA
WAF03_060	NA	Y/Y	NA	X/X	X/X	NA	X/X	X/X	NA	NA	NA	NA	X/X	NA	NA	Y/X	NA	Y/Y	NA	NA	NA	NA	NA	NA	NA	NA	NA	NA
WAF03_061	NA	Y/Y	NA	X/X	Y/X	NA	Y/X	Y/X	NA	NA	NA	NA	X/X	NA	NA	X/X	NA	Y/Y	NA	NA	NA	NA	NA	NA	NA	NA	NA	NA
WAF03_062	NA	Y/Y	NA	Y/Y	X/X	NA	X/X	X/X	NA	NA	NA	NA	X/X	NA	NA	Y/X	NA	Y/X	NA	NA	NA	NA	NA	NA	NA	NA	NA	NA
WAF03_063	NA	Y/Y	NA	Y/X	X/X	NA	X/X	X/X	NA	NA	NA	NA	X/X	NA	NA	X/X	NA	Y/X	NA	NA	NA	NA	NA	NA	NA	NA	NA	NA
WAF03_064	NA	Y/Y	NA	X/X	X/X	NA	X/X	X/X	NA	NA	NA	NA	X/X	NA	NA	X/X	NA	Y/Y	NA	NA	NA	NA	NA	NA	NA	NA	NA	NA
WAF03_065	NA	Y/X	NA	X/X	X/X	NA	X/X	X/X	NA	NA	NA	NA	X/X	NA	NA	X/X	NA	Y/Y	NA	NA	NA	NA	NA	NA	NA	NA	NA	NA
WAF03_066	NA	Y/Y	NA	Y/Y	X/X	NA	X/X	Y/X	NA	NA	NA	NA	X/X	NA	NA	Y/Y	NA	Y/Y	NA	NA	NA	NA	NA	NA	NA	NA	NA	NA
WAF03_067	NA	Y/Y	NA	X/X	X/X	NA	X/X	X/X	NA	NA	NA	NA	X/X	NA	NA	Y/Y	NA	Y/Y	NA	NA	NA	NA	NA	NA	NA	NA	NA	NA
WAF03_068	NA	Y/Y	NA	X/X	X/X	NA	X/X	Y/Y	NA	NA	NA	NA	X/X	NA	NA	Y/Y	NA	Y/Y	NA	NA	NA	NA	NA	NA	NA	NA	NA	NA
WAF03_069	NA	Y/Y	NA	X/X	X/X	NA	X/X	X/X	NA	NA	NA	NA	X/X	NA	NA	X/X	NA	Y/Y	NA	NA	NA	NA	NA	NA	NA	NA	NA	NA
WAF03_070	NA	Y/Y	NA	X/X	X/X	NA	X/X	X/X	NA	NA	NA	NA	X/X	NA	NA	Y/Y	NA	Y/Y	NA	NA	NA	NA	NA	NA	NA	NA	NA	NA
WAF03_071	NA	Y/Y	NA	X/X	X/X	NA	X/X	X/X	NA	NA	NA	NA	X/X	NA	NA	Y/X	NA	Y/Y	NA	NA	NA	NA	NA	NA	NA	NA	NA	NA
WAF03_072	NA	Y/Y	NA	Y/X	X/X	NA	X/X	X/X	NA	NA	NA	NA	X/X	NA	NA	X/X	NA	Y/Y	NA	NA	NA	NA	NA	NA	NA	NA	NA	NA
WAF03_073	NA	Y/Y	NA	X/X	Y/X	NA	X/X	X/X	NA	NA	NA	NA	X/X	NA	NA	Y/Y	NA	Y/Y	NA	NA	NA	NA	NA	NA	NA	NA	NA	NA
WAF03_074	NA	Y/Y	NA	X/X	X/X	NA	X/X	X/X	NA	NA	NA	NA	X/X	NA	NA	Y/Y	NA	X/X	NA	NA	NA	NA	NA	NA	NA	NA	NA	NA
WAF03_075	NA	X/X	NA	X/X	X/X	NA	X/X	X/X	NA	NA	NA	NA	X/X	NA	NA	X/X	NA	Y/Y	NA	NA	NA	NA	NA	NA	NA	NA	NA	NA
WAF03_076	NA	X/X	NA	X/X	Y/X	NA	X/X	X/X	NA	NA	NA	NA	Y/Y	NA	NA	X/X	NA	Y/Y	NA	NA	NA	NA	NA	NA	NA	NA	NA	NA
WAF03_077	NA	Y/Y	NA	X/X	X/X	NA	X/X	Y/Y	NA	NA	NA	NA	X/X	NA	NA	Y/Y	NA	Y/Y	NA	NA	NA	NA	NA	NA	NA	NA	NA	NA
WAF03_078	NA	Y/Y	NA	X/X	Y/Y	NA	X/X	X/X	NA	NA	NA	NA	X/X	NA	NA	X/X	NA	X/X	NA	NA	NA	NA	NA	NA	NA	NA	NA	NA
WAF03_079	NA	X/X	NA	X/X	X/X	NA	X/X	X/X	NA	NA	NA	NA	X/X	NA	NA	Y/Y	NA	Y/Y	NA	NA	NA	NA	NA	NA	NA	NA	NA	NA
WAF03_080	NA	Y/Y	NA	Y/X	X/X	NA	X/X	X/X	NA	NA	NA	NA	X/X	NA	NA	Y/Y	NA	X/X	NA	NA	NA	NA	NA	NA	NA	NA	NA	NA
WAF03_081	NA	Y/Y	NA	X/X	X/X	NA	X/X	X/X	NA	NA	NA	NA	X/X	NA	NA	X/X	NA	Y/Y	NA	NA	NA	NA	NA	NA	NA	NA	NA	NA
WAF03_082	NA	Y/Y	NA	X/X	Y/Y	NA	X/X	X/X	NA	NA	NA	NA	Y/X	NA	NA	X/X	NA	Y/Y	NA	NA	NA	NA	NA	NA	NA	NA	NA	NA
WAF03_083	NA	X/X	NA	X/X	X/X	NA	X/X	X/X	NA	NA	NA	NA	X/X	NA	NA	X/X	NA	Y/Y	NA	NA	NA	NA	NA	NA	NA	NA	NA	NA
WAF03_084	NA	Y/Y	NA	X/X	X/X	NA	X/X	X/X	NA	NA	NA	NA	X/X	NA	NA	Y/Y	NA	Y/Y	NA	NA	NA	NA	NA	NA	NA	NA	NA	NA
WAF03_085	NA	X/X	NA	X/X	Y/Y	NA	Y/X	X/X	NA	NA	NA	NA	X/X	NA	NA	Y/X	NA	Y/Y	NA	NA	NA	NA	NA	NA	NA	NA	NA	NA
WAF03_086	NA	X/X	NA	X/X	X/X	NA	X/X	X/X	NA	NA	NA	NA	Y/Y	NA	NA	X/X	NA	Y/Y	NA	NA	NA	NA	NA	NA	NA	NA	NA	NA
WAF03_087	NA	Y/Y	NA	X/X	X/X	NA	X/X	Y/X	NA	NA	NA	NA	X/X	NA	NA	X/X	NA	Y/Y	NA	NA	NA	NA	NA	NA	NA	NA	NA	NA
WAF03_088	NA	Y/Y	NA	Y/Y	X/X	NA	X/X	X/X	NA	NA	NA	NA	X/X	NA	NA	X/X	NA	Y/Y	NA	NA	NA	NA	NA	NA	NA	NA	NA	NA
WAF03_089	NA	Y/Y	NA	Y/Y	Y/Y	NA	X/X	X/X	NA	NA	NA	NA	X/X	NA	NA	Y/Y	NA	X/X	NA	NA	NA	NA	NA	NA	NA	NA	NA	NA
WAF03_090	NA	Y/Y	NA	Y/X	X/X	NA	X/X	X/X	NA	NA	NA	NA	X/X	NA	NA	X/X	NA	Y/Y	NA	NA	NA	NA	NA	NA	NA	NA	NA	NA
WAF03_091	NA	Y/X	NA	Y/Y	X/X	NA	X/X	X/X	NA	NA	NA	NA	X/X	NA	NA	X/X	NA	Y/Y	NA	NA	NA	NA	NA	NA	NA	NA	NA	NA
WAF03_092	NA	Y/X	NA	X/X	X/X	NA	X/X	X/X	NA	NA	NA	NA	X/X	NA	NA	X/X	NA	Y/Y	NA	NA	NA	NA	NA	NA	NA	NA	NA	NA
WAF03_093	NA	Y/Y	NA	X/X	X/X	NA	X/X	X/X	NA	NA	NA	NA	X/X	NA	NA	Y/Y	NA	Y/Y	NA	NA	NA	NA	NA	NA	NA	NA	NA	NA
WAF03_094	NA	Y/Y	NA	Y/Y	X/X	NA	X/X	X/X	NA	NA	NA	NA	X/X	NA	NA	Y/Y	NA	X/X	NA	NA	NA	NA	NA	NA	NA	NA	NA	NA
WAF03_095	NA	Y/Y	NA	X/X	Y/Y	NA	X/X	X/X	NA	NA	NA	NA	X/X	NA	NA	X/X	NA	Y/Y	NA	NA	NA	NA	NA	NA	NA	NA	NA	NA
WAF03_096	NA	Y/Y	NA	X/X	X/X	NA	X/X	X/X	NA	NA	NA	NA	X/X	NA	NA	X/X	NA	Y/Y	NA	NA	NA	NA	NA	NA	NA	NA	NA	NA
WAF06_001	188/188	Y/Y	185/185	X/X	X/X	157/157	X/X	X/X	NA	138/138	NA	257/257	X/X	201/201	190/190	Y/Y	121/121	Y/Y	NA	242/242	232/232	170/170	196/196	122/122	141/141	166/166	191/191	183/183
WAF06_002	198/198	Y/Y	187/187	X/X	X/X	151/151	X/X	X/X	NA	135/135	NA	257/257	X/X	197/197	NA	Y/Y	127/127	Y/Y	171/171	246/246	230/230	174/174	206/206	122/122	139/139	NA	187/187	183/183
WAF06_003	178/178	Y/Y	NA	Y/Y	X/X	153/153	X/X	X/X	NA	135/135	188/188	257/259	X/X	197/197	198/198	X/X	121/121	NA	NA	242/242	232/232	174/174	206/206	122/122	141/141	174/174	187/187	181/181
WAF06_004	188/188	Y/Y	183/183	X/X	X/X	153/157	X/X	X/X	NA	138/138	188/188	257/259	X/X	201/201	198/198	Y/Y	121/121	Y/Y	NA	242/242	220/232	170/170	196/196	122/122	141/141	166/166	191/191	181/181
WAF06_005	188/188	Y/Y	185/185	X/X	NA	151/151	X/X	X/X	NA	138/138	188/188	257/257	X/X	199/199	NA	X/X	127/127	Y/Y	NA	NA	230/230	172/174	196/196	122/122	135/135	166/166	191/191	181/181
WAF06_006	198/198	Y/Y	183/183	X/X	NA	NA	X/X	Y/Y	NA	138/138	188/188	259/259	X/X	201/201	NA	X/X	100/100	Y/Y	NA	226/226	230/230	174/174	204/204	152/152	139/139	166/166	187/187	183/183
WAF06_007	198/198	Y/Y	NA	X/X	NA	153/153	X/X	X/X	NA	138/138	188/188	259/259	X/X	201/201	NA	Y/Y	137/137	Y/Y	NA	NA	232/232	172/172	196/196	122/122	139/139	NA	187/187	181/181
WAF06_008	188/188	Y/Y	183/183	X/X	Y/Y	151/151	X/X	X/X	NA	138/138	188/188	259/259	X/X	197/197	192/192	X/X	137/137	Y/Y	152/152	NA	220/220	170/170	200/200	122/152	139/139	NA	187/191	183/183
WAF06_009	192/192	Y/Y	183/183	X/X	X/X	153/153	X/X	X/X	NA	138/138	NA	259/259	X/X	201/201	192/192	X/X	137/137	Y/Y	NA	242/242	220/220	170/170	206/206	122/122	139/139	170/170	187/187	183/183
WAF06_010	188/188	Y/Y	183/183	X/X	Y/Y	151/151	X/X	X/X	NA	138/138	188/188	259/259	X/X	197/197	200/200	Y/Y	121/121	Y/Y	171/171	242/242	220/220	172/172	196/196	152/152	139/139	168/168	187/187	181/181
WAF06_011	188/188	X/X	183/183	Y/Y	X/X	151/151	X/X	X/X	NA	138/138	188/188	259/259	X/X	197/197	192/192	X/X	121/121	Y/Y	NA	226/226	230/230	170/170	204/204	122/122	139/139	166/166	187/187	183/183
WAF06_012	170/170	NA	183/183	X/X	X/X	157/157	X/X	X/X	NA	138/138	188/188	259/259	X/X	197/197	198/200	Y/Y	121/121	Y/Y	NA	NA	220/220	170/170	196/196	122/122	139/139	168/168	191/191	181/181
WAF06_013	188/188	Y/Y	183/183	X/X	X/X	151/151	X/X	X/X	NA	138/138	188/188	259/259	X/X	197/197	192/192	X/X	137/137	Y/Y	NA	NA	230/230	174/174	204/204	122/122	135/135	166/166	187/187	183/183
WAF06_014	196/196	NA	185/187	X/X	X/X	155/155	X/X	Y/X	NA	138/138	190/190	257/257	X/X	197/197	192/192	Y/Y	100/100	Y/Y	NA	NA	228/228	174/174	200/200	152/152	139/139	NA	193/193	NA
WAF06_015	196/196	Y/Y	NA	X/X	Y/Y	153/153	X/X	X/X	NA	138/138	188/188	259/259	X/X	201/201	190/190	Y/Y	127/127	Y/Y	177/177	NA	232/232	170/170	196/196	122/122	135/135	166/166	191/191	183/183
WAF06_016	170/188	Y/Y	183/183	X/X	X/X	153/153	X/X	X/X	NA	138/138	188/188	259/259	X/X	201/201	190/190	X/X	137/137	Y/Y	177/177	NA	220/232	172/172	196/196	152/152	139/139	174/174	187/191	181/181
WAF06_017	198/198	Y/Y	183/183	X/X	X/X	151/151	X/X	X/X	NA	138/138	188/188	257/257	X/X	199/199	190/190	X/X	121/127	X/X	NA	242/242	230/230	174/174	198/198	122/122	135/135	166/166	187/187	183/183
WAF06_018	188/188	Y/Y	183/183	X/X	Y/Y	157/157	X/X	X/X	NA	138/138	188/188	259/259	X/X	201/201	198/198	X/X	137/137	Y/Y	NA	242/242	220/220	172/172	200/200	122/122	139/139	166/166	187/187	181/181
WAF06_019	198/198	Y/Y	183/183	X/X	X/X	153/153	X/X	NA	NA	138/138	188/188	259/259	X/X	197/197	190/190	Y/Y	121/137	Y/Y	171/171	NA	230/230	170/170	196/196	122/122	135/139	172/172	187/187	181/181
WAF06_020	178/178	Y/Y	187/187	Y/Y	X/X	153/153	X/X	X/X	NA	138/138	188/188	259/259	X/X	197/197	198/198	Y/Y	121/121	Y/Y	NA	226/226	232/232	172/174	204/204	122/122	139/141	172/172	187/187	181/181
WAF06_021	198/198	Y/Y	183/183	Y/Y	X/X	NA	X/X	X/X	NA	138/138	188/188	259/259	X/X	195/195	182/182	X/X	137/137	Y/Y	NA	NA	220/220	170/170	204/204	122/122	139/139	166/166	187/187	183/183
WAF06_022	NA	Y/Y	183/183	X/X	X/X	NA	X/X	NA	NA	138/138	188/188	259/259	X/X	197/197	192/192	X/X	137/137	Y/Y	NA	NA	220/220	174/174	204/204	122/122	139/139	166/166	187/187	183/183
WAF06_023	NA	Y/Y	185/185	X/X	X/X	153/153	X/X	X/X	NA	138/138	NA	259/259	X/X	197/197	198/198	X/X	119/119	X/X	NA	NA	228/228	174/176	204/204	152/152	139/139	166/172	164/164	181/181
WAF06_024	178/178	Y/Y	183/183	Y/Y	X/X	155/155	X/X	X/X	NA	138/138	188/188	259/259	X/X	201/201	190/190	Y/Y	121/121	Y/Y	152/171	226/226	232/232	174/174	196/196	122/122	139/139	166/166	187/187	183/183
WAF06_025	178/178	Y/Y	181/181	X/X	X/X	NA	X/X	X/X	NA	135/135	188/188	257/257	X/X	197/197	198/198	X/X	121/121	Y/Y	NA	238/238	232/232	174/174	206/206	122/122	139/139	166/166	187/187	181/181
WAF06_026	170/170	Y/Y	183/183	X/X	Y/Y	151/151	X/X	X/X	NA	138/138	188/188	261/261	Y/Y	197/197	192/200	X/X	137/137	Y/Y	NA	NA	220/220	170/170	200/200	122/152	139/139	168/168	191/191	181/181
WAF06_027	178/178	Y/Y	183/183	Y/Y	X/X	155/155	X/X	Y/Y	NA	138/138	188/188	259/259	X/X	201/201	190/190	Y/Y	121/121	Y/Y	171/171	242/242	230/230	174/174	204/204	122/122	139/139	168/168	187/187	181/181
WAF06_028	188/188	NA	183/183	X/X	X/X	151/151	X/X	X/X	NA	138/138	188/188	259/259	X/X	197/197	192/192	X/X	137/137	Y/X	NA	242/242	230/230	174/174	204/204	122/122	135/135	166/166	187/187	183/183
WAF06_029	178/178	X/X	183/183	X/X	X/X	NA	X/X	X/X	NA	138/138	188/188	259/259	X/X	197/197	198/198	X/X	137/137	Y/Y	171/171	NA	NA	NA	206/206	122/122	141/141	166/166	187/187	181/181
WAF06_030	178/178	Y/Y	187/187	Y/Y	X/X	153/153	X/X	X/X	NA	135/135	188/188	257/257	X/X	197/197	194/194	Y/Y	121/121	Y/Y	171/171	226/226	230/230	174/174	204/204	122/122	141/141	168/168	187/187	183/183
WAF06_031	178/178	Y/Y	187/187	X/X	X/X	NA	X/X	X/X	NA	138/138	188/188	257/257	X/X	197/197	198/198	Y/Y	137/137	Y/Y	152/152	236/236	232/232	174/174	200/200	152/152	139/139	170/170	193/193	181/181
WAF06_032	178/178	NA	183/183	X/X	X/X	153/153	X/X	Y/Y	NA	138/138	188/188	257/257	X/X	201/201	196/196	X/X	121/121	Y/Y	171/171	242/242	232/232	174/174	196/196	152/152	139/139	166/166	187/187	183/183
WAF06_033	178/188	Y/Y	183/183	X/X	X/X	153/153	X/X	Y/Y	NA	138/135	188/188	259/259	X/X	201/201	190/190	X/X	121/121	Y/Y	171/171	242/242	232/232	NA	196/196	122/122	139/139	166/166	187/187	183/183
WAF06_034	188/192	X/X	183/183	X/X	X/X	153/153	X/X	X/X	NA	138/138	188/188	259/259	X/X	197/197	192/192	X/X	137/137	Y/Y	NA	242/242	220/220	170/170	202/202	122/122	139/139	166/166	187/187	183/183
WAF06_037	178/178	Y/Y	187/187	X/X	X/X	155/155	X/X	X/X	NA	138/138	188/188	257/257	X/X	195/195	194/194	Y/Y	137/137	Y/Y	177/177	242/242	232/232	174/174	206/206	122/122	139/139	166/166	187/187	183/183
WAF06_038	196/196	Y/Y	185/185	X/X	Y/X	151/151	X/X	X/X	NA	138/138	190/188	259/259	X/X	201/201	192/198	Y/Y	119/127	Y/X	167/167	NA	230/230	174/174	196/196	122/152	139/139	166/166	164/191	181/181
WAF06_039	192/192	NA	187/187	X/X	X/X	157/157	X/X	X/X	NA	138/138	188/188	259/259	X/X	197/197	190/190	Y/Y	121/121	Y/Y	NA	238/238	232/232	170/170	196/196	122/122	139/139	166/166	187/187	181/181
WAF06_040	188/188	Y/Y	183/183	X/X	X/X	151/151	X/X	X/X	NA	138/138	188/188	259/259	X/X	199/199	196/196	X/X	137/137	Y/Y	171/171	NA	220/220	170/170	204/204	122/122	135/139	166/166	187/187	181/181
WAF06_041	198/198	X/X	183/183	X/X	X/X	155/155	X/X	X/X	NA	138/138	188/188	259/259	X/X	197/197	192/192	X/X	137/137	Y/Y	177/177	242/242	220/220	170/170	196/196	122/122	139/139	166/166	187/187	183/183
WAF06_042	188/188	Y/Y	185/185	X/X	X/X	157/157	X/X	X/X	NA	138/138	188/188	257/257	X/X	201/201	190/190	Y/Y	121/121	Y/Y	177/177	NA	230/230	172/174	196/196	122/122	141/141	168/168	191/191	181/181
WAF06_043	198/198	X/X	183/183	X/X	X/X	NA	X/X	X/X	NA	NA	188/188	259/259	X/X	201/201	190/190	Y/Y	137/137	Y/Y	NA	246/246	230/230	172/172	196/196	122/122	139/139	170/170	187/187	181/181
WAF06_044	178/192	NA	191/191	X/X	X/X	153/153	Y/Y	X/X	NA	138/138	188/188	261/261	X/X	197/197	198/198	X/X	137/137	Y/Y	152/152	NA	232/232	172/172	200/200	152/152	137/137	170/170	193/193	181/181
WAF06_045	178/178	Y/Y	183/183	X/X	X/X	153/153	X/X	Y/Y	NA	138/138	188/188	259/259	X/X	201/201	192/192	X/X	137/137	Y/Y	171/171	NA	232/232	174/174	196/196	122/122	139/139	166/166	187/187	183/183
WAF06_046	184/184	NA	NA	X/X	X/X	NA	X/X	X/X	NA	138/138	188/188	257/257	X/X	195/195	182/182	X/X	137/137	Y/Y	177/177	NA	230/230	NA	196/196	122/122	139/139	166/166	187/187	183/183
WAF06_047	178/178	Y/Y	187/187	X/X	X/X	151/151	X/X	X/X	NA	135/135	188/188	257/257	X/X	199/199	196/196	X/X	121/121	X/X	177/177	NA	232/232	174/174	198/198	122/122	135/135	172/172	187/187	181/181
WAF06_048	178/178	NA	187/187	X/X	X/X	153/153	X/X	X/X	NA	135/135	188/188	257/259	X/X	197/197	194/194	Y/Y	121/121	Y/Y	171/171	242/242	232/232	174/174	196/196	122/122	139/139	166/166	191/191	181/181
WAF06_049	198/198	Y/Y	187/187	Y/Y	X/X	NA	X/X	NA	NA	138/138	188/188	259/259	X/X	195/195	182/182	X/X	137/137	Y/Y	171/171	242/242	220/220	170/170	198/198	122/122	139/139	166/166	187/187	181/181
WAF06_050	178/178	Y/Y	183/183	X/X	Y/Y	153/153	X/X	X/X	NA	138/138	190/190	259/259	X/X	199/199	192/192	X/X	119/119	X/X	NA	NA	228/228	174/176	202/202	122/122	139/139	170/170	164/164	181/181
WAF06_051	184/184	NA	191/191	X/X	X/X	153/153	Y/Y	NA	NA	138/138	188/188	259/259	X/X	195/195	192/192	Y/Y	137/137	Y/Y	152/152	NA	230/230	172/172	200/200	152/152	141/141	172/172	191/191	181/181
WAF06_052	170/170	NA	183/183	X/X	X/X	153/153	X/X	X/X	NA	138/138	188/188	257/257	X/X	197/197	194/194	Y/Y	137/137	Y/Y	152/152	242/242	232/232	170/170	200/200	122/122	139/139	172/172	187/187	183/183
WAF06_053	198/198	X/X	183/183	X/X	X/X	155/155	X/X	X/X	NA	138/138	188/188	259/259	X/X	195/195	182/182	X/X	137/137	Y/Y	NA	242/242	220/220	170/170	198/198	122/122	139/139	166/166	187/187	183/183
WAF06_054	188/188	Y/Y	183/183	X/X	Y/Y	151/151	X/X	X/X	NA	138/138	188/188	259/259	X/X	197/197	192/192	X/X	137/137	Y/Y	171/171	NA	220/220	170/170	200/200	152/152	139/139	168/168	187/187	183/183
WAF06_055	NA	Y/Y	183/183	Y/Y	X/X	NA	X/X	Y/Y	NA	135/135	188/188	259/259	X/X	197/197	198/198	X/X	121/121	Y/Y	NA	242/242	230/230	174/174	196/196	122/122	139/141	168/168	187/187	183/183
WAF06_056	188/188	NA	183/183	X/X	X/X	155/155	X/X	Y/Y	NA	NA	188/188	259/259	X/X	197/201	192/198	Y/X	121/121	Y/Y	152/152	226/226	230/230	174/174	200/200	122/122	139/141	168/168	187/187	181/181
WAF06_057	178/178	Y/Y	183/183	Y/Y	X/X	153/153	X/X	X/X	NA	135/135	188/188	259/259	X/X	197/197	198/198	X/X	121/121	Y/Y	171/171	NA	232/232	NA	204/204	122/122	141/141	168/168	187/187	181/181
WAF06_058	188/188	Y/Y	185/185	X/X	X/X	157/157	Y/Y	X/X	NA	138/138	188/188	257/257	X/X	197/197	194/194	Y/Y	100/100	Y/Y	177/177	NA	230/230	170/170	204/204	122/122	141/141	166/166	191/191	183/183
WAF06_059	178/178	NA	187/187	NA	X/X	151/151	X/X	NA	NA	138/138	188/188	257/257	X/X	199/199	194/194	Y/Y	127/127	Y/Y	NA	242/242	230/230	174/174	206/206	122/122	135/135	172/172	187/187	183/183
WAF06_060	196/196	NA	187/187	X/X	X/X	153/153	X/X	NA	NA	135/135	190/190	259/259	X/X	199/199	190/190	X/X	121/121	Y/Y	NA	242/242	228/228	172/172	196/196	122/122	139/139	166/166	187/187	183/183
WAF06_061	188/188	NA	185/185	X/X	X/X	157/157	X/X	X/X	NA	138/138	188/188	257/257	X/X	201/201	NA	Y/Y	137/137	Y/Y	177/177	NA	220/220	170/170	202/202	122/122	139/139	166/166	191/191	183/183
WAF06_063	198/198	Y/Y	187/187	X/X	X/X	155/155	X/X	X/X	NA	138/138	188/188	257/257	X/X	197/197	194/194	Y/Y	121/121	Y/Y	171/171	NA	232/232	174/174	196/196	122/122	139/139	166/166	187/187	183/183
WAF06_064	198/198	NA	183/183	Y/Y	X/X	151/155	X/X	X/X	NA	138/138	188/188	259/259	X/X	197/197	192/192	X/X	137/137	Y/Y	171/171	246/246	220/220	170/170	204/204	122/122	139/139	166/166	187/187	183/183
WAF06_065	188/188	Y/Y	187/187	Y/Y	X/X	151/151	X/X	X/X	NA	138/138	188/188	259/259	X/X	195/195	182/182	X/X	137/137	Y/Y	177/177	242/246	220/220	170/170	198/198	122/122	139/139	166/166	187/187	181/183
WAF06_066	188/188	Y/Y	183/183	X/X	X/X	151/151	X/X	X/X	NA	138/138	188/188	259/259	X/X	199/199	192/196	X/X	127/127	Y/Y	171/171	242/242	230/230	170/170	204/204	122/122	139/139	166/166	187/187	183/183
WAF06_067	192/192	NA	191/191	X/X	Y/Y	151/151	Y/Y	X/X	NA	138/138	190/190	259/259	X/X	197/197	192/192	X/X	121/121	Y/Y	152/152	242/242	230/230	NA	204/204	152/152	139/139	170/170	191/191	181/181
WAF06_068	196/196	NA	187/187	NA	X/X	153/153	X/X	X/X	NA	138/135	188/188	257/259	X/X	195/195	NA	X/X	121/121	X/X	171/171	242/242	228/228	172/172	204/204	152/152	135/135	166/166	187/187	NA
WAF06_069	178/178	NA	185/185	Y/Y	X/X	NA	X/X	NA	NA	138/138	188/188	259/259	X/X	201/201	190/190	X/X	121/121	Y/Y	171/171	NA	232/232	174/174	204/204	122/122	141/141	166/166	187/187	183/183
WAF06_070	178/178	NA	183/183	X/X	X/X	NA	X/X	Y/Y	NA	138/138	188/188	259/259	X/X	197/197	190/190	Y/Y	121/121	Y/Y	171/171	226/226	232/232	174/174	204/204	122/122	141/141	168/168	187/187	181/181
WAF06_071	188/188	NA	183/183	X/X	X/X	157/157	X/X	X/X	NA	138/138	188/188	259/259	X/X	201/201	192/192	X/X	137/137	Y/Y	171/171	NA	220/220	170/170	196/196	122/122	139/139	170/170	187/191	183/183
WAF06_072	178/178	NA	183/183	X/X	NA	153/153	X/X	Y/Y	NA	138/138	188/188	259/259	X/X	201/201	192/192	X/X	121/121	Y/Y	171/171	NA	220/220	174/174	196/196	122/122	139/139	166/166	187/187	183/183
WAF06_073	198/198	Y/Y	183/183	X/X	X/X	153/153	X/X	X/X	NA	138/138	188/188	259/259	X/X	201/201	196/196	X/X	127/127	Y/Y	171/171	NA	232/232	174/174	198/198	122/122	139/139	166/166	187/187	181/181
WAF06_074	178/178	Y/Y	183/183	X/X	X/X	153/153	X/X	Y/Y	NA	138/138	188/188	259/259	X/X	201/201	190/190	Y/Y	121/121	Y/Y	171/171	NA	232/232	174/174	196/196	122/122	139/139	166/166	187/187	175/175
WAF06_075	188/188	NA	NA	X/X	X/X	NA	X/X	X/X	NA	138/138	188/188	257/257	X/X	201/201	192/192	X/X	137/137	Y/Y	NA	NA	232/232	170/170	202/202	122/122	139/139	170/170	187/187	175/175
WAF06_076	196/198	NA	183/183	NA	X/X	151/151	X/X	X/X	NA	138/135	188/188	257/259	X/X	199/199	196/196	X/X	121/127	X/X	171/171	NA	220/232	174/174	204/204	122/152	139/139	166/166	187/187	183/183
WAF06_077	198/198	Y/Y	183/183	X/X	X/X	155/155	X/X	X/X	NA	138/138	188/188	259/259	X/X	197/197	182/192	X/X	137/137	Y/Y	171/171	242/242	230/230	170/170	204/204	122/122	139/139	166/166	187/187	183/183
WAF06_078	178/178	Y/Y	NA	Y/Y	X/X	NA	X/X	X/X	NA	135/135	188/188	259/259	X/X	197/197	198/198	Y/Y	121/121	Y/Y	171/171	NA	232/232	174/174	204/204	122/122	137/141	168/168	187/187	181/181
WAF06_079	170/170	NA	183/183	X/X	Y/Y	157/157	X/X	X/X	NA	138/138	188/188	257/257	X/X	201/201	190/190	Y/Y	137/137	Y/Y	NA	238/238	232/232	170/170	200/200	152/152	139/139	166/166	191/191	181/181
WAF06_080	198/198	Y/Y	183/183	X/X	X/X	151/151	X/X	X/X	NA	135/135	188/188	257/257	X/X	197/197	196/196	X/X	127/127	Y/Y	171/171	NA	230/230	174/174	206/206	122/122	139/139	174/174	187/187	183/183
WAF06_081	178/178	Y/Y	191/191	X/X	X/X	153/153	Y/Y	X/X	NA	138/138	188/188	259/259	Y/Y	197/201	198/198	X/X	NA	Y/Y	NA	NA	230/230	174/174	200/200	122/152	137/137	170/170	191/191	181/181
WAF06_082	196/196	Y/Y	183/183	X/X	Y/Y	NA	X/X	X/X	NA	138/138	190/190	259/259	X/X	201/201	198/198	X/X	121/121	X/X	NA	NA	230/230	174/174	204/204	122/122	139/139	166/166	187/187	181/181
WAF06_083	196/196	Y/Y	185/185	NA	X/X	151/151	X/X	X/X	NA	138/138	NA	259/259	X/X	201/201	194/194	X/X	100/127	Y/X	171/171	NA	230/230	170/170	196/206	122/152	135/139	170/170	187/187	177/181
WAF06_084	178/192	NA	183/183	X/X	X/X	153/153	X/X	Y/X	NA	138/138	188/188	259/259	X/X	201/201	192/192	Y/Y	121/121	Y/Y	NA	NA	232/232	170/170	196/196	122/122	139/139	170/170	187/187	183/183
WAF06_085	188/198	Y/Y	187/187	X/X	X/X	155/155	X/X	X/X	NA	138/138	188/188	259/259	X/X	195/195	182/182	X/X	121/121	Y/Y	NA	NA	230/230	170/170	196/196	122/122	139/139	166/166	187/187	181/181
WAF06_086	188/188	NA	183/183	X/X	X/X	153/153	X/X	X/X	NA	138/138	188/188	259/259	X/X	201/201	190/190	Y/Y	121/121	Y/Y	NA	226/226	220/220	170/170	196/196	122/122	139/139	166/166	187/187	181/181
WAF06_087	170/170	Y/Y	183/183	X/X	X/X	151/151	X/X	X/X	NA	138/138	188/188	261/261	Y/Y	199/199	192/192	X/X	137/137	Y/Y	152/152	242/242	230/230	170/170	200/200	122/152	139/139	168/168	191/191	181/181
WAF06_088	NA	Y/Y	NA	Y/Y	X/X	NA	X/X	X/X	NA	138/138	188/188	259/259	X/X	197/197	198/198	X/X	121/121	Y/Y	NA	NA	220/220	170/170	206/206	122/122	141/141	166/166	187/187	181/181
WAF06_089	188/188	X/X	183/183	Y/Y	X/X	155/155	X/X	X/X	NA	138/138	188/188	259/259	X/X	197/197	198/198	X/X	121/121	Y/Y	171/171	226/226	230/230	174/174	204/204	122/122	139/139	168/168	187/187	183/183
WAF06_090	188/188	X/X	187/187	X/X	X/X	155/155	X/X	X/X	NA	138/138	188/188	259/259	X/X	201/201	198/198	Y/Y	137/137	Y/Y	152/152	NA	220/220	172/172	198/198	122/122	139/139	166/166	187/187	181/181
WAF06_091	198/198	NA	187/187	X/X	X/X	NA	X/X	X/X	NA	138/138	188/188	259/259	X/X	195/195	198/198	X/X	121/121	Y/Y	NA	NA	230/230	172/172	196/196	122/122	139/139	166/166	187/187	181/181
WAF06_092	198/198	NA	187/187	Y/Y	X/X	153/153	X/X	X/X	NA	138/138	188/188	259/259	X/X	195/195	192/192	Y/Y	137/137	NA	152/152	246/246	230/230	172/172	196/196	122/122	139/139	172/172	187/187	181/181
WAF06_093	192/192	X/X	185/185	X/X	X/X	153/153	X/X	X/X	NA	138/138	188/188	259/259	X/X	201/201	192/192	Y/X	137/137	Y/Y	NA	242/242	220/232	172/172	202/202	122/122	139/139	172/172	187/187	183/183
WAF06_094	192/192	Y/Y	185/185	X/X	X/X	157/157	X/X	X/X	NA	138/138	188/188	NA	X/X	NA	192/192	X/X	137/137	Y/Y	NA	NA	232/232	170/170	NA	122/122	139/139	170/170	187/187	183/183
WAF06_095	178/178	NA	183/183	X/X	NA	153/153	X/X	Y/Y	NA	135/135	188/188	259/259	X/X	201/201	190/190	Y/Y	121/121	Y/Y	NA	NA	232/232	174/174	196/196	152/152	139/139	166/166	191/191	181/181
WAF06_096	178/178	NA	183/183	NA	NA	153/153	NA	NA	NA	138/138	188/188	259/259	Y/Y	201/201	190/190	X/X	137/137	NA	167/167	236/236	232/232	172/172	196/196	122/122	139/139	170/170	187/187	183/183
WAF06_097	192/198	X/X	NA	Y/Y	X/X	151/151	X/X	X/X	NA	138/138	NA	259/259	X/X	197/197	192/192	X/X	127/137	Y/Y	NA	NA	230/230	174/174	198/198	152/152	139/139	NA	NA	181/181
WAF06_098	198/198	Y/Y	183/183	Y/Y	X/X	151/151	X/X	X/X	NA	138/138	188/188	259/259	X/X	197/197	192/192	X/X	137/137	Y/Y	NA	246/246	230/230	170/170	198/198	122/122	139/139	166/166	187/191	181/181
WAF06_099	188/188	Y/X	NA	X/X	X/X	153/153	X/X	X/X	NA	138/138	NA	259/259	X/X	197/197	192/192	X/X	137/137	Y/Y	NA	242/242	220/220	170/170	204/204	122/122	139/139	168/170	187/187	175/175
WAF06_100	178/178	NA	183/183	X/X	X/X	NA	X/X	Y/Y	NA	138/138	188/188	261/261	X/X	201/201	190/198	Y/Y	121/137	Y/Y	152/152	236/236	232/232	172/172	NA	122/122	139/139	170/174	191/191	181/181
WAF06_101	178/178	Y/Y	183/183	X/X	X/X	NA	X/X	X/X	NA	138/138	188/188	257/257	X/X	197/201	194/194	Y/Y	121/121	Y/Y	152/171	226/226	230/230	174/174	206/206	122/122	139/139	172/172	193/193	181/181
WAF06_102	198/198	NA	185/185	X/X	X/X	153/153	X/X	X/X	NA	138/138	190/190	259/259	X/X	199/199	196/196	X/X	119/119	X/X	NA	236/236	228/228	176/176	196/196	152/152	135/139	166/166	164/187	181/181
WAF06_103	188/196	NA	NA	NA	Y/Y	153/153	X/X	X/X	NA	138/138	188/188	259/259	X/X	197/197	198/198	X/X	121/137	Y/Y	NA	NA	230/230	174/174	196/196	122/122	139/139	168/168	187/191	181/181
WAF06_104	188/188	Y/Y	NA	X/X	NA	NA	X/X	X/X	NA	NA	188/188	257/257	X/X	197/201	190/190	Y/Y	121/121	NA	171/177	NA	232/232	170/170	196/196	122/122	141/141	166/166	191/191	NA
WAF06_105	178/178	Y/Y	NA	X/X	NA	151/151	X/X	X/X	NA	138/138	NA	259/259	X/X	199/199	196/196	X/X	127/127	Y/Y	NA	NA	230/230	174/174	204/204	122/122	135/135	168/168	187/187	181/181
WAF06_106	198/198	Y/Y	185/185	Y/Y	X/X	153/153	X/X	X/X	NA	138/138	NA	259/259	X/X	195/195	182/182	X/X	119/119	Y/Y	152/171	246/246	230/230	170/170	196/196	122/152	139/139	166/166	164/187	181/181
WAF06_107	170/170	Y/Y	NA	X/X	X/X	153/153	X/X	NA	NA	138/135	188/188	257/257	Y/Y	197/197	200/200	X/X	137/137	Y/Y	NA	NA	232/232	170/170	NA	122/122	139/139	172/172	191/191	183/183
WAF06_108	198/198	X/X	187/187	Y/Y	X/X	153/153	X/X	X/X	NA	138/138	188/188	259/259	X/X	195/195	182/182	X/X	137/137	Y/Y	152/171	226/226	220/220	172/172	196/196	122/122	139/139	166/166	187/187	181/181
WAF06_109	192/192	Y/Y	185/185	X/X	X/X	155/155	Y/Y	X/X	NA	138/138	190/188	257/257	X/X	197/197	198/198	X/X	119/121	Y/Y	NA	236/236	230/230	170/170	200/200	152/152	141/141	170/170	191/191	183/183
WAF06_110	178/178	NA	183/183	X/X	X/X	153/153	X/X	NA	NA	135/135	188/188	259/259	X/X	201/201	190/190	Y/Y	121/121	Y/Y	171/171	242/242	232/232	174/174	196/196	122/122	139/139	166/166	191/191	183/183
WAF06_111	178/192	NA	NA	X/X	Y/Y	NA	X/X	X/X	NA	138/138	188/188	259/259	X/X	201/201	192/192	X/X	121/137	X/X	NA	NA	228/228	176/176	196/204	152/152	135/139	166/166	164/187	181/181
WAF06_112	188/188	NA	187/187	Y/Y	NA	151/151	X/X	X/X	NA	138/138	NA	259/259	X/X	201/201	198/198	Y/Y	121/121	Y/Y	171/171	242/242	220/230	172/172	198/198	122/122	139/139	166/166	187/187	181/181
WAF06_113	198/198	Y/Y	185/185	X/X	X/X	155/155	X/X	X/X	NA	138/138	NA	259/259	X/X	195/195	182/182	X/X	137/137	Y/Y	171/171	246/246	230/230	176/176	196/196	122/122	139/139	166/166	164/164	181/181
WAF06_114	198/198	Y/Y	183/183	X/X	X/X	153/153	X/X	X/X	NA	135/135	188/188	259/259	X/X	195/195	182/182	X/X	137/137	Y/Y	NA	242/242	230/230	170/170	196/196	122/122	139/139	166/166	187/187	183/183
WAF06_115	198/198	Y/Y	187/187	X/X	X/X	NA	X/X	X/X	NA	138/138	NA	259/259	X/X	197/197	194/194	Y/Y	127/127	X/X	NA	246/246	230/230	174/174	198/198	122/122	135/135	172/172	187/187	181/181
WAF06_116	188/188	NA	185/185	X/X	X/X	151/151	X/X	X/X	NA	138/138	188/188	259/259	X/X	197/197	192/192	X/X	121/121	Y/Y	171/171	NA	230/230	170/170	206/206	122/122	139/139	166/166	187/187	183/183
WAF06_117	178/178	Y/Y	183/183	X/X	X/X	NA	X/X	Y/X	NA	138/138	188/188	257/259	X/X	197/201	NA	Y/X	100/127	Y/Y	NA	NA	230/230	170/170	NA	122/122	139/139	166/166	187/187	NA
WAF06_118	178/178	NA	183/183	X/X	X/X	NA	X/X	X/X	NA	135/135	188/188	259/259	X/X	201/201	198/198	X/X	121/121	Y/Y	NA	226/226	220/230	174/174	204/204	122/122	139/139	166/166	187/187	181/181
WAF06_119	196/196	NA	NA	Y/Y	X/X	153/153	X/X	X/X	NA	138/138	188/188	NA	X/X	NA	192/192	Y/Y	119/119	Y/Y	NA	246/246	228/228	170/170	196/196	122/152	139/139	166/166	187/187	NA
WAF06_120	188/188	NA	NA	X/X	NA	151/151	X/X	X/X	NA	NA	188/188	259/259	X/X	199/199	196/196	X/X	127/127	Y/Y	171/171	NA	232/232	170/170	204/204	122/122	135/135	166/166	187/187	NA
WAF06_121	192/192	Y/Y	183/183	X/X	NA	153/153	X/X	X/X	NA	138/138	188/188	259/259	X/X	201/201	192/192	X/X	137/137	Y/Y	NA	242/242	232/232	170/170	196/196	122/122	139/139	170/170	187/187	183/183
WAF06_122	178/178	Y/Y	187/187	X/X	X/X	NA	X/X	X/X	NA	135/135	188/188	257/257	X/X	195/195	182/182	X/X	137/137	Y/Y	NA	NA	232/232	170/170	196/196	122/122	139/139	166/166	187/187	183/183
WAF06_123	198/198	Y/Y	185/185	X/X	Y/Y	157/157	X/X	X/X	NA	138/138	190/188	259/259	X/X	201/201	192/192	Y/Y	127/127	X/X	NA	236/236	230/230	174/174	196/196	122/122	135/135	166/166	164/187	181/181
WAF06_124	170/170	Y/Y	183/183	X/X	Y/Y	151/151	X/X	X/X	NA	138/138	190/190	259/259	X/X	201/201	192/192	Y/Y	137/137	Y/Y	167/167	242/242	228/228	176/176	200/200	152/152	139/139	166/166	164/187	181/181
WAF06_125	188/198	Y/Y	NA	X/X	X/X	157/157	X/X	X/X	NA	138/138	188/188	259/259	X/X	197/197	192/192	X/X	137/137	Y/Y	177/177	242/242	230/230	170/170	204/204	122/122	139/139	166/170	187/187	183/183
WAF06_126	188/188	NA	NA	X/X	X/X	157/157	X/X	X/X	NA	138/138	188/188	257/257	X/X	197/197	194/194	X/X	100/100	Y/Y	NA	NA	232/232	170/170	NA	122/122	141/141	166/166	187/191	183/183
WAF06_127	192/192	Y/Y	NA	X/X	Y/X	NA	X/X	X/X	NA	138/138	188/188	257/257	X/X	195/201	190/192	Y/Y	137/137	Y/Y	NA	236/236	232/232	172/172	204/204	122/122	NA	NA	191/191	181/181
WAF06_128	192/192	NA	NA	X/X	NA	NA	X/X	X/X	NA	NA	188/188	259/259	X/X	201/201	192/192	Y/Y	NA	Y/Y	177/177	242/242	230/230	NA	200/200	122/122	139/139	168/170	187/187	181/181
WAF06_129	188/188	Y/Y	NA	X/X	X/X	151/151	X/X	X/X	NA	138/138	190/188	259/259	Y/Y	201/201	198/198	Y/Y	121/137	Y/Y	NA	236/236	220/230	170/170	200/200	122/152	137/139	166/166	191/191	181/181
WAF06_130	178/178	Y/Y	187/187	NA	X/X	NA	X/X	X/X	NA	138/138	188/188	259/259	X/X	195/195	194/194	X/X	137/137	Y/Y	NA	242/242	232/232	174/174	206/206	122/122	NA	166/166	187/187	183/183
WAF06_131	184/184	NA	NA	X/X	X/X	153/153	X/X	X/X	NA	138/138	188/188	259/259	X/X	195/195	192/192	X/X	121/137	Y/Y	NA	NA	NA	170/170	196/196	122/122	141/141	172/172	187/187	NA
WAF06_132	170/170	Y/Y	NA	X/X	X/X	NA	X/X	X/X	NA	138/138	188/188	259/259	Y/Y	197/197	192/192	X/X	137/137	Y/Y	152/152	NA	230/230	170/170	NA	152/152	139/139	168/168	191/191	181/181
WAF06_133	184/184	Y/X	191/191	X/X	X/X	151/151	X/X	X/X	NA	138/138	190/190	259/259	X/X	197/197	192/192	X/X	137/137	Y/Y	152/152	226/226	220/230	174/174	200/200	152/152	137/137	170/170	191/191	181/181
WAF06_134	178/178	Y/Y	183/183	X/X	X/X	155/155	X/X	X/X	NA	NA	188/188	259/259	X/X	197/197	198/198	X/X	119/121	Y/Y	167/167	246/246	228/228	174/174	196/204	152/152	139/139	166/166	164/164	NA
WAF06_135	192/192	NA	NA	X/X	X/X	157/157	X/X	X/X	NA	138/138	188/188	257/257	X/X	197/197	198/198	X/X	121/121	Y/Y	NA	238/238	228/228	170/170	204/204	122/122	139/139	166/166	187/187	183/183
WAF06_136	178/178	NA	185/185	X/X	X/X	155/155	X/X	X/X	NA	NA	188/188	259/259	X/X	197/197	194/194	Y/Y	121/121	Y/Y	171/171	242/242	230/230	174/174	204/204	122/122	141/141	174/174	187/187	183/183
WAF06_137	178/178	Y/Y	183/183	X/X	NA	153/153	X/X	X/X	NA	NA	188/188	259/259	X/X	197/197	194/194	X/X	121/121	Y/Y	171/171	NA	230/230	174/174	204/204	122/122	139/141	166/166	187/187	183/183
WAF06_138	188/188	NA	183/183	X/X	X/X	151/155	X/X	X/X	NA	138/138	188/188	259/259	X/X	199/199	196/196	X/X	137/137	Y/Y	NA	NA	230/230	NA	198/198	122/122	139/139	166/166	187/187	183/183
WAF06_139	188/188	NA	185/187	X/X	X/X	153/157	Y/X	X/X	NA	138/138	188/188	257/257	X/X	201/201	190/190	Y/Y	121/121	Y/Y	NA	236/236	232/232	174/174	196/196	152/152	139/141	166/166	191/191	181/183
WAF06_140	178/192	Y/Y	NA	X/X	X/X	153/153	X/X	Y/Y	NA	138/135	188/188	259/259	Y/Y	197/197	200/200	X/X	NA	Y/Y	NA	242/242	230/230	NA	200/200	122/122	139/139	168/168	NA	183/183
WAF06_141	188/198	NA	NA	X/X	X/X	151/151	X/X	X/X	NA	138/138	188/188	259/259	X/X	201/201	198/198	Y/Y	127/127	Y/Y	NA	242/242	230/230	172/174	NA	122/122	139/139	166/166	187/187	181/181
WAF06_142	178/178	NA	NA	X/X	X/X	155/155	X/X	X/X	NA	138/138	188/188	257/257	X/X	197/197	198/198	X/X	121/121	Y/Y	NA	226/226	232/232	170/174	204/204	122/122	141/141	166/166	187/187	183/183
[truncated: 533 more rows]

## Sheet: Markerdata_Parental lines
var	B1R_1B	psp3100_1B	gwm337_1D	PpdA1Cdex_2A	PpdB1L5_2B	PpdD1_2D	PpdD1D2_2D	gwm539_2D	wmc56_3B	gwm44_4A	gwm610_4A	RhtB1_4B	gwm165_4B	RhtD1_4D	gwm165_4D	psp3103A_4D	VrnA1prom_5A	gwm186_5A	gwm213_5B	gwm234_5B	gwm190_5D	gwm583_5D	barc134_6B	gwm626_6B	gwm325_6D	gwm469_6D	gwm46_7B	gwm44_7D
Bezostaya	Y/Y	184/184	185/185	X/X	Y/Y	Y/Y	X/X	157/157	183/183	138/138	188/188	X/X	257/257	X/X	201/201	196/196	Y/Y	100/100	165/165	238/238	230/230	170/170	204/204	152/152	139/139	174/174	191/191	183/183
Buchan	X/X	188/188	187/187	X/X	X/X	X/X	X/X	151/151	193/193	138/138	188/188	X/X	259/259	Y/Y	201/201	198/198	Y/Y	121/121	171/171	242/242	220/220	172/172	196/196	122/122	139/139	166/166	187/187	181/181
Cadenza	Y/Y	198/198	183/183	X/X	X/X	X/X	X/X	151/151	199/199	138/138	188/188	X/X	259/259	X/X	199/199	196/196	X/X	127/127	177/177	246/246	230/230	174/174	198/198	122/122	135/135	166/166	187/187	181/181
Claire	Y/Y	178/178	187/187	X/X	X/X	X/X	X/X	153/153	193/193	135/135	188/188	X/X	257/257	Y/Y	197/197	194/194	Y/Y	121/121	171/171	242/242	232/232	174/174	206/206	122/122	139/139	172/172	187/187	183/183
Deben	Y/Y	178/178	183/183	X/X	X/X	X/X	Y/Y	153/153	193/193	135/135	188/188	X/X	259/259	Y/Y	201/201	190/190	Y/Y	121/121	171/171	242/242	232/232	174/174	196/196	122/122	139/139	166/166	187/187	183/183
Hereward	Y/Y	192/192	187/187	X/X	X/X	X/X	X/X	157/157	197/197	138/138	188/188	X/X	259/259	Y/Y	197/197	190/190	Y/Y	121/121	171/171	238/238	230/230	170/170	196/196	122/122	139/139	166/166	191/191	181/181
HTL	X/X	188/188	183/183	X/X	X/X	X/X	X/X	151/151	193/193	138/138	188/188	X/X	259/259	X/X	197/197	192/192	Y/Y	137/137	171/171	242/242	220/220	170/170	204/204	122/122	139/139	166/166	187/187	183/183
Mercia	Y/Y	192/192	183/183	X/X	X/X	X/X	X/X	153/153	195/195	138/138	188/188	X/X	259/259	X/X	201/201	192/192	Y/Y	137/137	171/171	242/242	220/220	170/170	202/202	122/122	139/139	170/170	187/187	175/175
Monopol	Y/Y	192/192	181/181	X/X	X/X	X/X	X/X	157/157	197/197	138/138	188/188	X/X	255/255	X/X	197/197	198/198	Y/Y	121/121	177/177	238/238	228/228	170/170	204/204	122/122	139/139	166/166	191/191	181/181
MWidgeon	Y/Y	178/178	183/183	Y/Y	X/X	X/X	X/X	155/155	183/183	138/138	188/188	X/X	259/259	X/X	197/197	198/198	Y/Y	121/121	171/171	226/226	230/230	174/174	204/204	122/122	141/141	168/168	187/187	181/181
Norman	Y/Y	178/178	183/183	X/X	X/X	X/X	Y/Y	153/153	193/193	138/138	188/188	X/X	259/259	Y/Y	201/201	190/190	Y/Y	137/137	171/171	236/236	232/232	172/172	196/196	122/122	139/139	170/170	187/187	181/181
Option	Y/Y	188/188	185/185	X/X	X/X	X/X	X/X	157/157	193/193	138/138	188/188	X/X	257/257	Y/Y	201/201	190/190	Y/Y	121/121	177/177	242/242	232/232	170/170	196/196	122/122	141/141	166/166	191/191	183/183
Pastiche	Y/Y	178/178	183/183	X/X	X/X	X/X	Y/Y	157/157	195/195	138/138	188/188	X/X	259/259	Y/Y	201/201	190/190	Y/Y	137/137	171/171	242/242	220/220	174/174	200/200	152/152	139/139	170/170	191/191	181/181
Renan	Y/Y	170/170	183/183	X/X	Y/Y	X/X	X/X	151/151	193/193	138/138	188/188	Y/Y	261/261	X/X	197/197	200/200	Y/Y	137/137	152/152	238/238	230/230	170/170	200/200	152/152	139/139	168/168	191/191	181/181
Renesansa	Y/Y	198/198	185/185	X/X	X/X	Y/Y	X/X	159/159	183/183	138/138	188/188	X/X	257/257	X/X	201/201	194/194	Y/Y	100/100	179/179	226/226	230/230	172/172	204/204	152/152	141/141	168/168	187/187	183/183
Soissons	Y/Y	192/192	191/191	X/X	Y/Y	Y/Y	X/X	153/153	195/195	138/138	190/190	Y/Y	261/261	X/X	197/197	198/198	Y/Y	121/121	152/152	236/236	230/230	174/174	200/200	152/152	137/137	170/170	193/193	181/181
Spark	Y/Y	198/198	187/187	Y/Y	X/X	X/X	X/X	155/155	199/199	138/138	188/188	X/X	259/259	X/X	195/195	182/182	Y/Y	137/137	177/177	246/246	230/230	170/170	198/198	122/122	139/139	166/166	187/187	181/181
Tanker	X/X	184/184	187/187	X/X	X/X	X/X	X/X	153/153	199/199	138/138	188/188	X/X	259/259	Y/Y	195/195	192/192	Y/Y	137/137	152/152	226/226	220/220	172/172	196/196	122/122	141/141	172/172	187/187	181/181
Thatcher	Y/Y	196/196	187/187	X/X	Y/Y	X/X	X/X	153/153	183/183	138/138	190/190	X/X	259/259	X/X	199/199	196/196	X/X	127/127	171/171	246/246	228/228	172/172	194/194	152/152	135/135	166/166	187/187	177/177
Wembley	Y/Y	196/196	185/185	X/X	Y/Y	X/X	X/X	153/153	183/183	138/138	190/190	X/X	259/259	Y/Y	201/201	192/192	X/X	119/119	167/167	246/246	228/228	176/176	196/196	152/152	139/139	166/166	164/164	181/181

## Sheet: Pooling of seeds
Number of seeds from each cross
	Wembley	Tanker	Option	Norman	HTL	Deben	Claire	Buchan	Bezostaya
Bezostaya	417	363	516	674	636	785	558	198	0
Cadenza	1138	0	838	1316	1662	205	1003	1404	654
Hereward	37	937	453	369	0	0	973	342	618
MWidgeon	1583	947	1077	111	1358	2067	1152	1012	402
Mercia	0	2569	1469	326	117	1524	485	1708	0
Monopol	0	824	1098	0	0	0	1392	412	555
Pastiche	0	452	199	290	345	967	1246	424	481
Renan	792	804	1009	993	1799	1220	1003	1259	500
Renesansa	0	456	1426	880	0	839	1011	649	191
Soissons	910	1519	1142	1688	1140	894	1800	1009	334
Spark	1888	1393	938	1386	2485	1939	2223	1828	578
Thatcher	0	688	721	803	560	2118	1240	0	326
Weight of the seeds from each cross
	Wembley	Tanker	Option	Norman	HTL	Deben	Claire	Buchan	Bezostaya
Bezostaya	19.5	18.5	24	31	33	34	24	10	0
Cadenza	44.3	0	35	68	75	9	46	79	28.5
Hereward	3.6	42	13	13	0	0	29	15	27.5
MWidgeon	68	38	46	6	70	83	49	40	17.5
Mercia	0	110	61	14	6	56	19	74	0
Monopol	0	31	41	0	0	0	51	16	26
Pastiche	0	22	8	11	19	40	52	15	22
Renan	36	38	41	46	86	52	40	55	24.5
Renesansa	0	20	61	43	0	37	46	29	9
Soissons	39	57	47	70	57	36	72	37	12.5
Spark	74	68	37	67	108	69	87	64	32
Thatcher	0	32	29	38.7	22.5	81	50	0	14

## Sheet: Phenotypic data_Parental lines
year	site	rep	var	height	tillers_plant	grainnumber_tiller	tkw	grainweight_tiller	hi	yield
2005	WAF	R1	Bezostaya	73.95	2.27273			1.9	0.527426	4.72405
2005	WAF	R1	Buchan	63.15	3.63924	44.5337	40.4188	1.8	0.529617	6.8728
2005	WAF	R1	Cadenza	76.65	3.18182	37.1114	40.4188	1.5	0.50495	6.26632
2005	WAF	R1	Claire	66.75	2.96875	49.2215	36.5694	1.8	0.580508	7.85771
2005	WAF	R1	Deben	72.45	3.91176	49.5944	42.3435	2.1	0.583673	8.23163
2005	WAF	R1	Hereward	64.55	2.93605	44.5337	40.4188	1.8	0.527778	6.97355
2005	WAF	R1	HTL	90.65	3.54651	31.6254	44.2682	1.4	0.457447	6.62069
2005	WAF	R1	Mercia	70.25	3.95522	57.425	36.5694	2.1	0.583333	7.54595
2005	WAF	R1	Monopol
2005	WAF	R1	MWidgeon	105.55	4.375	45.1791	44.2682	2	0.476868	7.10437
2005	WAF	R1	Option	68.3	3.43137	51.956	38.4941	2	0.580247	5.58766
2005	WAF	R1	Pastiche	67	2.78736	39.4866	48.1176	1.9	0.530769	6.63522
2005	WAF	R1	Renan	77.1	3.19079	33.4003	53.8918	1.8	0.523013	7.11991
2005	WAF	R1	Renesansa	68	2.36111	60.9918	44.2682	2.7	0.604444	6.21319
2005	WAF	R1	Soissons	68.1	2.86458	47.0078	40.4188	1.9	0.563492	5.09796
2005	WAF	R1	Spark	83.1	5.04545	33.0629	42.3435	1.4	0.5209	6.12598
2005	WAF	R1	Tanker	58.75	4.23729	49.697	44.2682	2.2	0.618421	6.99761
2005	WAF	R1	Thatcher	108.65	3.05921	29.3664	44.2682	1.3	0.428115	6.0117
2005	WAF	R1	Wembley	78.05	3.4		40.4188	2	0.567308	6.46431
2005	WAF	R2	Bezostaya	82.45	4.55128	51.956	38.4941	2	0.533333	5.56561
2005	WAF	R2	Buchan	62.5	3.93333	46.7604	38.4941	1.8	0.550489	6.96152
2005	WAF	R2	Cadenza	83	5.64189	35.5488	36.5694	1.3	0.5	6.20016
2005	WAF	R2	Claire	65.65	2.5	42.5094	42.3435	1.8	0.563636	7.1595
2005	WAF	R2	Deben	77.2	5.32609	42.9202	44.2682	1.9	0.568889	7.39207
2005	WAF	R2	Hereward	66.6	3.7037	33.8843	44.2682	1.5	0.506849	7.3635
2005	WAF	R2	HTL	80.1	3.27778	29.3664	44.2682	1.3	0.507246	6.31795
2005	WAF	R2	Mercia	65.15	3.75	42.0596	40.4188	1.7	0.572139	6.78409
2005	WAF	R2	Monopol	96.15	3.27703	34.6373	46.1929	1.6	0.451104
2005	WAF	R2	MWidgeon	112	3.16667	37.4083	48.1176	1.8	0.467925	6.30742
2005	WAF	R2	Option	69.25	3.5274	49.3582	38.4941	1.9	0.580882	7.14647
2005	WAF	R2	Pastiche	72.9	4.25781	38.967	46.1929	1.8	0.520548	6.62319
2005	WAF	R2	Renan	82.15	3.67857	35.8317	55.8165	2	0.545732	6.80614
2005	WAF	R2	Renesansa	70.9	2.08861	43.2967	46.1929	2	0.567308	5.16162
2005	WAF	R2	Soissons	61	3.1875	30.7013	42.3435	1.3	0.51341	6.66329
2005	WAF	R2	Spark	90.4	5.05682	42.0596	40.4188	1.7	0.492857	7.34696
2005	WAF	R2	Tanker	61.2	4.34211	45.1791	44.2682	2	0.585821
2005	WAF	R2	Thatcher	105.7	3.90411	22.5896	44.2682	1	0.398714	5.46536
2005	WAF	R2	Wembley	77.6	3.78289	47.2327	42.3435	2	0.56962	6.24276
2005	WAF	R3	Bezostaya	76.55	2.90179		40.4188		0.534783	6.60264
2005	WAF	R3	Buchan	61.6	4.07407	43.7524	36.5694	1.6	0.536364	5.79316
2005	WAF	R3	Cadenza	80.95	3.01136	35.4245	42.3435	1.5	0.493927	6.02573
2005	WAF	R3	Claire	70.3	3.7069	40.1478	42.3435	1.7	0.572034	7.69632
2005	WAF	R3	Deben	77.9	4.66912	43.2967	46.1929	2	0.57438	8.23965
2005	WAF	R3	Hereward	69.05	2.79891	44.5337	40.4188	1.8	0.542424	6.57558
2005	WAF	R3	HTL	96.4	5.03472	28.1428	46.1929	1.3	0.456522	6.38912
2005	WAF	R3	Mercia	67.45	2.61682	46.1831	34.6447	1.6	0.556452	6.37459
2005	WAF	R3	Monopol	98.65	2.92614	33.2518	48.1176	1.6	0.446254	6.41418
2005	WAF	R3	MWidgeon	110.95	4.20455	35.3301	48.1176	1.7	0.429091	6.43473
2005	WAF	R3	Option	68.85	6.59483	46.7604	38.4941	1.8	0.56314	6.22773
2005	WAF	R3	Pastiche	69.7	5.50781	33.8843	44.2682	1.5	0.503731	5.82173
2005	WAF	R3	Renan	75.7	2.8	35.2559	53.8918	1.9	0.547739	6.24978
2005	WAF	R3	Renesansa	74.75	2.72388	41.1318	46.1929	1.9	0.582278	5.3591
2005	WAF	R3	Soissons	72.6	3.07471	42.5094	42.3435	1.8	0.548043	6.79361
2005	WAF	R3	Spark	82.9	3.53261	37.1114	40.4188	1.5	0.514286	6.43874
2005	WAF	R3	Tanker	61.5	4.03614	41.1318	46.1929	1.9	0.574713	6.70138
2005	WAF	R3	Thatcher	117.5	5.72917	29.3664	44.2682	1.3	0.411985	5.44832
2005	WAF	R3	Wembley	79.75	2.91209	51.956	38.4941	2	0.555024	6.17309
2005	SOF	R1	Bezostaya	79.95	3.4375	37.1656	45.7412	1.7	0.516807	5.11504
2005	SOF	R1	Buchan	57.95	4.24658	37.478	40.0235	1.5	0.545802	6.07915
2005	SOF	R1	Cadenza	74.05	3.17073	34.1049	38.1176	1.3	0.464029	4.99099
2005	SOF	R1	Claire	64.2	3.03571	41.9753	38.1176	1.6	0.526596	4.79813
2005	SOF	R1	Deben	72.95	4.08088	33.3895	41.9294	1.4	0.523438	6.06721
2005	SOF	R1	Hereward	57.7	4.29825	33.3895	41.9294	1.4	0.515571	4.47306
2005	SOF	R1	HTL	102.3	2.85	25.1852	47.6471	1.2	0.420582	5.88921
2005	SOF	R1	Mercia	60.9	4.2378	34.9794	34.3059	1.2	0.507874	5.8037
2005	SOF	R1	Monopol	86.55	4.0942	24.0484	45.7412	1.1	0.352785	4.47767
2005	SOF	R1	MWidgeon	105.25	2.29651	26.2346	53.3647	1.4	0.393333	7.11059
2005	SOF	R1	Option	65.25	3.45238	34.9794	34.3059	1.2	0.516129	5.25366
2005	SOF	R1	Pastiche	71.6	3.79032	41.9753	38.1176	1.6	0.522788	5.44156
2005	SOF	R1	Renan	81.6	3.94531	26.2346	57.1765	1.5	0.491039	6.57778
2005	SOF	R1	Renesansa	74.5	3.31461	38.3428	49.5529	1.9	0.541818	6.36386
2005	SOF	R1	Soissons	69.15	2.44565	34.1049	38.1176	1.3	0.564286	6.24395
2005	SOF	R1	Spark	83.65	6.44737	26.2346	38.1176	1	0.44665	6.4644
2005	SOF	R1	Tanker	65	3.17568	36.7284	38.1176	1.4	0.518405	4.86786
2005	SOF	R1	Thatcher	115.35	3.09783	21.8621	45.7412	1	0.39172	5.58896
2005	SOF	R1	Wembley	66.8	3.58871	26.2346	41.9294	1.1	0.582609	4.89345
2005	SOF	R2	Bezostaya	73.9	3.75	33.5802	47.6471	1.6	0.475751	5.2607
2005	SOF	R2	Buchan	64.15	5.34615	37.478	40.0235	1.5	0.532178	6.23313
2005	SOF	R2	Cadenza	82.3	5.41667	21.6049	32.4	0.7	0.37224	4.40013
2005	SOF	R2	Claire	70.2	3.65854	35.8999	36.2118	1.3	0.470738	7.46325
2005	SOF	R2	Deben	74.45	4.40972	32.4809	40.0235	1.3	0.503049	7.00254
2005	SOF	R2	Hereward	67.25	3.875	31.0045	41.9294	1.3	0.454333	5.06156
2005	SOF	R2	HTL	92.7	3.8806	23.3196	51.4588	1.2	0.392505	5.31435
2005	SOF	R2	Mercia	71.15	3.3871	34.1049	38.1176	1.3	0.494475	5.97351
2005	SOF	R2	Monopol		3.98438
2005	SOF	R2	MWidgeon	108.85	2.97222	27.2062	51.4588	1.4	0.37284	6.8271
2005	SOF	R2	Option	66.75	5.07937	43.7243	34.3059	1.5	0.532819	7.02534
2005	SOF	R2	Pastiche	71.15	3.47015	34.9794	45.7412	1.6	0.497512	5.31492
2005	SOF	R2	Renan	81.85	3.68243	18.0928	55.2706	1	0.371508	7.73567
2005	SOF	R2	Renesansa	69.5	3.97541	33.7302	53.3647	1.8	0.572222	5.00733
2005	SOF	R2	Soissons	71.3	3.48837	31.4815	38.1176	1.2	0.525606	7.64872
2005	SOF	R2	Spark	88.6	4.21875	37.8944	34.3059	1.3	0.434874	5.61438
2005	SOF	R2	Tanker	59.15	4.21875	39.3519	38.1176	1.5	0.521429	6.19467
2005	SOF	R2	Thatcher	126.55	2.44792	15.7407	38.1176	0.6	0.312655
2005	SOF	R2	Wembley	74.34	6.07143	45.3143	41.9294	1.9	0.496802	6.76268
2005	SOF	R3	Bezostaya	82.65	3.11688	27.284	47.6471	1.3	0.484185	6.1329
2005	SOF	R3	Buchan	56.45	3.66667	29.9824	40.0235	1.2	0.506944	4.9926
2005	SOF	R3	Cadenza	79.35	4.09375	20.9877	38.1176	0.8	0.383372	3.69287
2005	SOF	R3	Claire	67.75	4.23077	26.2346	38.1176	1	0.455696	4.42401
2005	SOF	R3	Deben		3.5	22.8127	43.8353	1	0.457447	4.46155
2005	SOF	R3	Hereward		4.7807	29.6565	43.8353	1.3	0.468085	3.48538
2005	SOF	R3	HTL	85.55	3.38608			0.9	0.390671	4.75224
2005	SOF	R3	Mercia	69.85	3.14189	27.6153	36.2118	1	0.479616	4.77626
2005	SOF	R3	Monopol		3.66197	21.8621	45.7412	1	0.334395	3.89045
2005	SOF	R3	MWidgeon	111.25	3.34459	23.5206	55.2706	1.3	0.339535	6.15276
2005	SOF	R3	Option	71.2	5.07812	34.1049	38.1176	1.3	0.523077	4.91628
2005	SOF	R3	Pastiche	64.6	4.21875		45.7412		0.473856	5.37086
2005	SOF	R3	Renan	80.55	3.375	23.5206	55.2706	1.3	0.458904	6.81353
2005	SOF	R3	Renesansa	79.5	2.93478	28.2526	49.5529	1.4	0.49503	4.55722
2005	SOF	R3	Soissons	65.85	3.24219	36.7284	38.1176	1.4	0.534296	6.06652
2005	SOF	R3	Spark	82.15	4.92647	23.6111	38.1176	0.9	0.406162	5.64024
2005	SOF	R3	Tanker	64.15	3.34416	28.858	38.1176	1.1	0.470238	4.65964
2005	SOF	R3	Thatcher	118.85	3.77049	23.8496	41.9294	1	0.375415	4.39527
2005	SOF	R3	Wembley	66.05	2.65873	33.3895	41.9294	1.4	0.479911	3.54194
2005	MOR	R1	Bezostaya	72.3		28.5849	52.4753	1.5	0.536122	5.2978
2005	MOR	R1	Buchan	55.65	4.27928	42.5045	44.7012	1.9	0.591304	9.31028
2005	MOR	R1	Cadenza	66.55	2.30769	37.4202	42.7576	1.6	0.549858	7.76515
2005	MOR	R1	Claire	64.4	3.62385	36.0169	38.8706	1.4	0.546875	8.76637
2005	MOR	R1	Deben	66.05	3.65789			2.1	0.59375	9.15075
2005	MOR	R1	Hereward	60.4	2.93689	34.3019	46.6447	1.6	0.511976	8.40224
2005	MOR	R1	HTL	73.1	3.28829	25.7264	46.6447	1.2	0.478916	6.23876
2005	MOR	R1	Mercia	67.3	3.1087	46.7753	42.7576	2	0.571816	9.91142
2005	MOR	R1	Monopol
2005	MOR	R1	MWidgeon	90.95	2.16495	32.3962	52.4753	1.7	0.463722	6.71886
2005	MOR	R1	Option	62.9	3.03977	34.3019	40.8141	1.4	0.522013	8.62254
2005	MOR	R1	Pastiche	69.45	2.66807	44.7416	44.7012	2	0.542929	7.96874
2005	MOR	R1	Renan	75.2	2.52632	29.4016	54.4188	1.6	0.541284	8.14194
2005	MOR	R1	Renesansa	61.55	2.33333	43.537	50.5318	2.2	0.618729
2005	MOR	R1	Soissons	58.95	2.59434	37.4202	42.7576	1.6	0.600639	9.07935
2005	MOR	R1	Spark	72.95	4.13636	31.8517	40.8141	1.3	0.54908	7.94038
2005	MOR	R1	Tanker	54.16	3.13679	49.3089	46.6447	2.3	0.622699	9.71492
2005	MOR	R1	Thatcher	87.4	2.16535	32.7427	42.7576	1.4	0.507353	5.6913
2005	MOR	R1	Wembley	66.55	4.55696	37.4202	42.7576	1.6	0.584775	8.73548
2005	MOR	R2	Bezostaya	81.55	2.27679	31.2392	54.4188	1.7	0.511628	6.26661
2005	MOR	R2	Buchan	53.25	2.91667	44.7416	44.7012	2	0.598662	8.10243
2005	MOR	R2	Cadenza	66.75	3.42593	34.3019	40.8141	1.4	0.543027	6.64593
2005	MOR	R2	Claire	62.7	2.28346	48.8801	38.8706	1.9	0.610272	7.72919
2005	MOR	R2	Deben	75.3	3.49537	42.8773	46.6447	2	0.564626	10.0421
2005	MOR	R2	Hereward	61.1	2.9661	33.5562	44.7012	1.5	0.512894	8.79118
2005	MOR	R2	HTL	66.7	2.66667	29.082	44.7012	1.3	0.513109	6.14659
2005	MOR	R2	Mercia	62.3	2.96296	46.7753	42.7576	2	0.601911	8.88741
2005	MOR	R2	Monopol
2005	MOR	R2	MWidgeon	92.15	2.44845	40.0188	52.4753	2.1	0.496875	6.44133
2005	MOR	R2	Option	59.3	3.46354	49.0027	40.8141	2	0.655647	8.26399
2005	MOR	R2	Pastiche	68.75	3.01887			2	0.56962	7.64715
2005	MOR	R2	Renan	76.6	3.66337	29.4016	54.4188	1.6	0.532922	8.15308
2005	MOR	R2	Renesansa	63.85	2.16146	39.5791	50.5318	2	0.611621	8.4777
2005	MOR	R2	Soissons	67.25	2.97872	38.0303	44.7012	1.7	0.612245	9.288
2005	MOR	R2	Spark	72.65	3.83495	33.4443	38.8706	1.3	0.535014	8.82765
2005	MOR	R2	Tanker	61.1	3.46774	47.4949	50.5318	2.4	0.623077	10.3429
2005	MOR	R2	Thatcher	91.05	3.30808	26.8449	44.7012	1.2	0.467456	5.52924
2005	MOR	R2	Wembley	65.97	3.43458	39.759	42.7576	1.7	0.608466	9.11074
2005	MOR	R3	Bezostaya	78.4	2.33696	33.0768	54.4188	1.8	0.526316	5.23653
2005	MOR	R3	Buchan	61.65	2.67857	40.7335	46.6447	1.9	0.552106	10.2953
2005	MOR	R3	Cadenza	74.7	2.12687	36.752	40.8141	1.5	0.53352	8.01735
2005	MOR	R3	Claire	68.95	2.9918	46.5525	40.8141	1.9	0.576555	10.1292
2005	MOR	R3	Deben	72.45	3.64078			2.3	0.619186	11.1279
2005	MOR	R3	Hereward	66.2	3.91892	32.7427	42.7576	1.4	0.504451	9.24242
2005	MOR	R3	HTL	77.85	4.87245		44.7012
2005	MOR	R3	Mercia	66.95	4.35393	42.5045	44.7012	1.9	0.586777	9.82684
2005	MOR	R3	Monopol	82.505	2.80093	41.558	50.5318	2.1	0.464286	7.33367
2005	MOR	R3	MWidgeon	95.15	2.56696	32.158	46.6447	1.5	0.458746	5.43859
2005	MOR	R3	Option	66.15	3.7619	44.4365	42.7576	1.9	0.568675	9.17456
2005	MOR	R3	Pastiche	69.35	3.02083	33.6422	50.5318	1.7	0.521084	7.94747
2005	MOR	R3	Renan	73.3	2.72321	29.4016	54.4188	1.6	0.547677	6.97056
2005	MOR	R3	Renesansa	68.65	2.5	40.4272	54.4188	2.2	0.585209	8.56987
2005	MOR	R3	Soissons	68.45	3.13636	33.5562	44.7012	1.5	0.55409	9.81975
2005	MOR	R3	Spark	73.65	3.13492	34.3019	40.8141	1.4	0.512953	9.14518
2005	MOR	R3	Tanker	57.95	2.75463	51.4528	48.5882	2.5	0.64011	9.81114
2005	MOR	R3	Thatcher	96.35	3.48558	18.7101	42.7576	0.8	0.361775
2005	MOR	R3	Wembley	74.06	2.9717	38.5896	38.8706	1.5	0.544	8.91526
2005	MET	R1	Bezostaya	77.1	1.85841	48.1091	45.7294	2.2	0.5	9.3309
2005	MET	R1	Buchan	63.11	5.12048	45.7235	43.7412	2	0.563636	11.6103
2005	MET	R1	Cadenza	68.09	3.86957	35.9256	41.7529	1.5	0.522613	10.55
2005	MET	R1	Claire	73.56	4.19271	40.7157	41.7529	1.7	0.541772	11.764
2005	MET	R1	Deben	72.71	4.96269	48.1091	45.7294	2.2	0.578704	12.8486
2005	MET	R1	Hereward	66.9	2.77985	37.7219	47.7176	1.8	0.52657	11.2486
2005	MET	R1	HTL	77.45	5.02841	43.1107	41.7529	1.8	0.489474	9.82766
2005	MET	R1	Mercia	69.86	4.18421	47.9008	41.7529	2	0.575581	13.2978
2005	MET	R1	Monopol
2005	MET	R1	MWidgeon	93.46	3.90244		47.7176		0.467961	8.6318
2005	MET	R1	Option	67.85	6.10294	41.1512	43.7412	1.8	0.571429	12.3301
2005	MET	R1	Pastiche	71.97	3.52459	41.5488	45.7294	1.9	0.533499	10.5744
2005	MET	R1	Renan	77.66	4.16667			1.5	0.528302
2005	MET	R1	Renesansa
2005	MET	R1	Soissons	66.26	5.40323	45.0016	37.7765	1.7	0.552279	10.9526
2005	MET	R1	Spark	79	5.27228	33.5306	41.7529	1.4	0.502392	10.9236
2005	MET	R1	Tanker	54.52	5.17045	48.1091	45.7294	2.2	0.598886	12.313
2005	MET	R1	Thatcher	88.16	4.66292	31.1355	41.7529	1.3	0.480978	7.24293
2005	MET	R1	Wembley	75.68	5.7622	40.2367	39.7647	1.6	0.530769	10.6013
2005	MET	R2	Bezostaya	73.6	2.8869	58.6785	47.7176	2.8	0.517241	8.83568
2005	MET	R2	Buchan	61.9	5.78313	45.7235	43.7412	2	0.606061	12.15
2005	MET	R2	Cadenza	69.61	5.47872	43.1107	41.7529	1.8	0.51087	11.4158
2005	MET	R2	Claire	64.85	3.91176	47.6487	37.7765	1.8	0.564557	11.6445
2005	MET	R2	Deben	72.61	7.5	45.9223	45.7294	2.1	0.584699	12.0331
2005	MET	R2	Hereward	72.55	5.32353	41.1512	43.7412	1.8	0.517949	11.5301
2005	MET	R2	HTL	78.52	5.32051	33.5306	47.7176	1.6	0.4677	9.71848
2005	MET	R2	Mercia	66.81	5.46053	45.5058	41.7529	1.9	0.562814	12.2556
2005	MET	R2	Monopol	79.15	3.1068	39.362	45.7294	1.8	0.497076	10.3544
2005	MET	R2	MWidgeon	99.12	4.10112	41.9132	47.7176	2	0.455	8.04241
2005	MET	R2	Option	67.18	5.35714	55.0859	41.7529	2.3	0.593909	11.4432
2005	MET	R2	Pastiche	66.43	4.91176	56.8562	45.7294	2.6	0.56658	10.6996
2005	MET	R2	Renan	67.85	5.9375	39.119	53.6824	2.1	0.5625	10.3187
2005	MET	R2	Renesansa	58.52	4.01961	56.3314	49.7059	2.8	0.628866	8.28096
2005	MET	R2	Soissons	66.36	3.79412	37.0601	37.7765	1.4	0.5	11.4023
2005	MET	R2	Spark	77.65	4.88889	32.0065	43.7412	1.4	0.517426	11.5772
2005	MET	R2	Tanker	55.84	6.70635	48.1091	45.7294	2.2	0.579787	12.1076
2005	MET	R2	Thatcher	92.63	5.78947			0.5
2005	MET	R2	Wembley	69.47	3.56481	47.7811	39.7647	1.9	0.563342	10.9335
2005	MET	R3	Bezostaya	70.41	2.84653	46.2722	49.7059	2.3	0.452763	8.85587
2005	MET	R3	Buchan	65.37	3.625	48.1091	45.7294	2.2	0.518519	11.6802
2005	MET	R3	Cadenza	63.53	3.86364	35.9256	41.7529	1.5	0.508906	10.5769
2005	MET	R3	Claire	69.05	3.7963	42.7515	39.7647	1.7	0.563275	12.371
2005	MET	R3	Deben	69.4	5	54.5073	47.7	2.6	0.602606	12.7736
2005	MET	R3	Hereward	67	4.67949	41.1512	43.7412	1.8	0.523256	11.1048
2005	MET	R3	HTL	79.65	5.18293	28.4281	45.7294	1.3	0.457471	9.42766
2005	MET	R3	Mercia	63.91	3.52174	38.865	43.7412	1.7	0.547425	13.217
2005	MET	R3	Monopol	81.6	3.68812	35.6262	47.7176	1.7	0.453039	10.4238
2005	MET	R3	MWidgeon	89.27	4.25926		41.7529
2005	MET	R3	Option	60.2	4.04891	41.1512	43.7412	1.8	0.569079	11.4737
2005	MET	R3	Pastiche	71.09	3.46535	41.5488	45.7294	1.9	0.522255	10.4714
2005	MET	R3	Renan	76.17	5.97403	29.3393	47.7176	1.4	0.477848	11.4209
2005	MET	R3	Renesansa	68.64	3.19149	41.5488	45.7294	1.9	0.542857	9.58859
2005	MET	R3	Soissons	69.79	3.89381	40.2367	39.7647	1.6	0.555866	11.5907
2005	MET	R3	Spark	73.17	4.85169	31.1355	41.7529	1.3	0.493857	11.8194
2005	MET	R3	Tanker	57.42	5.18072	50.2959	45.7294	2.3	0.592798	11.4846
2005	MET	R3	Thatcher	99.3	5.52941			0.9
2005	MET	R3	Wembley	71.03	5.06329	44.3787	33.8	1.5	0.512329	10.7151
2006	WAF	R1	Bezostaya	85.91	2.10526	30.3609	50.229	1.53	0.540928	6.77907
2006	WAF	R1	Buchan	67.47	2.62605	24.7945	40.2973	1	0.625955	6.71366
2006	WAF	R1	Cadenza	83.48	3.58333	27.1259	35.6458	0.97	0.468892	6.68124
2006	WAF	R1	Claire	74.86	3.68644	36.4448	36.5548	1.33	0.548789	8.40709
2006	WAF	R1	Deben	79.01	3.23661	33.336	42.9761	1.43	0.57382	9.57991
2006	WAF	R1	Hereward	68.8	2.99419	33.7862	35.9166	1.21	0.55241	6.69141
2006	WAF	R1	HTL	93.12	3.31633	22.0036	46.7573	1.03	0.395203	5.91512
2006	WAF	R1	Mercia	68.43	3.21121	35.4534	37.5025	1.33	0.527869	8.61738
2006	WAF	R1	Monopol	89.5	2.35887	32.1596	44.2623	1.42	0.459064	5.24847
2006	WAF	R1	MWidgeon	108.62	1.54297	34.2196	50.7803	1.74	0.436044	4.70876
2006	WAF	R1	Option	72.73	2.64113	36.0406	42.7247	1.54	0.548043	7.30236
2006	WAF	R1	Pastiche	71.92	2.9902	35.7611	40.2103	1.44	0.56601	6.06743
2006	WAF	R1	Renan	74.41	2.7381	30.066	47.3859	1.42	0.596819	6.73295
2006	WAF	R1	Renesansa	73.44	2.07447	24.2081	46.0804	1.12	0.51076	2.99223
2006	WAF	R1	Soissons	71.41	2.56098	31.2884	40.7422	1.27	0.55956	7.87462
2006	WAF	R1	Spark	88.08	2.8125	33.1507	32.7543	1.09	0.490326	8.70132
2006	WAF	R1	Tanker	64.47	2.76442	44.3242	39.7074	1.76	0.642345	8.30599
2006	WAF	R1	Thatcher	106.26	2.56198			1.22	0.44311	5.60132
2006	WAF	R1	Wembley	82.63	3.94118	37.3206	43.9915	1.64	0.575252	8.06226
2006	WAF	R2	Bezostaya	83.43	1.57407	32.171	47.328	1.52	0.532281
2006	WAF	R2	Buchan	67.25	2.93182	40.7433	39.4176	1.61	0.538836	6.85212
2006	WAF	R2	Cadenza	85.37	3.55263	17.0524	39.1008	0.67	0.390882	4.93039
2006	WAF	R2	Claire	73.13	3.66071	47.8865	33.168	1.59	0.617636	8.92928
2006	WAF	R2	Deben	76.38	3.07692	30.6953	41.5488	1.28	0.600316	9.93385
2006	WAF	R2	Hereward	72.31	2.09906	39.1174	38.256	1.5	0.562618	7.43812
2006	WAF	R2	HTL	94.12	4.33333	22.9499	46.4448	1.07	0.461355	7.53625
2006	WAF	R2	Mercia	68.41	3.13596	32.9448	39.5904	1.3	0.543183	6.4859
2006	WAF	R2	Monopol	93.49	2.74691	27.0246	46.9632	1.27	0.457157	6.47025
2006	WAF	R2	MWidgeon	111.67	3.03571	21.3289	49.2672	1.05	0.340209	5.57096
2006	WAF	R2	Option	73.8	2.34252	40.1712	35.4048	1.42	0.627921	7.25385
2006	WAF	R2	Pastiche	70.47	2.5463	38.5761	40.5696	1.57	0.581617	6.23363
2006	WAF	R2	Renan	85.05	3.14103	26.4551	49.8432	1.32	0.54023	8.14341
2006	WAF	R2	Renesansa	72.74	1.89189	26.1119	46.2048	1.21	0.521604	3.80981
2006	WAF	R2	Soissons	71.64	2.65306	36.8098	40.9248	1.51	0.554279	7.0091
2006	WAF	R2	Spark	81.89	2.76119	34.2835	33.0048	1.13	0.50309
2006	WAF	R2	Tanker	67.31	2.95918	32.2345	40.9152	1.32	0.587959	7.49625
2006	WAF	R2	Thatcher	113.8	2.30769	44.905	45.024	2.02	0.535334	6.41794
2006	WAF	R2	Wembley	78.64	2.47283	35.6498	37.344	1.33	0.545321	6.92905
2006	WAF	R3	Bezostaya	91.18	2.86458	32.4109	49.4333	1.6	0.583611	5.60024
2006	WAF	R3	Buchan	68.1	2.975	32.1029	37.7646	1.21	0.611934	7.58416
2006	WAF	R3	Cadenza	75.59	2.42268	31.9557	35.9576	1.15	0.510768	5.42053
2006	WAF	R3	Claire	76.74	3.53814	31.8844	37.1495	1.18	0.563502	7.67796
2006	WAF	R3	Deben	78.87	3.875	37.6551	44.6466	1.68	0.587011	8.42345
2006	WAF	R3	Hereward	69.36	2.27679	42.3132	38.4182	1.63	0.603635	6.16949
2006	WAF	R3	HTL	95.09	3.39474	31.5659	47.1842	1.49	0.526232	4.94337
2006	WAF	R3	Mercia	72.02	2.5	38.7506	36.0633	1.4	0.575961	7.30996
2006	WAF	R3	Monopol	90.72	2.68519	24.9893	44.762	1.12	0.445879	5.314
2006	WAF	R3	MWidgeon	111.28	3.22165	25.3005	53.3165	1.35	0.421101	6.56989
2006	WAF	R3	Option	74.1	1.65984	44.9406	40.158	1.8	0.60928	7.40291
2006	WAF	R3	Pastiche	71.09	2.99528	34.4049	42.4359	1.46	0.535863	6.37419
2006	WAF	R3	Renan	81.77	2.04762	29.9257	54.0085	1.62	0.572509	7.46775
2006	WAF	R3	Renesansa	78.85	1.61932	27.0817	48.8085	1.32	0.498596	4.93776
2006	WAF	R3	Soissons	73.18	2.55319	35.2422	38.7835	1.37	0.60848	6.11022
2006	WAF	R3	Spark	78.66	3.20093	30.3613	41.0711	1.25	0.555331	6.81851
2006	WAF	R3	Tanker	60.04	3.47403		35.5539	2.42	0.631732	5.55701
2006	WAF	R3	Thatcher	107.91	2.86585	34.8904	44.0603	1.54	0.545095	5.72744
2006	WAF	R3	Wembley	80.08	3.41667	38.4331	39.6774	1.52	0.579521	7.28125
2006	SOF	R1	Bezostaya	82.09		28.314	50.4815	1.43	0.490281	3.52753
2006	SOF	R1	Buchan	57.31		40.9127	40.7829	1.67	0.567612	5.15322
2006	SOF	R1	Cadenza	81.7		22.6797	35.6956	0.81	0.417162	5.02346
2006	SOF	R1	Claire	66.53		46.545	38.858	1.81	0.560184	5.6216
2006	SOF	R1	Deben	75.14		41.1592	40.3492	1.66	0.529635	6.05915
2006	SOF	R1	Hereward	67.2		36.0526	42.3693	1.53	0.51971	6.11238
2006	SOF	R1	HTL	85.95		25.7407	50.1113	1.29	0.468065	5.01938
2006	SOF	R1	Mercia	71.52		40.3941	36.7215	1.48	0.541841	6.2562
2006	SOF	R1	Monopol	77.34		32.7311	47.9431	1.57	0.445719	4.50345
2006	SOF	R1	MWidgeon	99.08		38.486	53.591	2.06	0.490747	5.32337
2006	SOF	R1	Option	73.11		34.9597	40.6877	1.42	0.550378	6.67543
2006	SOF	R1	Pastiche	72.87		35.8536	46.8009	1.68	0.504787	5.7156
2006	SOF	R1	Renan	66.51		29.5011	51.0738	1.51	0.504088	5.38506
2006	SOF	R1	Renesansa	80.03		38.8613	51.4651	2	0.541146	6.8973
2006	SOF	R1	Soissons	75.98		38.3802	42.9087	1.65	0.575275	8.72315
2006	SOF	R1	Spark	76.1		40.2301	40.7829	1.64	0.524228	6.76267
2006	SOF	R1	Tanker	69.81		29.8082	38.2445	1.14		4.70728
2006	SOF	R1	Thatcher	109.98		16.7054	49.7306	0.83		5.42066
2006	SOF	R1	Wembley	83.33		37.8797	49.8046	1.89	0.584776	8.04653
2006	SOF	R2	Bezostaya	86.4		24.2309	55.5053	1.34	0.463098	5.38329
2006	SOF	R2	Buchan	62.13		32.1484	47.372	1.52	0.567113	6.59907
2006	SOF	R2	Cadenza	83.47		31.6552	41.5761	1.32	0.484381	5.56128
2006	SOF	R2	Claire	72.96		40.5039	41.3963	1.68	0.559731	6.71037
2006	SOF	R2	Deben	71.63		38.9185	44.8337	1.74	0.553852	6.19886
2006	SOF	R2	Hereward	66.62		40.3484	41.7348	1.68	0.540691	5.89208
2006	SOF	R2	HTL	82.8		34.3588	47.848	1.64	0.479521	4.16512
2006	SOF	R2	Mercia	71.21		36.066	41.6819	1.5	0.574027	6.85623
2006	SOF	R2	Monopol	79.75		31.477	51.0209	1.61	0.440066	4.4701
2006	SOF	R2	MWidgeon	113.24		30.2687	52.5122	1.59	0.418775	5.18731
2006	SOF	R2	Option	71.92		38.9895	40.2964	1.57	0.569566	6.31311
2006	SOF	R2	Pastiche	72.37		33.4549	53.9612	1.81	0.541374	7.25318
2006	SOF	R2	Renan	82.09		26.7134	51.7084	1.38	0.494949	5.89056
2006	SOF	R2	Renesansa	87.18		27.4874	55.114	1.51	0.506666	5.97926
2006	SOF	R2	Soissons	74.76		36.5142	42.7289	1.56	0.580912	7.51982
2006	SOF	R2	Spark	87.16		30.1528	41.2588	1.24	0.464897	6.86194
2006	SOF	R2	Tanker	65.27		37.9488	46.399	1.76	0.563406	6.33216
2006	SOF	R2	Thatcher	115.41		31.8097	47.4249	1.51	0.436796	5.24189
2006	SOF	R2	Wembley	80.32		40.2219	47.9643	1.93	0.532182	6.75509
2006	SOF	R3	Bezostaya	82.29		28.0636	50.3546	1.41	0.469862	4.42858
2006	SOF	R3	Buchan	61.8		36.2844	37.8003	1.37	0.527736	5.24076
2006	SOF	R3	Cadenza	80.73		27.5523	37.5888	1.04	0.420689	4.66327
2006	SOF	R3	Claire	76.5		43.6337	41.7982	1.82	0.565786	6.77536
2006	SOF	R3	Deben	77.23		37.1012	39.0483	1.45	0.507685	6.43513
2006	SOF	R3	Hereward	70.96		36.9061	45.8596	1.69	0.559706	5.51227
2006	SOF	R3	HTL	96.92		25.6848	45.8596	1.18	0.448549	5.15017
2006	SOF	R3	Mercia	71.29		44.9634	39.556	1.78	0.580054	5.88839
2006	SOF	R3	Monopol	82.47		38.2158	46.4942	1.78	0.437967	4.39989
2006	SOF	R3	MWidgeon	105.79		29.4802	57.8427	1.71	0.417267	5.60976
2006	SOF	R3	Option	73.44		34.6638	38.1705	1.32	0.528809	5.79578
2006	SOF	R3	Pastiche	69.37		35.0415	48.0383	1.68	0.5204	5.59916
2006	SOF	R3	Renan	83.43		29.5282	53.6016	1.58	0.495514	6.81409
2006	SOF	R3	Renesansa	82.84		41.7549	50.8094	2.12	0.567501	5.53032
2006	SOF	R3	Soissons	70.72		44.7936	42.3588	1.9	0.586241	5.94167
2006	SOF	R3	Spark	85.15		31.5409	36.7532	1.16	0.464416	6.16149
2006	SOF	R3	Tanker	71.13		44.7064	40.1271	1.79	0.593332	5.02939
2006	SOF	R3	Thatcher	111.99		23.7074	49.6883	1.18	0.412913	5.2172
2006	SOF	R3	Wembley	85.74		43.3449	46.674	2.02	0.597289	8.2038
2006	MOR	R1	Bezostaya	69.24	1.4011	37.9672	46.9541	1.78	0.58712	7.39333
2006	MOR	R1	Buchan	56.82	3.55422	46.5914	40.309	1.88	0.624492	10.7026
2006	MOR	R1	Cadenza	60	4.16667	34.6968	38.8398	1.35	0.598318	9.12883
2006	MOR	R1	Claire	64.82	3.58553	46.8734	38.042	1.78	0.619181	10.6581
2006	MOR	R1	Deben	58.12	3.26667	46.0027	39.6863	1.83	0.622211	11.009
2006	MOR	R1	Hereward	62.06	3.9527	34.8562	40.0268	1.4	0.544137	9.31857
2006	MOR	R1	HTL	72.68	3.07692	24.9623	47.0709	1.18	0.528375	7.53663
2006	MOR	R1	Mercia	60.97	3.62179	49.9601	42.07	2.1	0.621738	11.8395
2006	MOR	R1	Monopol	66.19	2.74096	37.9753	43.1305	1.64	0.539411	8.02677
2006	MOR	R1	MWidgeon	82.4	3.69231	28.8425	50.6513	1.46	0.45035	7.73155
2006	MOR	R1	Option	59.94	3.625	44.0992	40.8441	1.8	0.629053	11.1008
2006	MOR	R1	Pastiche	59.7	2.20745	29.7055	48.8125	1.45	0.527747	9.85883
2006	MOR	R1	Renan	60.29	1.85065	33.2631	52.9669	1.76	0.577858	8.57846
2006	MOR	R1	Renesansa	62.35	2.5	43.2501	50.9043	2.2	0.630617	8.70697
2006	MOR	R1	Soissons	65.18	3.66071	33.9446	41.8851	1.42	0.586235	10.644
2006	MOR	R1	Spark	68.75	4.07407	33.5756	36.9037	1.24	0.555194	10.645
2006	MOR	R1	Tanker	55.23	3.62179	44.1696	45.2028	2	0.648579	11.3235
2006	MOR	R1	Thatcher	72.34	2.88043	26.4745	40.0754	1.06	0.499748	7.55741
2006	MOR	R1	Wembley	62	4.14286	43.7269	37.2442	1.63	0.579689	9.34066
2006	MOR	R2	Bezostaya	60.62	2.37864	38.5908	47.4017	1.83	0.58312	7.40417
2006	MOR	R2	Buchan	55.3	3.88587	46.8275	41.2722	1.93	0.645449	10.7794
2006	MOR	R2	Cadenza	61.77	4.68354	30.6657	39.1317	1.2	0.509015	9.35493
2006	MOR	R2	Claire	61.73	3.11224	35.095	38.8009	1.36	0.55901	10.0483
2006	MOR	R2	Deben	57.99	4.49405	39.0783	41.1262	1.61	0.585156	10.7475
2006	MOR	R2	Hereward	60.53	3.48214	39.612	41.0095	1.62	0.602266	9.21512
2006	MOR	R2	HTL	70.3	4.25926	18.1208	48.793	0.88		7.58115
2006	MOR	R2	Mercia	59.6	4.5625	43.7819	39.8128	1.74	0.607838	11.3703
2006	MOR	R2	Monopol	66.61	3.51064	38.7382	42.1965	1.63	0.520228	8.04134
2006	MOR	R2	MWidgeon	86.16	2.39362	28.6516	50.5054	1.45	0.431734	7.67504
2006	MOR	R2	Option	68.7	4.42029	40.7494	41.0095	1.67	0.577538	11.8457
2006	MOR	R2	Pastiche	64.36	4	34.0602	47.8298	1.63	0.563971	9.26869
2006	MOR	R2	Renan	60.39	4.13043	29.3645	54.0663	1.59	0.575813	8.90125
2006	MOR	R2	Renesansa	54.91	2.25	34.9598	52.2567	1.83	0.58943	8.62757
2006	MOR	R2	Soissons	62.06	4.1875	28.7648	42.5078	1.22	0.525818	10.6547
2006	MOR	R2	Spark	69.73	4.44175	39.2513	33.5276	1.32	0.55215	10.0899
2006	MOR	R2	Tanker	53.4	3.21429	41.289	42.3035	1.75	0.579103	11.4236
2006	MOR	R2	Thatcher	75.69	3.20988	31.2602	40.6592	1.27	0.511763	7.99261
2006	MOR	R2	Wembley	63.62	3.94928	41.6526	37.8766	1.58	0.597099	9.22175
2006	MOR	R3	Bezostaya	62.89	3.92857	27.3415	43.4321	1.19	0.47247	6.99819
2006	MOR	R3	Buchan	55.27	4.71264	40.8161	35.6096	1.45	0.567929	9.53617
2006	MOR	R3	Cadenza	63.82	3.77778	34.1255	38.3339	1.31	0.538488	7.35395
2006	MOR	R3	Claire	61.57	2.58403	40.4083	33.7611	1.36	0.553509	9.05151
2006	MOR	R3	Deben	59.95	3.04762	44.8062	35.5999	1.6	0.581299	10.4003
2006	MOR	R3	Hereward	61.83	2.55882	39.706	37.5069	1.49	0.56682	8.54638
2006	MOR	R3	HTL	68.36	3.72549	21.1886	46.9055	0.99	0.485202	7.60116
2006	MOR	R3	Mercia	65.91	4.06977	41.2102	40.2408	1.66	0.585306	11.588
2006	MOR	R3	Monopol	71.38	3.67816	33.8824	42.9456	1.46	0.498004	7.99584
2006	MOR	R3	MWidgeon	79.85	3.52041	30.1533	46.925	1.41	0.417293	6.68764
2006	MOR	R3	Option	63.47	3.60465	40.1605	41.0289	1.65	0.595209	11.4334
2006	MOR	R3	Pastiche	64.52	4.05914	30.0961	43.9672	1.32	0.51853	8.20176
2006	MOR	R3	Renan	60.15	2.86585	28.3056	42.5564	1.2	0.539427	7.6767
2006	MOR	R3	Renesansa	56.54	2.63158		47.7714		0.584028	9.28335
2006	MOR	R3	Soissons	61.69	3.78641	28.3671	41.4278	1.18	0.525916	10.3467
2006	MOR	R3	Spark	66.16	5.79082	25.5585	37.9934	0.97	0.50725	9.64628
2006	MOR	R3	Tanker	52.09	3.17757	44.7175	43.3445	1.94	0.613959	10.1707
2006	MOR	R3	Thatcher	71.04	2.24747	30.8365	42.5954	1.31	0.504737	8.3538
2006	MOR	R3	Wembley	63.93	3.51064	35.0565	36.0475	1.26	0.580667	8.92258
2006	MET	R1	Bezostaya	92.76	4.53571	38.2699	46.4405	1.78	0.481966	7.66236
2006	MET	R1	Buchan	64.82	4.83108	36.0695	45.4328	1.64	0.566689	10.5242
2006	MET	R1	Cadenza	74.36	5.69853	33.5862	33.8801	1.14	0.471452	7.60065
2006	MET	R1	Claire	71.82	5.77206	58.0411	41.0432	2.38	0.588617	10.3379
2006	MET	R1	Deben	76.83	4.64286	38.1061	46.8196	1.78	0.583579	12.2276
2006	MET	R1	Hereward	74.02	3.58209	35.5696	40.704	1.45	0.554291	8.4957
2006	MET	R1	HTL	88.68	4.49324	20.0105	47.3084	0.95	0.402694	7.7043
2006	MET	R1	Mercia	71.31	5.63433	38.3179	42.4798	1.63	0.548942	11.027
2006	MET	R1	Monopol	89.59	3.85135	31.3988	43.8765	1.38	0.434244	7.5462
2006	MET	R1	MWidgeon	105.69	3.66071	34.0714	51.5983	1.76	0.418629	7.88446
2006	MET	R1	Option	69.36	4.61039	46.7717	41.2926	1.93	0.595129	11.1266
2006	MET	R1	Pastiche	72.32	4.64789	36.2771	46.8894	1.7	0.530156	8.72753
2006	MET	R1	Renan	85.04	4.67949	33.7388	53.1746	1.79	0.518999	8.99366
2006	MET	R1	Renesansa	75.54	3.90152	37.2076	50.7104	1.89	0.56836	9.04875
2006	MET	R1	Soissons	75.41	6.25	31.8255	40.8237	1.3	0.562083	10.2906
2006	MET	R1	Spark	82.78	5.75	28.2802	38.9481	1.1	0.484314	9.95302
2006	MET	R1	Tanker	64.33	6.125	43.9079	48.2462	2.12	0.59459	11.3659
2006	MET	R1	Thatcher	91.66	3.61111	41.8735	35.2668	1.48	0.490781	7.73135
2006	MET	R1	Wembley	71.53	5.42308	40.6801	42.1406	1.71	0.594537	9.48937
2006	MET	R2	Bezostaya	79.12	4.14286	34.6259	46.7497	1.62	0.537586	7.86541
2006	MET	R2	Buchan	68.75	6.77419	36.9345	42.9786	1.59	0.535654	10.3447
2006	MET	R2	Cadenza	73.72	5.09615	32.7404	35.8754	1.17	0.492903	8.59533
2006	MET	R2	Claire	72.53	5.57692	34.0424	42.7492	1.46	0.541253	10.5503
2006	MET	R2	Deben	76.42	5.24306	34.6119	46.8994	1.62	0.546513	11.6234
2006	MET	R2	Hereward	71.09	4.79167	34.4771	41.7615	1.44	0.580475	8.70345
2006	MET	R2	HTL	95.7	6.55797	17.6131	48.1963	0.85	0.486572	7.68922
2006	MET	R2	Mercia	74.37	3.85802	39.2719	43.8566	1.72	0.569339	11.7373
2006	MET	R2	Monopol	84.81	4.02344	20.534	46.1711	0.95	0.406883	8.21189
2006	MET	R2	MWidgeon	99.1	4.67213	29.5499	52.2967	1.55	0.42609	8.09797
2006	MET	R2	Option	74.21	5.70312	47.4939	43.0185	2.04	0.583477	11.575
2006	MET	R2	Pastiche	70.78	5.07463	30.6674	50.2415	1.54	0.501235	9.28043
2006	MET	R2	Renan	82.75	5.3125	28.2986	52.3166	1.48	0.582217	9.56516
2006	MET	R2	Renesansa	72.39	4.41667	37.9202	49.9123	1.89	0.553937	8.98653
2006	MET	R2	Soissons	77.44	5.44304	33.8977	39.2973	1.33	0.504116	10.0385
2006	MET	R2	Spark	80.39	5.47619	30.5445	38.3196	1.17		10.2287
2006	MET	R2	Tanker	63.21	6.05469	41.3002	48.6253	2.01	0.618568	11.6704
2006	MET	R2	Thatcher	95.21	5.65789	20.5548	45.9915	0.95	0.421644	8.74319
2006	MET	R2	Wembley	74.35	4.18919	37.9413	42.41	1.61	0.56252	10.1486
2006	MET	R3	Bezostaya	88.72	3.67424	43.2068	48.765	2.11	0.557423	7.975
2006	MET	R3	Buchan	61.11	5.65476	36.7583	44.8343	1.65	0.611835	10.6279
2006	MET	R3	Cadenza	76	5	29.9358	33.7105	1.01	0.463529	8.23702
2006	MET	R3	Claire	72.01	5.13333	39.8841	38.7386	1.55	0.558865	10.4326
2006	MET	R3	Deben	78.46	5.7197	39.438	44.4452	1.75	0.556191	11.9147
2006	MET	R3	Hereward	68.01	4.71154	35.9097	41.7715	1.5	0.497202	7.50892
2006	MET	R3	HTL	89.86	6.09848	26.4968	46.5702	1.23	0.453496	8.10765
2006	MET	R3	Mercia	74.46	4.77273	39.2618	42.2803	1.66	0.572308	11.2355
2006	MET	R3	Monopol	89.52	3.9	25.7912	44.1359	1.14	0.444218	8.14926
2006	MET	R3	MWidgeon	107.33	3.70482	34.1899	51.9076	1.77	0.444428	8.20961
2006	MET	R3	Option	69.16	5.14286	42.9559	41.2627	1.77	0.576279	11.5617
2006	MET	R3	Pastiche	77.79	3.4375	28.9907	49.0842	1.42	0.468809	9.58452
2006	MET	R3	Renan	85.42	5.66176	28.9759	51.8776	1.5	0.497406	9.54026
2006	MET	R3	Renesansa	74.79	4.09091	36.2776	50.0619	1.82	0.562118	9.15714
2006	MET	R3	Soissons	80.46	4.96377	32.4435	42.2603	1.37	0.5081	10.7729
2006	MET	R3	Spark	79.75	4.77848	30.6654	36.464	1.12	0.485424	9.5404
2006	MET	R3	Tanker	65.31	5.79167	44.7745	48.4058	2.17	0.61526	11.077
2006	MET	R3	Thatcher	91.86	4.29054	26.7549	43.5373	1.16	0.475555	8.34313
2006	MET	R3	Wembley	76.62	5.68182	44.7551	42.8789	1.92	0.574068	10.0581
2007	WAF	R1	Bezostaya	75.75	2.72727	27.6356	38.7986	1.07	0.519737	1.43857
2007	WAF	R1	Buchan	68.55	2.5	30.4933	30.2863	0.92	0.503657	0.537602
2007	WAF	R1	Cadenza	89.35	1.59884	30.318	32.5439	0.99	0.495633	2.55427
2007	WAF	R1	Claire	76.25	3.56618	33.4609	32.6025	1.09	0.530683	2.25384
2007	WAF	R1	Deben	83.85	1.50485	28.0645	35.6321	1	0.508429	3.36501
2007	WAF	R1	Hereward	76.65	2.33333	24.8283	36.3749	0.9	0.530997	2.58761
2007	WAF	R1	HTL	97.85	2.46377	22.0078	43.3528	0.95	0.422695	3.53799
2007	WAF	R1	Mercia	75.85	2.03297	32.2344	26.0156	0.84	0.455732	2.34772
2007	WAF	R1	Monopol	89.4	1.37931	27.0974	38.134	1.03	0.464655	1.89753
2007	WAF	R1	MWidgeon	102.6	3.61607	28.126	39.6097	1.11	0.437912	1.81569
2007	WAF	R1	Option	74.55	2.46988	24.4952	29.9736	0.73	0.450315	2.58671
2007	WAF	R1	Pastiche	79.55	1.57534	12.6636	43.128	0.55	0.411017	1.75963
2007	WAF	R1	Renan	88.8	2.41803	24.8636	46.6072	1.16	0.446165	2.76923
2007	WAF	R1	Renesansa	83.25	1.53226	23.9759	34.5376	0.83	0.530187	0.88151
2007	WAF	R1	Soissons	75.9	1.56627	31.8077	31.2245	0.99	0.543796	1.25994
2007	WAF	R1	Spark	87.4	2.58152	20.4917	34.2444	0.7	0.415584	1.5662
2007	WAF	R1	Tanker	72.75	1.83544	23.9891	36.9319	0.89	0.54023	2.63856
2007	WAF	R1	Thatcher	116.1	1.88356	22.2568	35.2803	0.79	0.4231	1.39839
2007	WAF	R1	Wembley	86.7	2.15625	20.3018	33.4821	0.68	0.384723	3.34583
2007	WAF	R2	Bezostaya	92.85	2.16667	19.2721	41.727	0.8	0.406639	2.00576
2007	WAF	R2	Buchan	67.2	3.20946	25.3131	29.8598	0.76	0.487222	2.6805
2007	WAF	R2	Cadenza	82.7	2.63514	24.9906	35.3847	0.88	0.487597	1.86154
2007	WAF	R2	Claire	83.25	2.69737	26.1203	37.896	0.99	0.512555	2.7855
2007	WAF	R2	Deben	88.85	3.93293			0.67	0.410575	4.06659
2007	WAF	R2	Hereward	85.05	2.46875	25.645	32.0757	0.82	0.45412	3.65556
2007	WAF	R2	HTL	89.85	1.36364	23.9281	38.4968	0.92	0.460227	1.38085
2007	WAF	R2	Mercia	75.6	2.08861	20.237	30.8841	0.63	0.458759	2.61635
2007	WAF	R2	Monopol	95.8	2.59615	19.8696	37.7975	0.75	0.406199	2.46876
2007	WAF	R2	MWidgeon	102.5	1.8956	20.4955	48.2367	0.99	0.419753	2.97462
2007	WAF	R2	Option	78	2.71341	24.6412	25.3494	0.62	0.42483	2.6644
2007	WAF	R2	Pastiche		2.31707	26.3404	39.1369	1.03	0.422552	3.92616
2007	WAF	R2	Renan	83.55	1.53333	19.5331	45.1542	0.88	0.396811	2.76517
2007	WAF	R2	Renesansa	90.1	2.62712	34.1069	39.7573	1.36	0.528418	2.29282
2007	WAF	R2	Soissons	85.05	1.83908	31.9106	32.7552	1.05	0.486369	2.94955
2007	WAF	R2	Spark	89.95	2.02381	24.6526	33.0999	0.82	0.45932	2.94631
2007	WAF	R2	Tanker	69.05	2.24265	22.4404	35.3158	0.79	0.467683	1.95342
2007	WAF	R2	Thatcher	104.45	1.71512	13.6764	41.0179	0.56	0.360896	1.74473
2007	WAF	R2	Wembley	94.3	3.00781	27.5018	30.1848	0.83	0.462406	3.67553
2007	WAF	R3	Bezostaya	83.45	0.652174	21.8337	41.8452	0.91	0.477193	0.693389
2007	WAF	R3	Buchan	70.25	3.11538	26.8812	29.3379	0.79	0.512373	2.49635
2007	WAF	R3	Cadenza	89.6	1.85897	30.5099	29.2493	0.89	0.452523	2.801
2007	WAF	R3	Claire	81.3	2.94872	28.7334	33.6219	0.97	0.499091	4.25612
2007	WAF	R3	Deben	81.6	2.66026	24.0025	38.5164	0.92	0.501636	3.5864
2007	WAF	R3	Hereward	77.5	1.61184	25.8721	35.1582	0.91	0.508475	2.75751
2007	WAF	R3	HTL	98.5	2.76316	23.6333	42.9383	1.01	0.429654	3.41529
2007	WAF	R3	Mercia	81.65	2.46528	31.5846	27.9591	0.88	0.458694	2.97193
2007	WAF	R3	Monopol	89.95	2.08955	21.163	39.9641	0.85	0.412195	2.17514
2007	WAF	R3	MWidgeon	112	2.08333	22.1261	45.1148	1	0.378162	2.19616
2007	WAF	R3	Option	81.7	4.20139	31.7518	24.2956	0.77	0.402446	3.10301
2007	WAF	R3	Pastiche	72.75	1.90341	25.3011	40.7028	1.03	0.478715	2.60778
2007	WAF	R3	Renan	85.4	1.86441	28.4213	43.0663	1.22	0.514901	2.26651
2007	WAF	R3	Renesansa	91.65	2.28261	24.9616	41.7565	1.04	0.455298	2.43242
2007	WAF	R3	Soissons	83.4	2.52632	25.8412	36.7044	0.95	0.547804	3.32998
2007	WAF	R3	Spark	90.5	2.08763	25.7761	36.6748	0.95	0.49827	3.72592
2007	WAF	R3	Tanker	71.8	2.69444	26.9686	34.0552	0.92	0.497544	2.73147
2007	WAF	R3	Thatcher	108	2.56098	15.8342	37.6498	0.6	0.346154	1.61926
2007	WAF	R3	Wembley	92.55	3.17857	25.8525	33.9469	0.88	0.419242	2.9361
2007	SOF	R1	Bezostaya	87.25	2.19027	26.8269	42.2191	1.13	0.484623	4.9605
2007	SOF	R1	Buchan	68.65	2.85714	21.3229	34.7416	0.74	0.424471	5.47141
2007	SOF	R1	Cadenza	77.85	2.41007	27.8811	34.6213	0.97	0.448254	4.7886
2007	SOF	R1	Claire	67.2	2.69231	16.3489	39.8536	0.65	0.407843	4.58789
2007	SOF	R1	Deben	77.05	3.3125	38.5578	40.7757	1.57	0.525434	6.19983
2007	SOF	R1	Hereward		1.98276	26.4248	41.9986	1.11	0.452	5.08502
2007	SOF	R1	HTL	73.1	2.45066	21.5617	50.6188	1.09	0.450355	4.95078
2007	SOF	R1	Mercia	71.1	2.19466	31.4095	32.5564	1.02	0.486549	4.90079
2007	SOF	R1	Monopol	96.85	1.52344	19.753	42.0988	0.83	0.41274	5.01285
2007	SOF	R1	MWidgeon	98.2	2.26804	26.92	46.6295	1.26	0.449481	4.47377
2007	SOF	R1	Option	71	1.62162	38.1236	38.7309	1.48	0.526816	4.77268
2007	SOF	R1	Pastiche	75.47	2.00758	27.0561	43.883	1.19	0.449668	4.10414
2007	SOF	R1	Renan	77.37	2.93103	20.7525	46.1082	0.96	0.45514	4.37748
2007	SOF	R1	Renesansa	76.45	1.97619			1.18	0.518337	4.63993
2007	SOF	R1	Soissons	69.6	1.9898	22.7424	40.7557	0.93	0.490588	4.4325
2007	SOF	R1	Spark	81.2	3.2197	22.9008	34.06	0.78	0.43696	4.65112
2007	SOF	R1	Tanker	64.35	1.81818	34.8242	41.6377	1.45	0.547259	3.90706
2007	SOF	R1	Thatcher	102.45	1.64931	14.7471	42.7203	0.63	0.368164	3.88679
2007	SOF	R1	Wembley	81.05	2.93033	14.9201	48.3736	0.72	0.440213	5.07226
2007	SOF	R2	Bezostaya	83.55	1.32	31.5347	46.7096	1.47	0.482697	4.75789
2007	SOF	R2	Buchan	60.35	2.07143	20.4875	35.0824	0.72	0.405119	4.79499
2007	SOF	R2	Cadenza	81.3	2.86885	31.0531	35.4232	1.1	0.481513	4.86029
2007	SOF	R2	Claire	71	1.84122	31.8419	39.0517	1.24	0.486786	4.96286
2007	SOF	R2	Deben	76.95	2.0709	30.1627	39.7333	1.2	0.470054	5.00379
2007	SOF	R2	Hereward	72.25	1.84211	19.7541	43.9432	0.87	0.449568	4.85398
2007	SOF	R2	HTL	86.8	2.52232			1.04	0.475752	4.5002
2007	SOF	R2	Mercia	76.65	1.75373	34.7959	35.5434	1.24	0.502095	5.28233
2007	SOF	R2	Monopol	92.04	2.61574	28.5058	50.0976	1.43	0.446399	4.74993
2007	SOF	R2	MWidgeon	98.5	2.70408	40.8864	45.0858	1.84	0.439783	5.11941
2007	SOF	R2	Option	70.55	2.14567	31.6911	35.0423	1.11	0.49298	5.26927
2007	SOF	R2	Pastiche	76.1	2.18045	26.1293	36.2451	0.95	0.539496	4.67193
2007	SOF	R2	Renan	74.83	2.07983	22.0506	48.3736	1.07	0.472548	4.27774
2007	SOF	R2	Renesansa	65.65	2.18447			1.4	0.497984	4.40303
2007	SOF	R2	Soissons	74.38	2.13287	27.3117	34.0399	0.93	0.468824	4.72268
2007	SOF	R2	Spark	80.65	2.61006	34.0013	39.3925	1.34	0.490818	5.39393
2007	SOF	R2	Tanker	65.4	1.92177	29.4738	40.3748	1.19	0.512406	4.68151
2007	SOF	R2	Thatcher	108.53	2.29508	24.4049	42.5399	1.04	0.428894	4.28639
2007	SOF	R2	Wembley	85.2	2.36842	33.2281	44.9656	1.49	0.543245	5.29949
2007	SOF	R3	Bezostaya	85	1.83333	22.5129	47.5917	1.07	0.520357	4.44634
2007	SOF	R3	Buchan	62.3	2.25207	17.8147	39.9538	0.71	0.421466	4.50412
2007	SOF	R3	Cadenza	80.8	2.875	31.1356	37.488	1.17	0.473649	4.80628
2007	SOF	R3	Claire	67.45	1.73333	23.6042	42.4998	1	0.483155	4.68808
2007	SOF	R3	Deben	71.95	2.5495	35.4463	41.9585	1.49	0.497561	5.13074
2007	SOF	R3	Hereward	72.08	2.39224	23.8043	45.5469	1.08	0.484301	5.21054
2007	SOF	R3	HTL	85.9	3.15789	24.0405	43.9231	1.06	0.449097	4.68686
2007	SOF	R3	Mercia	70.96	2.28477	33.363	36.0246	1.2	0.482549	4.84517
2007	SOF	R3	Monopol	86.85	3.32386	35.1688	43.6625	1.54	0.490391	4.51798
2007	SOF	R3	MWidgeon	96.9	2.99479	27.9482	51.8818	1.45	0.446391	4.93673
2007	SOF	R3	Option	66.19	2.35772	34.586	35.4632	1.23	0.505051	4.17514
[truncated: 122 more rows]

## Sheet: Phenotypic data_Populations
id	height	tillers_plant	grainnumber_tiller	tkw	grainweight_tiller	hi	heading
[truncated: 1,400 more rows]

[truncated: 1 more sheets: Description]
